# Supplementary material for: Morphological and Phylogenetic Analyses Reveal Three New Species of Pestalotiopsis (Sporocadaceae, Amphisphaeriales) from Hainan, China
Source: Microorganisms. 2023 Jun 21;11(7):1627. doi: 10.3390/microorganisms11071627 (PMC10385101; doi:10.3390/microorganisms11071627)
Supplement: Supplementary file 1 [file microorganisms-11-01627-s001.zip]

Archive with 2 entries (2 files):
- Table S1.pdf
- The combined ITS, tef1 and tub2 sequences.fas
