# Supplementary material for: Morphological and Phylogenetic Analyses Reveal Three New Species of Pestalotiopsis (Sporocadaceae, Amphisphaeriales) from Hainan, China
Source: Microorganisms. 2023 Jun 21;11(7):1627. doi: 10.3390/microorganisms11071627 (PMC10385101; doi:10.3390/microorganisms11071627)
Supplement: Supplementary file 1 [file microorganisms-11-01627-s001.zip › The combined ITS, tef1 and tub2 sequences.fas]

>Neopestalotiopsis_magna_MFLUCC_12_0652
CATTATAGAGTTTTCT------AAACTCCCAA-CCCATGTGAACTTACCTTTT-GTTGCCTCGGCAGAA-GCTATAGGAC-----------TT-------------------------------------------CTTATAGC-TGCTGCCGGTGGACCACTAAACTCTTGTTATTTTATGG-AATCTGAGCGTCTTATTTTAATAAGTCAAAACTTTCAACAACGGATCTCTTGGTTCTGGCATCGATGAAGAACGCAGCGAAATGCGATAAGTAATGTGAATTGCAGAATTCAGTGAATCATCGAATCTTTGAACGCACATTGCGCCCATTAGTATTCTAGTGGGCATGCCTGTTCGAGCGTCATTTCAACCCTTAAGCCTAGCTTAGTGTTGGGAATCTACTT--CTTCTAGGAGTCGTAGTTCCTGAAATACAACGGCGGATTTATAGTGTCCTCTGAGCGTAGTAA------TTTT-TTTCTCGCTTTT-GTCAGGTGCT-GTAACTCC--CAGCCGCTAAACCCCT--AA-TTTTTTGTGGTTGACCTCGGATCAGGT-GAGAAGGTTAGTC-------------------TATTGATTA---------CCATC--------ACCATTCCTTTT------CAATTCAGGGT-CATGATTTTCAAC-------CACGTTGAAAA---------TTA-----------TTTT------CGCTCCTTCCACACTTTTTTTCCGCTGGTTACCCCGCCGCGAGGCACCCGCACGACCCCG-CGGTGCAAACG-AAAAATTTCTTA--TCACAGCCCCACCTTGCA------CAAGCA---------ACCATGCATTGC-TCATGAGACCCACTTTGAATAATTGCTAATGCCTTG-ATACAGGAAGCTGCCGAGCTCGGTAAGGGTTCCTTCAAGTACGCCTGGGTTCTTGACAAGCTCAAGGCCGAGCGTGAGCGTGGTATCACCATCGATATCGCT-CTCTGGAAGTTCGAGACCAACGAGTACAATGTCACCGTCATT-GGTTAGTACCTCTCCACCTATGTCATGTTCTGC-ACCATAAGACACTTGACTAACCTTGCTTTATAGACGCTCCCG----------------------------------------------------------------------------------CTCAATGGCCCCTG--ATTTCTACCCCACATCCTT-----------CGAAAGC-------TGTGCGCCCAAAGAAGCGGCGGCAGCAGCAACAGCGACAACAGATTCATCCGAAGTCGTCGCTTGATCGTCATGACTACCGTTGTATCTCATGCAA--ACCAAGGTTCTCTAGCTAACGGGTCTTTTTT-CTCTGCCAATAGGTTCACCTTCAGACCGGTCAGTGCGTAAGTAACATGCCAAATCCCGCGATGTAGCGCG----TTCGAAACACCAAGGCTCACAATCATGAACAGGGTAACCAAATTGGTGCTGCCTTCTGGTATGTAAC-C-------TGTCTG--CCTCGACACGGCCTTGAT---------------------ACGACG-TTTTTT--GTGCCTTCACG-----A---CGGC--CCCGAACAGGGAA-TTAGGTCAAGATACAGGGAACAT---AATGCTAATAGGTCATTTATAGGCAAACCATCTCTGGCGAGCACGGTCTCGACAGCAATGGAGTGTATGTACTATTTTCAATTCCTCCTGCTTCCTGCTGAGCTTGTAGGCTGAC--TCGATGGCCATTTAGCTACAACGGTACCTCCGAGCTCCAGCTCGAGCGTATGAGCGTCTACTTCAACGAGGCTACCGGCAACAAGTATGTTCCTCGTGCCGTCCTCGTTGATCTCGAGCCCGGTACCATGGATGCCGTCCGCTCTCATCC------------------------------------------------GTG----------------------
>Pestalotiopsis_abietis_CFCC_53011
-------------------------------A-CCCATGTGAACTTACCATT--GTTGCCTCGGCAGAA-GCTGCTCGGT-GCACCTTACCTT-GGAACGGCCTACCCTGTAGCGCCTTACCCTGGAACGGCCTACCCTGTAGC-GGCTGCCGGTGGACTACCAAACTCTTGTTATTTTATTGTAATCTGAGCGTCTTATTTTAATAAGTCAAAACTTTCAACAACGGATCTCTTGGTTCTGGCATCGATGAAGAACGCAGCGAAATGCGATAAGTAATGTGAATTGCAGAATTCAGTGAATCATCGAATCTTTGAACGCACATTGCGCCCATTAGTATTCTAGTGGGCATGCCTGTTCGAGCGTCATTTCAACCCTTAAGCCTAGCTTAGTGTTGGGAGCCTACTG--CTTTTACTAGCTGTAGCTCCTGAAATACAACGGCGGATCTGCGATATCCTCTGAGCGTAGTAA------TTTT-TATCTCGCTTTT-GACTGGAGTT-GCAGCGTCTTTAGCCGCTAAATCCCCC-AA-TTTTTAATGGTTGACCTC---------CGAGAAGGTTAGTCATCCTCGCAA---------T-CCCATCA--T-CC---TCATT--------CTCATCATCA-T------CACCTCGCAAA-CAT---TTCCACA----CC-GGTGCCGAAAA---------TCTGG---------TTTT------CGCACCTG-CCCA--TTTTCCCAGACACTTACCCC--------G---CCGCACGACCCCG-CGGTGCAAACG-AAAAATTTCTTA--TCACAGCCCCACATCACA------CAAACA-TTTTGGCAGCCACGCACTTT-GCATGA--CCCACAATGAACAATTGCTGACCCCGCC-AAATAGGAAGCCGCCGAGCTCGGAAAGGGTTCCTTCAAGTACGCATGGGTTCTTGACAAGCTCAAGGCCGAGCGTGAGCGTGGTATCACCATTGATATCGCT-CTCTGGAAGTTCGAGACCAACGAGTACAATGTCACCGTCATT-GGTTAGTATCCCTGCCCACA--ACATGTATCAT-GTCTTCGAACTCAAGACTAACCTTGCAATACAGACGCTCCCGGTC-ACCGTGATTTCATCAAGAACATGACCCCAGGCCTTCCCCTCTATTTACTATAGAGACCTACCCTGGACGCGTCC-AAACTCAATGGCCCCCTG-ATTTCTACCCCACATCCTC--------GAGAGAAAGC-----TGTGTTCGCCCGA----------GAAGAGGA---AGCAGCAGCAGATTCATCCCAACTCGCGCTC--GTCCTCG-ATCTGCCATCGTG----ATGCAA----CAGGGATATCTAGCTAATCCGTCTCTTTT-CCCTGTCGATAGGTTCACCTCCAGACCGGTCAATGCGTAAGT-ACATGCCAAATCCCGCGA--TAGCGTG----CCCAAAACACCAGAGCTCACATTCACGAACAGGGTAACCAAATTGGTGCTGCCTTCTGGTATGTAGC-C-------CATCTA--CCTCGACGC-GCCTCAAT---------------------ACGACA-CCCCCG--GCAACTCGACA-----A---CGAAATTCTCAAC---TGC-TTGTTTGGAACCATACGAAAGAC-TTGATACTGACCGGTCTATGATAGGCAAACCATCTCTGGCGAGCACGGTCTCGACAGCAATGGAGTGTACGTACCCTTTCCCTGGCTACTCGCTTTCTCGTGAACATGTCAGCTAACAGTCG-TGCTTGTTCAGCTACAACGGTACCTCCGAGCTCCAGCTCGAGCGCATGAGCGTCTACTTCAACGAGGCTTCCGGCAACAAGTACGTTCCTCGTGCCGTCCTCGTCGATCTCGAGCCCGGTACCATGGATGCCGTCCGCGCCGGTCCTTTCGGTCAGCTCTTCCGCCCTGACAACTTCGTTTTCGG-TCAGTCCGGTGCC---GGAAACAACTGGGCCAA
>Pestalotiopsis_abietis_CFCC_53012
-------------------------------A-CCCATGTGAACTTACCATT--GTTGCCTCGGCAGAA-GCTGCTCGGT-GCACCTTACCTT-GGAACGGCCTACCCTGTAGCGCCTTACCCTGGAACGGCCTACCCTGTAGC-GGCTGCCGGTGGACTACCAAACTCTTGTTATTTTATTGTAATCTGAGCGTCTTATTTTAATAAGTCAAAACTTTCAACAACGGATCTCTTGGTTCTGGCATCGATGAAGAACGCAGCGAAATGCGATAAGTAATGTGAATTGCAGAATTCAGTGAATCATCGAATCTTTGAACGCACATTGCGCCCATTAGTATTCTAGTGGGCATGCCTGTTCGAGCGTCATTTCAACCCTTAAGCCTAGCTTAGTGTTGGGAGCCTACTG--CTTTTACTAGCTGTAGCTCCTGAAATACAACGGCGGATCTGCGATATCCTCTGAGCGTAGTAA------TTTT-TATCTCGCTTTT-GACTGGAGTT-GCAGCGTCTTTAGCCGCTAAATCCCCC-AA-TTTTTAATGGTTGACCTC---------CGAGAAGGTTAGTCATCCTCGCAA---------T-CCCATCA--T-CC---TCATT--------CTCATCATCA-T------CACCTCGCAAA-CAT---TTCCACA----CC-GGTGCCGAAAA---------TCTGG---------TTTT------CGCACCTG-CCCA--TTTTCCCAGACACTTACCCC--------G---CCGCACGACCCCG-CGGTGCAAACG-AAAAATTTCTTA--TCACAGCCCCACATCACA------CAAACA-TTTTGGCAGCCACGCACTTT-GCATGA--CCCACAATGAACAATTGCTGACCCCGCC-AAATAGGAAGCCGCCGAGCTCGGAAAGGGTTCCTTCAAGTACGCATGGGTTCTTGACAAGCTCAAGGCCGAGCGTGAGCGTGGTATCACCATTGATATCGCT-CTCTGGAAGTTCGAGACCAACGAGTACAATGTCACCGTCATT-GGTTAGTATCCCTGCCCACA--ACATGTATCAT-GTCTTCGAACTCAAGACTAACCTTGCAATACAGACGCTCCCGGTC-ACCGTGATTTCATCAAGAACATGACCCCAGGCCTTCCCCTCTATTTACTATAGAGACCTACCCTGGACGCGTCC-AAACTCAATGGCCCCCTG-ATTTCTACCCCACATCCTC--------GAGAGAAAGC-----TGTGTTCGCCCGA----------GAAGAGGA---AGCAGCAGCAGATTCATCCCAACTCGCGCTC--GTCCTCG-ATCTGCCATCGTG----ATGCAA----CAGGGATATCTAGCTAATCCGTCTCTTTT-CCCTGTCGATAGGTTCACCTCCAGACCGGTCAATGCGTAAGT-ACATGCCAAATCCCGCGA--TAGCGTG----CCCAAAACACCAGAGCTCACATTCACGAACAGGGTAACCAAATTGGTGCTGCCTTCTGGTATGTAGC-C-------CATCTA--CCTCGACGC-GCCTCAAT---------------------ACGACA-CCCCCG--GCAACTCGACA-----A---CGAAATTCTCAAC---TGC-TTGTTTGGAACCATACGAAAGAC-TTGATACTGACCGGTCTATGATAGGCAAACCATCTCTGGCGAGCACGGTCTCGACAGCAATGGAGTGTACGTACCCTTTCCCTGGCTACTCGCTTTCTCGTGAACATGTCAGCTAACAGTCG-TGCTTGTTCAGCTACAACGGTACCTCCGAGCTCCAGCTCGAGCGCATGAGCGTCTACTTCAACGAGGCTTCCGGCAACAAGTACGTTCCTCGTGCCGTCCTCGTCGATCTCGAGCCCGGTACCATGGATGCCGTCCGCGCCGGTCCTTTCGGTCAGCTCTTCCGCCCTGACAACTTCGTTTTCGG-TCAGTCCGGTGCC---GGAAACAACTGGGCCAA
>Pestalotiopsis_abietis_CFCC_53013
-------------------------------A-CCCATGTGAACTTACCATT--GTTGCCTCGGCAGAA-GCTGCTCGGT-GCACCTTACCTT-GGAACGGCCTACCCTGTAGCGCCTTACCCTGGAACGGCCTACCCTGTAGC-GGCTGCCGGTGGACTACCAAACTCTTGTTATTTTATTGTAATCTGAGCGTCTTATTTTAATAAGTCAAAACTTTCAACAACGGATCTCTTGGTTCTGGCATCGATGAAGAACGCAGCGAAATGCGATAAGTAATGTGAATTGCAGAATTCAGTGAATCATCGAATCTTTGAACGCACATTGCGCCCATTAGTATTCTAGTGGGCATGCCTGTTCGAGCGTCATTTCAACCCTTAAGCCTAGCTTAGTGTTGGGAGCCTACTG--CTTTTACTAGCTGTAGCTCCTGAAATACAACGGCGGATCTGCGATATCCTCTGAGCGTAGTAA------TTTT-TATCTCGCTTTT-GACTGGAGTT-GCAGCGTCTTTAGCCGCTAAATCCCCC-AA-TTTTTAATGGTTGACCTC---------CGAGAAGGTTAGTCATCCTCGCAA---------T-CCCATCA--T-CC---TCATT--------CTCATCATCA-T------CACCTCGCAAA-CAT---TTCCACA----CC-GGTGCCGAAAA---------TCTGG---------TTTT------CGCACCTG-CCCA--TTTTCCCAGACACTTACCCC--------G---CCGCACGACCCCG-CGGTGCAAACG-AAAAATTTCTTA--TCACAGCCCCACATCACA------CAAACA-TTTTGGCAGCCACGCACTTT-GCATGA--CCCACAATGAACAATTGCTGACCCCGCC-AAATAGGAAGCCGCCGAGCTCGGAAAGGGTTCCTTCAAGTACGCATGGGTTCTTGACAAGCTCAAGGCCGAGCGTGAGCGTGGTATCACCATTGATATCGCT-CTCTGGAAGTTCGAGACCAACGAGTACAATGTCACCGTCATT-GGTTAGTATCCCTGCCCACA--ACATGTATCAT-GTCTTCGAACTCAAGACTAACCTTGCAATACAGACGCTCCCGGTC-ACCGTGATTTCATCAAGAACATGACCCCAGGCCTTCCCCTCTATTTACTATAGAGACCTACCCTGGACGCGTCC-AAACTCAATGGCCCCCTG-ATTTCTACCCCACATCCTC--------GAGAGAAAGC-----TGTGTTCGCCCGA----------GAAGAGGA---AGCAGCAGCAGATTCATCCCAACTCGCGCTC--GTCCTCG-ATCTGCCATCGTG----ATGCAA----CAGGGATATCTAGCTAATCCGTCTCTTTT-CCCTGTCGATAGGTTCACCTCCAGACCGGTCAATGCGTAAGT-ACATGCCAAATCCCGCGA--TAGCGTG----CCCAAAACACCAGAGCTCACATTCACGAACAGGGTAACCAAATTGGTGCTGCCTTCTGGTATGTAGC-C-------CATCTA--CCTCGACGC-GCCTCAAT---------------------ACGACA-CCCCCG--GCAACTCGACA-----A---CGAAATTCTCAAC---TGC-TTGTTTGGAACCATACGAAAGAC-TTGATACTGACCGGTCTATGATAGGCAAACCATCTCTGGCGAGCACGGTCTCGACAGCAATGGAGTGTACGTACCCTTTCCCTGGCTACTCGCTTTCTCGTGAACATGTCAGCTAACAGTCG-TGCTTGTTCAGCTACAACGGTACCTCCGAGCTCCAGCTCGAGCGCATGAGCGTCTACTTCAACGAGGCTTCCGGCAACAAGTACGTTCCTCGTGCCGTCCTCGTCGATCTCGAGCCCGGTACCATGGATGCCGTCCGCGCCGGTCCTTTCGGTCAGCTCTTCCGCCCTGACAACTTCGTTTTCGG-TCAGTCCGGTGCC---GGAAACAACTGGGCCAA
>Pestalotiopsis_adusta_ICMP6088
CATTATAGAGTTTTCT------AAACTCCCAA-CCCATGTGAACTTACCATT--GTTGCCTCGGCAGAA-GCTGCTCGGT-GCACCTTACCTT-GGAACGGCCTACCCTGTAGCGCCTTACCCTGGAACGGCTTACCCTGCAAC-GGCTGCCGGTGGACTACCAAACTCTTGTTATTTTATGGTTATCTGAGCGTCTTATTTTAATAAGTCAAAACTTTCAACAACGGATCTCTTGGTTCTGGCATCGATGAAGAACGCAGCGAAATGCGATAAGTAATGTGAATTGCAGAATTCAGTGAATCATCGAATCTTTGAACGCACATTGCGCCCATTAGTATTCTAGTGGGCATGCCTGTTCGAGCGTCATTTCAACCCTTAAGCCTAGCTTAGTGTTGGGAGCCTACTG--CTTTTGCTAGCTGTAGCTCCTGAAATACAACGGCGGATCTGCGATATCCTCTGAGCGTAGTAA------TTTT-TATCTCGCTTTT-GACTGGAGTT-GCAGCGTCTTTAGCCGCTAAACCCCCC-AA-TTTTTAATGGTTGACCTCGGATCAGGTCGAGAAGGTTAGTCATGCTCACAT-----------CCCATCA---------TCCTC--------ATCATCATCA-T------CGCCTCGCAAA-CAT--TTTCCAAC----C--GGTGCCGAAAT---------TCT-G---------TTTT------CGCACCTG-CCCA--TTTTTCCAGACACTTATCCC--------G---CCGCACGACCCCG-CGGTGCAAACG-AAAAATTTCTTATCTCACAGCCCCACTTCACA-------CAACA-TTTTGGCAGCCACGCACTTT-GCATGA--CCCACAATGAACAATTGCTGACCCCGCC-AAATAGGAAGCCGCCGAGCTCGGAAAGGGTTCCTTCAAGTACGCATGGGTTCTTGACAAGCTCAAGGCCGAGCGTGAGCGTGGTATCACCATTGATATCGCT-CTCTGGAAGTTCGAGACCAACGAGTACAATGTCACCGTCATT-GGTTAGTATCCCTGTCCATA--GAAAGTATCAT-GTGTCCGAACTC-AGACTAACATCGCAATACAGACGCTCCCGGTC-ACCGTGATTTCATCAAGAACATGA-------------------------------------------------------------------------------------------------------------------------------------------------------------------------------------------------------------------------------------------------------------------------------------------------------------------------------------------------------------------------CGGTGCTGCTTTCTGGTATGTAGC-C-------CAACTA--CCTCGACAC-GCCTCAAT---------------------ACGACA-CCCTCC--ACAACTCGACG-----A---CGGCATTCTCGGC---TAC-TTGGTTGGAACCAAACGAAAGAC-TTGATACTGACCGGTCTCTGATAGGCAAACCATCTCTGGCGAGCACGGTCTCGACAGCAATGGAGTGTACGTACCGCTTCCTTGGCTACTTGCTTTCCCACGGACTTGTTAGCTAACACTCG-TGCTTGCTCAGCTACAACGGCACCTCCGAGCTCCAGCTCGAGCGCATGAGCGTCTACTTCAACGAGGCTTCCGGCAACAAGTACGTTCCTCGTGCTGTCCTCGTCGATCTCGAGCCCGGTACCATGGACGCCGTCCGCGCCGGTCCTTTCGGCCAGCTCTTCCGCCCTGACAACTTCGTCTTCGG-TCAGTCCGGTGCC---GGAAACAACTGGGCCAA
>Pestalotiopsis_adusta_MFLUCC10_0146
CATTATAGAGTTTTCT------AAACTCCCAA-CCCATGTGAACTTACCATT--GTTGCCTCGGCAGAA-GCTGCTCGGT-GCACCCTACCTT-GGAACGGCCTACCCTGTAGCGCCTTACCCTGGAACGGCTTACCCTGCAAC-GGCTGCCGGTGGACTACCAAACTCTTGTTATTTTATGGTTATCTGAGCGTCTTATTTTAATAAGTCAAAACTTTCAACAACGGATCTCTTGGTTCTGGCATCGATGAAGAACGCAGCGAAATGCGATAAGTAATGTGAATTGCAGAATTCAGTGAATCATCGAATCTTTGAACGCACATTGCGCCCATTAGTATTCTAGTGGGCATGCCTGTTCGAGCGTCATTTCAACCCTTAAGCCTAGCTTAGTGTTGGGAGCCTACTG--CTTTTGCTAGCTGTAGCTCCTGAAATACAACGGCGGATCTGCGATATCCTCTGAGCGTAGTAA------TTTT-TATCTCGCTTTT-GACTGGAGTT-GCAGCGTCTTTAGCCGCTAAACCCCCC-AA-TTTTTAATGGTTGACCTCGGATCAGGTCGAGAAGGTTAGTCATGCTCACAT-----------CCCATCA--T-CC---TCATC-----------ATCATCA-T------CGCCTCGCAAA-CAT--TTTCCAAC----C--GGTGCCGAAAT---------TCT-G---------TTTT------CGCACCTG-CCCA--TTTTTCCAGACACTTACCCC--------G---CCGCACGACCCCG-CGGTGCAAACG-AAAAATTTCTTATCTCACAGCCCCACTTCACA------C-AACA-TTTTGGCAGCCACGCACTTT-GCATGA--CCCACAATGAACAATTGCTGACCCCGCC-AAATAGGAAGCCGCCGAGCTCGGAAAGGGTTCCTTCAAGTACGCATGGGTTCTTGACAAGCTCAAGGCCGAGCGTGAGCGTGGTATCACCATTGATATCGCT-CTCTGGAAGTTCGAGACCAACGAGTACAATGTCACCGTCATT-GGTTAGTATCCCTGTCCATA--GAAAGTATCAT-GTGTCCGAACTC-AGACTAACATCGCAATACAGACGCTCCCGGTC-ACCGTGATTTCATCAAGAACATGA-------------------------------------------------------------------------------------------------------------------------------------------------------------------------------------------------------------------------------------------------------------------------------------------------------------------------------------------------------------------------CGGTGCTGCTTTCTGGTATGTAGC-C-------CAACTA--CCTCGACAC-GCCTCAAT---------------------ACGACA-CCCTCC--ACAACTCGACG-----A---CGGCATTCTCGGC---TAC-TTGGTTGGAACCAAACGAAAGAC-TTGATACTGACCGGTCTCTGATAGGCAAACCATCTCTGGCGAGCACGGTCTCGACAGCAATGGAGTGTACGTACCGCTTCCTTGGCTACTTGCTTTCCCACGGACTTGTTAGCTAACACTCG-TGCTTGCTCAGCTACAACGGCACCTCCGAGCTCCAGCTCGAGCGCATGAGCGTCTACTTCAACGAGGCTTCCGGCAACAAGTACGTTCCTCGTGCTGTCCTCGTCGATCTCGAGCCCGGTACCATGGACGCCGTCCGCGCCGGTCCTTTCGGCCAGCTCTTCCGCCCTGACAACTTCGTCTTCGG-TCAGTCCGGTGCC---GGAAACAACTGGGCCAA
>Pestalotiopsis_aggestorum_LC6301
-------------------------------A-CCCATGTGAACTTACCATT--GTTGCCTCGGCAGAA-GCTGCTCGGT-ATACCCTACCTT-GGAACGGCCTACCCTGTAGCGCCTTACCCTGGAACGGCTTACCCTGCAAC-GGCTGCCGGTGGACTACTAAACTCTTGTTATTTTATTGTAATCTGAGCGTCTTATTTTAATAAGTCAAAACTTTCAACAACGGATCTCTTGGTTCTGGCATCGATGAAGAACGCAGCGAAATGCGATAAGTAATGTGAATTGCAGAATTCAGTGAATCATCGAATCTTTGAACGCACATTGCGCCCATTAGTATTCTAGTGGGCATGCCTGTTCGAGCGTCATTTCAACCCTTAAGCCTAGCTTAGTGTTGGGAGCCTACTG--CTTTTGCTAGCTGTAGCTCCTGAAATACAACGGCGGATCTGCGATATCCTCTGAGCGTAGTAA------TTTT-TATCTCGCTTTT-GACTGGAGTT-GCAGCGTCTTTAGCCGCTAAACCCCCC-AA-TTTTTAATGGTTGACCTC---------CGAGAAGGTTAGTCATGCTCACAG---------T-CCCATCA---------TCCTC--------ATCATAATCA-T------CGACTCGCAAA-CAT--TTTCCAAC----C--GGTGCCGAAAT---------TCT-G---------TTTT------CGCACCTG-CCCA--TTTTCCTAGACACTTACCCC--------G---CCGCACGACCCCG-CGGTGCAAACG-AAAAATTTCTTA--TCACAGCCCCACTTCACA-------CAACA-TTTTGGCAGCCACGCACTTT-GCATGA--CCCACAATGAACAATTGCTGACCCCGCC-AAATAGGAAGCCGCCGAGCTCGGAAAGGGTTCCTTCAAGTACGCATGGGTTCTTGACAAGCTCAAGGCCGAGCGTGAGCGTGGTATCACCATTGATATCGCT-CTCTGGAAGTTCGAGACCAACGAGTACAATGTCACCGTCATT-GGTTAGTATCCCTGTCCACA--GAAAGTATCAT-GTGTCCGAACTC-AGACTAACATCGCAATACAGACGCTCCCGGTC-ACCGTGATTTCATCAAGAACATGA-CCAGACCTTTCCCCTCTATTTACTATACCGACCTACCCTGGACGCGTCCCAAACTCAATGGCCCCCTG-ATTTCTACCCCACATCCTC--------GCGAGAAAGC-----TGTGTGCGCCCGA----------GAAGAGGA---AGCAGCAGCAGATTCATCCCAACTCGCGCCC--GTTTTCG-ATCTGCCATCGTG----ATGCTA----CAGGGATATCTAGCTAACCCGTCTCTTTT-CCCTGTCGATAGGTTCACCTCCAGACCGGTCAATGCGTAAGT-ACATGCCAAATCCCGCGA--TAGCGTG----CCCAAAACACCAAAGCTCACATTCACGAACAGGGTAACCAAATTGGTGCTGCCTTCTGGTATGTAGC-C-------CATCTA--CCTCGGCAC-GCCTCAAT---------------------ACGACA-CCCTCC--GCAACTCGACG-----A---CGACATTCTCGGC---TAC-TTGGTTGGAACCGAACGAAAGAC-TTGATACTGACCGGTCTCTGATAGGCAAACCATCTCTGGCGAGCACGGTCTCGACAGCAATGGAGTGTACGTACCATTTCCTTGCCTACTTGCTTTCCCACGAACATGTTAGCTAACACTCG-TGCTTGCTCAGCTACAACGGCACCTCCGAGCTCCAGCTCGAGCGCATGAGCGTCTACTTCAACGAGGCGTCCGGCAACAAGTACGTTCCTCGTGCCGTCCTCGTCGATCTCGAGCCCGGTACCATGGACGCCGTCCGCGCCGGTCCTTTCGGCCAGCTCTTCCGCCCTGACAACTTCGTCTTCGG-TCAGTCCGGTGCC---GGAAACAACTGGGCCAA
>Pestalotiopsis_aggestorum_LC8186
CATTATAGAGTTTTCT------AAACTCCCAA-CCCATGTGAACTTACCATT--GTTGCCTCGGCAGAA-GCTGCTCGGT-ATACCCTACCTT-GGAACGGCCTACCCTGTAGCGCCTTACCCTGGAACGGCTTACCCTGCAAC-GGCTGCCGGTGGACTACTAAACTCTTGTTATTTTATTGTAATCTGAGCGTCTTATTTTAATAAGTCAAAACTTTCAACAACGGATCTCTTGGTTCTGGCATCGATGAAGAACGCAGCGAAATGCGATAAGTAATGTGAATTGCAGAATTCAGTGAATCATCGAATCTTTGAACGCACATTGCGCCCATTAGTATTCTAGTGGGCATGCCTGTTCGAGCGTCATTTCAACCCTTAAGCCTAGCTTAGTGTTGGGAGCCTACTG--CTTTTGCTAGCTGTAGCTCCTGAAATACAACGGCGGATCTGCGATATCCTCTGAGCGTAGTAA------TTTT-TATCTCGCTTTT-GACTGGAGTT-GCAGCGTCTTTAGCCGCTAAACCCCCC-AA-TTTTTAATGGTTGACCTCGGATCAGGTCGAGAAGGTTAGTCATGCTCACAG---------T-CCCATCA--T-CC---TCATC-----------ATAATCA-T------CGACTCGCAAA-CAT--TTTCCAAC----C--GGTGCCGAAAT---------TCT-G---------TTTT------CGCACCTG-CCCA--TTTTCCTAGACACTTACCCC--------G---CCGCACGACCCCG-CGGTGCAAACG-AAAAATTTCTTA--TCACAGCCCCACTTCACA------C-AACA-TTTTGGCAGCCACGCACTTT-GCATGA--CCCACAATGAACAATTGCTGACCCCGCC-AAATAGGAAGCCGCCGAGCTCGGAAAGGGTTCCTTCAAGTACGCATGGGTTCTTGACAAGCTCAAGGCCGAGCGTGAGCGTGGTATCACCATTGATATCGCT-CTCTGGAAGTTCGAGACCAACGAGTACAATGTCACCGTCATT-GGTTAGTATCCCTGTCCACA--GAAAGTATCAT-GTGTCCGAACTC-AGACTAACATCGCAATACAGACGCTCCCGGTC-ACCGTGATTTCATCAAGAACATGACCCCAGACCTTCCCCTCTATTTACTATACCGACCTACCCTGGACGCGTCCCAAACTCAATGGCCCCCTG-ATTTCTACCCCACATCCTC--------GCGAGAAAGC-----TGTGTGCGCCCGA----------GAAGAGGA---AGCAGCAGCAGATTCATCCCAACTCGCGCCC--GTTTTCG-ATCTGCCATCGTG----ATGCTA----CAGGGATATCTAGCTAACCCGTCTCTTTT-CCCTGTCGATAGGTTCACCTCCAGACCGGTCAATGCGTAAGT-ACATGCCAAATCCCGCGA--TAGCGTG----CCCAAAACACCAAAGCTCACATTCACGAACAGGGTAACCAAATTGGTGCTGCCTTCTGGTATGTAGC-C-------CATCTA--CCTCGGCAC-GCCTCAAT---------------------ACGACA-CCCTCC--GCAACTCGACG-----A---CGACATTCTCGGC---TAC-TTGGTTGGAACCGAACGAAAGAC-TTGATACTGACCGGTCTCTGATAGGCAAACCATCTCTGGCGAGCACGGTCTCGACAGCAATGGAGTGTACGTACCATTTCCTTGCCTACTTGCTTTCCCACGAACATGTTAGCTAACACTCG-TGCTTGCTCAGCTACAACGGCACCTCCGAGCTCCAGCTCGAGCGCATGAGCGTCTACTTCAACGAGGCGTCCGGCAACAAGTACGTTCCTCGTGCCGTCCTCGTCGATCTCGAGCCCGGTACCATGGACGCCGTCCGCGCCGGTCCTTTCGGCCAGCTCTTCCGCCCTGACAACTTCGTCTTCGG-TCAGTCCGGTGCC---GGAAACAACTGGGCCAA
>Pestalotiopsis_anacardiacearum_IFRDCC_2397
CATTATAGAGTTTTCT------AAACTCCCAA-CCCATGTGAACTTACCAATT-GTTGCCTCGGCAGAG-GCTACCCGGT---ACCTTACCTT-GGTGCGGCCTACCCTGTAGCGCCTTACCCTGGAACGGGCTACCCTGTAGC-GGCTGCCGGTGGACTACCAAACTCTTGTTATTTTATGGTTATCTGAGCGTCTTATTTTAATAAGTCAAAACTTTCAACAACGGATCTCTTGGTTCTGGCATCGATGAAGAACGCAGCGAAATGCGATAAGTAATGTGAATTGCAGAATTCAGTGAATCATCGAATCTTTGAACGCACATTGCGCCCATTAGTATTCTAGTGGGCATGCCTGTTCGAGCGTCATTTCAACCCTTAAGCCTAGCTTAGTGTTGGGAGCCTACTG--CTTTTACTAGCTGTAGCTCCTGAAATACAACGGCGGATCTGCGATATCCTCTGAGCGTAGTAA------TTTTTTTTCTCGCTTTT-GACTGGAGTT-GCAGCGTCCTTAGCCGCTAAACCCCCC-AA-TTTTTAATGG-TGACCTC-GATCAGGTCGAGAAGGTTAGTCATCCTCACAA---------T-CCCATCA---------GCACA--------TTCATGGCCT--------CCCATCGAAGA------TCTCCGAC----CC-GATGTCGAAAA------TATTTTCG--------TTTTT------CGCACCTT-CCCACATTTTCC----CACTTACCCCGCCGCATGG---CCGCACGACCCCG-CGGTGCAAACG-AAAAAATTCTTA--TC--AGCCCCACCTCGCA------CAAACA-TTTTGGCAGCCACGCACTTT--CATGA--CCCATGATGAGCCATTGCTGACCCCGCC-AAACAGGAAGCCGCCGAGCTCGGAAAGGGTTCCTTCAAGTACGCCTGGGTTCTTGACAAGCTCAAGGCCGAGCGTGAGCGTGGTATCACCATCGATATCGCT-CTCTGGAAGTTCGAGACCAACGAGTACAATGTCACCGTCATT-GGTTAGTATCCCTGTCCACA--ACAACTCTCAT-GCATCCGAACTC-AGACTAACATGACAATACAGACGCTCCCGGTC-ACCGTGACTTCATCAAGAACATGA-------------------------------------------------------------------------------------------------------------------------------------------------------------------------------------------------------------------------------------------------------------------------------------------------------------------------------------------------------------------------CGGTGCTGCTTTCTGGTATGTACC-C------CCATCGA--CCTCGACAC-GCCCCGAC---------------------ACGACG-CCTCCC--GCAACTCGACA-----AC-GCGGCGTTCTCAAC---TAC-TTGGTTGGAACCAAACGAAAGAC-TTGATACTGACCAGTCTTTGATAGGCAAACCATTTCTGGCGAGCACGGTCTCGACAGCAATGGAGTGTACGTACCCTTTCCTTGGCTCCTTGCTTTCCCATGAGCATGTTGACTAACACTCG-TGGTTGTTCAGCTACAACGGTACCTCTGAGCTCCAGCTCGAGCGCATGAGCGTCTACTTCAACGAGGCTTCCGGCAACAAGTACGTTCCCCGTGCTGTCCTCGTCGATCTCGAGCCCGGTACCATGGATGCCGTCCGCGCCGGTCCTTTCGGCCAGCTCTTCCGCCCTGACAACTTCGTCTTCGG-TCAGTCCGGTGCT---GGCAACAACTGGGCCAA
>Pestalotiopsis_anhuiensis_CFCC_54791
-------------------------------A-CCCATGTGAACTTACCATT--GTTGCCTCGGCAGAA-GCTGCTCGGT-GCACCTTACCCT-GGAACGGCCTACCCTGTAGCGCCTTACCCTGGAACGGCCTACCCTGTAGC-GGCTGCCGGTGGACTACCAAACTCTTGTTATTTTATTGTAATCTGAGCGTCTTATTTTAATAAGTCAAAACTTTCAACAACGGATCTCTTGGTTCTGGCATCGATGAAGAACGCAGCGAAATGCGATAAGTAATGTGAATTGCAGAATTCAGTGAATCATCGAATCTTTGAACGCACATTGCGCCCATTAGTATTCTAGTGGGCATGCCTGTTCGAGCGTCATTTCAACCCTTAAGCCTAGCTTAGTGTTGGGAGCCTACTG--CTTTTACTAGCTGTAGCTCCTGAAATACAACGGCGGATCTGCGATATCCTCTGAGCGTAGTAA-----ATTTT-TATCTCGCTTTT-GACTGGAGTT-GCAGCGTCTTTAGCCGCTAAATCCCCC-AA-TTTTTAATGGTTGACCTC---------CGAGAAGGTTAGTCATCCTCGCAA---------T-CCCATCA--T-CC---TCATC--------CTCATCATCA-T------CACCTCGCAAA-CAT---TTCCACA----CC-GGTGCCGAAAA---------TCTGG---------TTTT------CGCACCTG-CCCA--TTTTCCCAGACACTTACCCC--------G---CCGCACGACCCCG-CGGTGCAAACG-AAAAATTTCTTA--TCACAGCCCCACATCACA------CAAACA-TTTTGGCAGCCACGCACTTT-GCATGA--CCCACAATGAACAATTGCTGACCCCGCC-AAATAGGAAGCCGCCGAGCTCGGAAAGGGTTCCTTCAAGTACGCATGGGTTCTTGACAAGCTCAAGGCCGAGCGTGAGCGTGGTATCACCATTGATATCGCT-CTCTGGAAGTTCGAGACCAACGAGTACAATGTCACCGTCATT-GGTTAGTATCCCTGCCCACA--ACATGTGTCAT-GTCTCTGAACTCAAGACTAACCTTGCAATACAGACGCTCCCGGTC-ACCGTGATTTCATCAAGAACATGA--------------------------------------------------------------------------------------------------------------------------------------------------------------------------------------------------------------------------------------------------------------------------------------------------------------------------------------------------------------------------GGTGCTGCCTTCTGGTATGTAGC-C-------CATCTA--CCTCGACGC-GCCTCAAT---------------------ACGACA-GCCCCG--GCAACTCGACA-----A---CGAAATTCTCAAC---TGC-TTGTTTGGAACCATACGAAAGAC-TTGATACTGACCGGTCTATGATAGGCAAACCATCTCTGGCGAGCACGGTCTCGACAGCAATGGAGTGTACGTACCCTTTCCCTGGCTACTCGCTTTCTCGTGAACATGTCAGCTAACAGTCG-TGCTTGTTCAGCTACAACGGTACCTCCGAGCTCCAGCTCGAGCGCATGAGCGTCTACTTCAACGAGGCTTCCGGCAACAAGTACGTTCCTCGTGCCGTCCTCGTCGATCTCGAGCCCGGTACCATGGATGCCGTCCGCGCCGGTCCTTTCGGTCAGCTCTTCCGCCCTGACAACTTCGTTTTCGG-TCAGTCCGGTGCC---GGAAACAACTGG-----
>Pestalotiopsis_arceuthobii_CBS_434_65
CATTATAGAGTTTTCT------AAACTCCCAA-CCCATGTGAACTTACTATT--GTTGCCTCGGCAGAG-GCTACCCGGT----ACCTACCTT-GGAACGGCCTACCCTGTAGCGCCTTACCCGGGAACGGATTACCCTGTAGC-GGCTGCCGGTGGACCACTAAACTCTTGTTATTTTATTGTAATCTGAGCGTCTTATTTTAATAAGTCAAAACTTTCAACAACGGATCTCTTGGTTCTGGCATCGATGAAGAACGCAGCGAAATGCGATAAGTAATGTGAATTGCAGAATTCAGTGAATCATCGAATCTTTGAACGCACATTGCGCCCATTAGTATTCTAGTGGGCATGCCTGTTCGAGCGTCATTTCAACCCTTAAGCCTAGCTTAGTGTTGGGAGCCTACTG--CTTTTACTAGCTGTAGCTCCTGAAATACAACGGCGGATCTGCGATATCCTCTGAGCGTAGTAA------TTTT-TTTCTCGCTTTT-GACTGGAGTT-GCAGCGTCCTTTGCCGCTAAACCCCCA-AA-TTTTTAATGGTTGACCTCGGATCAGGT-GAGAAGGTTAGTCATCCTCCTGA---------T-CCCCTCA---------TCATC--------GTCATCACCACT------TTCCCCTCCAA-CAT---CTTCAAC-------CGGGTCGAAAA---------TCTAT---------TTTTTCTATCCGCACCTG-GGCA--TATTCT--GGCACTTACCCCGCCGCGTGG---CCGCACGACCCCG-CGGTGCCAACG-AAAAATTTCTTA--TCACAGCCCCACCTCGCA------CAAACA-TTTTGGCCGCTATGCCTTTT--CAATA--CCCACTTTGAGCACTTGCTGACACCGCC-AAACAGGAAGCCGCCGAGCTCGGTAAGGGTTCCTTCAAGTACGCCTGGGTTCTTGACAAGCTCAAGGCCGAGCGTGAGCGTGGTATCACCATCGATATCGCT-CTCTGGAAGTTCGAGACCAACGAGTACAATGTCACCGTCATT-GGTTAGTATCCACGTCCACA--TCAAGCGTCAT-GCACCCGTTCAC-AGACTAACATGGCAATACAGACGCTCCCGGTC-ACCGTGATTTCATCAAGAACATG-CCCCAGACCTTCCCCTCTATTTACTATACAGACCTACCCTGGACGCGTCC-AAACTCAATGGCCCCCTG-ATTTCTACCCCACATCCTC----------GCGAAAGC-----TGTGTGCGCCCAA----------GAAACAGA---AGCAGCAGCGGATTCATCCCAACTCGCGCCC--GTCGTCA-AACTGCTATCGTG----AAGCGA----CAAGGATATCTAGCTAACCTGACTCTTTT-CCCTGTCGATAGGTTCACCTCCAGACCGGTCAATGCGTAAGT-ACATGTTAGATCCCGTGA--TAGCGTG----CCCGAAACACGAGAGCTCACATTCACGAACAGGGTAACCAAATTGGTGCTGCCTTCTGGTATGTAGC-CTATCCACCACCTA--CCTCGACAC-GGCTCAGC---------------------ACGACG-CCTCCC--GCAACTCTACAACTCTACAACGACCTTCTCAAC---TAT-TTGGTTGGAACCCAGCGAAAGAC-TTGATACTGACCGGTCTTCGATAGGCAAACCATTTCTGGCGAGCACGGTCTCGACAGCAATGGAGTGTACGTACCCCTTCCTTGGCTACTTGCTTTCCCACGAACATGTTGGCTAACACACG-AGCTTGTCCAGCTACAACGGTACCTCCGAGCTCCAGCTCGAGCGCATGAGCGTCTACTTCAACGAGGCTTCCGGCAACAAGTACGTTCCTCGTGCCGTCCTCGTCGATCTCGAGCCCGGTACCATGGATGCCGTCCGCGCCGGTCCTTTCGGTCAGCTCTTCCGCCCTGACAACTTCGTCTTTGG-TCAGTCCGGTGCT---GGAAACAACT-------
>Pestalotiopsis_arengae_CBS_331_92
CATTATAGAGTTTTCT------AAACTCCCAA-CCCATGTGAACTTACCATT--GTTGCCTCGGCAGAA-GCTACCCTGTAGCGTCTTACCCG-GGAACGGCCTACCCTGTAGCGCCTTACCCTGGAACGACCTACCCTGTAGC-GGCTGCCGGTGGACTACTCAACTCTTGTTATTTTATGGTTATCTGAGCGTCTTATTTTAATAAGTCAAAACTTTCAACAACGGATCTCTTGGTTCTGGCATCGATGAAGAACGCAGCGAAATGCGATAAGTAATGTGAATTGCAGAATTCAGTGAATCATCGAATCTTTGAACGCACATTGCGCCCATTAGTATTCTAGTGGGCATGCCTGTTCGAGCGTCATTTCAACCCTTAAGCCTAGCTTAGTGTTGGGAGCCTACTG--CTTTTACTAGCTGTAGCTCCTGAAATACAACGGCGGACCTGCGATATCCTCTGAGCGTAGTAA------TTCT-TTTCTCGCTTTT-GACTGGAGTT-GCAGCGTCCTTGGCCGCTAAACCCCCC-AA-TTTTTAATGGTTGACCTCGGATCAGGTCGAGAAGGTTAGTCAT---CACGA---------T-CCCATCT---------TCATC--------TTCATCAG----------CGCCT--CAAA-CAA---TTCCATCATCTCTTGGTGCCGAAAA---------TCATT---------TTTT------CGCACCTT-CCCA--CGTTCTCTGACACTTACCCCGCCGCGTGG---CCGCACGACCCCG-CGGTGCAAACG-AAAAATTTCTTA--TCACAGCCCCACCTCACA--------AACA-TTTTGGCAGCCACGCACTGT--CATGA--CCCACCATGAACCTATACTGACCCCGCC-AAATAGGAAGCCGCCGAGCTCGGTAAGGGTTCCTTCAAGTACGCCTGGGTTCTTGACAAGCTCAAGGCCGAGCGTGAGCGTGGTATCACCATCGATATCGCT-CTCTGGAAGTTCGAGACCAACGAGTACAATGTCACCGTCATT-GGTTAGTATCCCTGTCTACA--ACATGTATCAT-GCCTTCGACCTC-AGACTAACATGGTAATACAGACGCTCCCGGTC-ACCGTGACTTCATCAAGAACAT--CCCCAGACCTTCCCCTCTATTTACTATACAGACCTACCCTGGACGCGTCC-AAACTCAATGGCCCCCTG-ATTTCTACCCCACATCCTC--------GAGAGCAAGC-----TGTGTGCGCCCAA----------GAAGAGGA---AGCGGCAGCAGCTTCATCCCAATTCGCGCTC--GTCCTCGAATCTGTTATCGTG----ATGTCA----CAAGGATGTCTAGCTAATCCGACTCTTTT-CCCTGTCGATAGGTTCACCTCCAGACCGGTCAATGCGTAAGT-ACATGCCAAATCCCGCGA--TAGCGTA----CTCGAAACACCAGAGCTCACATTCACGAACAGGGTAACCAAATTGGTGCTGCTTTCTGGTATGTACC-C-------TATATA--TCTCGACAC-GCCTCATT---------------------ACGACG-CCTCCC--GCAACCCGACC-----ACG-CGACATTCTCAAC---TAC-TCGGTTGGAATCACACGAAAGACTTTGATACTGACCCGTCATTGATAGGCAAACCATCTCTGGCGAGCACGGTCTCGACAGCAATGGAGTGTACGTACCCTTTCCTTGGCTGCTTGCT-----ACGAACATGTTAGCTGACACTCG-TGATTGTTCAGCTACAACGGTACCTCTGAGCTCCAGCTGGAGCGCATGAGCGTCTACTTCAACGAGGCTTCCGGCAACAAGTACGTTCCTCGTGCCGTCCTCGTCGATCTCGAGCCCGGTACCATGGACGCCGTCCGTGCCGGTCCTTTCGGTCAGCTCTTCCGCCCTGACAACTTCGTCTTCGG-TCAGTCCGGTGCC---GGAAACAACTGGGCCAA
>Pestalotiopsis_australasiae_CBS_114126
CATTATAGAGTTTTCT------AAACTCCCAA-CCCATGTGAACTTACCATT--GTTGCCTCGGCAGAA-GCTGCTCGGT-GCACCCTACCTT-GGAACGGCCTACCCTGTAGCGCCTTACCCTGGAACGGCTTACCCTGTAAC-GGCTGCCGGTGGACTACCAAACTCTTGTTATTTTATTGTAATCTGAGCGTCTTATTTTAATAAGTCAAAACTTTCAACAACGGATCTCTTGGTTCTGGCATCGATGAAGAACGCAGCGAAATGCGATAAGTAATGTGAATTGCAGAATTCAGTGAATCATCGAATCTTTGAACGCACATTGCGCCCATTAGTATTCTAGTGGGCATGCCTGTTCGAGCGTCATTTCAACCCTTAAGCCTAGCTTAGTGTTGGGAGCCTACTG--CTTTTGCTAGCTGTAGCTCCTGAAATACAACGGCGGATCTGCGATATCCTCTGAGCGTAGTAA-----ATTTT-TATCTCGCTTTT-GACTGGAGTT-GCAGCGTCTTTGGCCGCTAAATCCCCC-AA-TTTTTAATGGTTGACCTCGGATCAGGTCGAGAAGGTTAGTCATCCTCGCAA---------TCCCCATCA--T-CC---TCATC--------CTCATTATCA-C------CACCTCGCAAA-CAT---TTCCACA----CC-GGTGCCGAAAA---------TCTGG---------TTTT------CGCACCTG-CCCA--TTTTCCCAGACACTTACCCC--------G---CCGCACGACCCCG-CGGTGCAAACG-AAAAATTTCTTA--TCACAGCCCCACATCACA------CAAACA-TTTTGGCAGCCACGCACTTT-GCATGA--CCCACAATGAACAATTGCTGACCCCGCC-AAATAGGAAGCCGCCGAGCTCGGAAAGGGTTCCTTCAAGTACGCATGGGTTCTTGACAAGCTCAAGGCCGAGCGTGAGCGTGGTATCACCATTGATATCGCT-CTCTGGAAGTTCGAGACCAACGAGTACAATGTCACCGTCATT-GGTTAGCATCCCTGTCCACA--ACATGTGTCAT-GTCTCTGAACTCAAGACTAACCTTGCAATACAGACGCTCCCGGTC-ACCGTGATTTCATCAAGAACATGACCCCAGGCCTTCCCCTCTATTTACTATAGAGACCTACCCTGGACGCGTCC-AAACTCAATGGCCCCCTG-ATTTCTACCCCACATCCTC--------GAGAGAAAGC-----TGTGTGCGCCCGA----------GAAGAGGAGGAAGCAGCAGCAGATTCATCCCAACTCGCGCCC--GTCCTCG-ATCTGCCATCGTG----ATACAA----CAGGGATATCTAGCTAACCCGTCTCTTTT-CCCTGTCGATAGGTTCACCTCCAGACCGGTCAATGCGTAAGT-ACATGCCAAATCCCGCGA--TAGCGTG----CCCAAAACACCAGAGCTCACATTCACGAACAGGGTAACCAAATTGGTGCTGCCTTCTGGTATGTAGC-C-------CATCTA--CCTCGACGC-GCCTCAAT---------------------ACGACA-CCCCCG--GCAACTCGGCA-----A---CGACATTCTCAAA---TGC-TTGTTTGGAACCATACGAAAGAC-TTGATACTGACCGGCCTATGATAGGCAAACCATCTCTGGCGAGCACGGTCTCGACAGCAATGGAGTGTACGTACCCTTTCCCTGGCTACTCGCTTTCCCGTGAACATGTCAGCTAACAGTCG-TGCTTGTGCAGCTACAACGGTACCTCCGAGCTCCAGCTCGAGCGCATGAGCGTCTACTTCAACGAGGCTTCCGGCAACAAGTACGTTCCTCGTGCCGTCCTCGTCGATCTCGAGCCCGGTACCATGGATGCCGTCCGCGCCGGTCCTTTCGGTCAGCTCTTCCGCCCTGACAACTTCGTCTTCGG-TCAGTCCGGTGCC---GGAAACAACTGGGCCAA
>Pestalotiopsis_australasiae_CBS_114141
CATTATAGAGTTTTCT------AAACTCCCAA-CCCATGTGAACTTACCATT--GTTGCCTCGGCAGAA-GCTGCTCGGT-GCACCCTACCTT-GGAACGGCCTACCCTGTAGCGCCTTACCCTGGAACGGCTTACCCTGTAAC-GGCTGCCGGTGGACTACCAAACTCTTGTTATTTTATTGTAATCTGAGCGTCTTATTTTAATAAGTCAAAACTTTCAACAACGGATCTCTTGGTTCTGGCATCGATGAAGAACGCAGCGAAATGCGATAAGTAATGTGAATTGCAGAATTCAGTGAATCATCGAATCTTTGAACGCACATTGCGCCCATTAGTATTCTAGTGGGCATGCCTGTTCGAGCGTCATTTCAACCCTTAAGCCTAGCTTAGTGTTGGGAGCCTACTG--CTTTTGCTAGCTGTAGCTCCTGAAATACAACGGCGGATCTGCGATATCCTCTGAGCGTAGTAA-----ATTTT-TATCTCGCTTTT-GACTGGAGTT-GCAGCGTCTTTGGCCGCTAAATCCCCC-AA-TTTTTAATGGTTGACCTCGGATCAGGTCGAGAAGGTTAGTCATCCTCGCAA---------TCCCCATCA--T-CC---TCATC--------CTCATTATCA-C------CACCTCGCAAA-CAT---TTCCACA----CC-GGTGCCGAAAA---------TCTGG---------TTTT------CGCACCTG-CCCA--TTTTCCCAGACACTTACCCC--------G---CCGCACGACCCCG-CGGTGCAAACG-AAAAATTTCTTA--TCACAGCCCCACATCACA------CAAACA-TTTTGGCAGCCACGCACTTT-GCATGA--CCCACAATGAACAATTGCTGACCCCGCC-AAATAGGAAGCCGCCGAGCTCGGAAAGGGTTCCTTCAAGTACGCATGGGTTCTTGACAAGCTCAAGGCCGAGCGTGAGCGTGGTATCACCATTGATATCGCT-CTCTGGAAGTTCGAGACCAACGAGTACAATGTCACCGTCATC-GGTTAGTATCCCTGTCCACA--ACATGTGTCAT-GTCTCTGAACTCAAGACTAACCTTGCAATACAGACGCTCCCGGTC-ACCGTGATTTCATCAAGAACATGA---------------------TACTATAGAGACCTACCCTGGACGCGTCC-AAACTCAATGGCCCCCTG-ATTTCTACCCCACATCCTC--------GAGAGAAAGC-----TGTGTGCGCCCGA----------GAAGAGGAGGAAGCAGCAGCAGATTCATCCCAACTCGCGCCC--GTCCTCG-ATCTGCCATCGTG----ATACAA----CAGGGATATCTAGCTAACCCGTCTCTTTT-CCCTGTCGATAGGTTCACCTCCAGACCGGTCAATGCGTAAGT-ACATGCCAAATCCCGCGA--TAGCGTG----CCCAAAACACCAGAGCTCACATTCACGAACAGGGTAACCAAATTGGTGCTGCCTTCTGGTATGTAGC-C-------CATCTA--CCTCGACGC-GCCTCAAT---------------------ACGACA-CCCCCG--GCAACTCGGCA-----A---CGACATTCTCAAA---TGC-TTGTTTGGAACCATACGAAAGAC-TTGATACTGACCGGCCTATGATAGGCAAACCATCTCTGGCGAGCACGGTCTCGACAGCAATGGAGTGTACGTACCCTTTCCCTGGCTACTCGCTTTCCCGTGAACATGTCAGCTAACAGTCG-TGCTTGTGCAGCTACAACGGTACCTCCGAGCTCCAGCTCGAGCGCATGAGCGTCTACTTCAACGAGGCTTCCGGCAACAAGTACGTTCCTCGTGCCGTCCTCGTCGATCTCGAGCCCGGTACCATGGATGCCGTCCGCGCCGGTCCTTTCGGTCAGCTCTTCCGCCCTGACAACTTCGTCTTCGG-TCAGTCCGGTGCC---GGAAACAACTGGGCCAA
>Pestalotiopsis_australis_CBS_111503
CATTATAGAGTTTTCT------AAACTCCCAA-CCCATGTGAACTTACCATT--GTTGCCTCGGCAGAA-GCTACCTGGT--TACCCTACCTT-GGAACGGCCTACCCTGTAGCGCCTTACCCTGGAACGGCTTACCCTGTAAC-GGCTGCCGGTGGACTACCAAACTCTTGTTATTTTATTGTAATCTGAGCGTCTTATTTTAATAAGTCAAAACTTTCAACAACGGATCTCTTGGTTCTGGCATCGATGAAGAACGCAGCGAAATGCGATAAGTAATGTGAATTGCAGAATTCAGTGAATCATCGAATCTTTGAACGCACATTGCGCCCATTAGTATTCTAGTGGGCATGCCTGTTCGAGCGTCATTTCAACCCTTAAGCCTAGCTTAGTGTTGGGAGCCTACTG--CTTTTGCTAGCGGTAGCTCCTGAAATACAACGGCGGATCTGCGATATCCTCTGAGCGTAGTAA------ATTT-TATCTCGCTTTT-GACTGGAGTT-GCAGCGTCTTTAGCCGCTAAACCCCCC-AATTTTTTAATGGTTGACCTCGGATCAGGT---------------------CAA---------T-CCCATCA--T-TC---CCATC--------CTCATCAT----------CGCCTCGCACA-CAT----TCCAAC----C--GGTGCCGAAAA---------TTT-G---------TTTT------CGCACCTG-CCCA--TTTTCCCAGACACTTACCCC--------G---CCGCACGACCCCG-CGGTGCAAACG-AAAAATTTCTTA--TCACAGCCCCACATCACA------CAAACA-TTTTGGCAGCCATGCACTTT-CCAGGA--CCCACAATGAACAATTGCTGACCCCGCC-AAATAGGAAGCCGCCGAGCTCGGAAAGGGTTCCTTCAAGTACGCATGGGTTCTTGACAAGCTCAAGGCCGAGCGTGAGCGTGGTATCACCATTGATATCGCT-CTCTGGAAGTTCGAGACCAACGAGTACAATGTCACCGTCATT-GGTTAGTAACCCTGTCCATG--CGATGTACCAT-GCGTCTGAATGT-ATGCTAACATGGCAACACAGATGCTCCCGGTC-ACCGTGATTTCATCAAGA------CCCCAGACCTTCCCCTCTATTTACTATAGAGACCTACCCTGGACGCGTCC-AAACTCAATGGCCCCCTG-ATTTCTACCCCACATCTTCAAACAAGAGAGAGAAAGC-----TGTGTGCGCCCGA----------GAAGAGGA---CGCAGCAGCAGATTCATCCCAATTCGCGCCC--GTCCTCG-ATCTGCTATCGTG----ATCCAA----CAGGGATATCTAGCTAACCCGTCTCTTTT-CCCTGTCGATAGGTTCACCTCCAGACCGGTCAATGCGTAAGT-ACATGCCAAATCCCGCGA--TAGCGTG----CCCAAAACACCAGAGCTCACATTCACGAACAGGGTAACCAAATTGGTGCTGCCTTTTGGTATGTAGC-C-------CATCTA--CCTCGACAC-GCCTCAAT---------------------ACGACAACCCCCC--GCAATTCGACA-----A---CGACGTTCTCAACGACTGC-TTGATTGGAAACAAGGGAAAGAC-TTGATACTGACCGGTCCCTGATAGGCAAACCATCTCTGGCGAGCACGGTCTCGACAGCAATGGAGTGTACGTACCCTTTCCTTGGCTACTTGCTTTGCCACGAACATCTCAGCTAACACTCG-TGGTTGTTCAGCTACAACGGTACCTCCGAGCTCCAGCTCGAGCGCATGAGCGTCTACTTCAACGAGGCTTCCGGCAACAAGTACGTTCCTCGTGCCGTCCTCGTCGATCTCGAGCCCGGTACCATGGACGCCGTCCGCGCCGGTCCTTTCGGTCAGCTCTTCCGCCCTGACAACTTCGTCTTCGG-TCAGTCCGGTGCC---GGAAACAACTGGGCC--
>Pestalotiopsis_australis_CBS_114193
CATTATAGAGTTTTCT------AAACTCCCAA-CCCATGTGAACTTACCATT--GTTGCCTCGGCAGAA-GCTACCTGGT--TACCCTACCTT-GGAACGGCCTACCCTGTAGCGCCTTACCCTGGAACGGCCTACCCTGTAAC-GGCTGCCGGTGGACTACCAAACTCTTGTTATTTTATTGTAATCTGAGCGTCTTATTTTAATAAGTCAAAACTTTCAACAACGGATCTCTTGGTTCTGGCATCGATGAAGAACGCAGCGAAATGCGATAAGTAATGTGAATTGCAGAATTCAGTGAATCATCGAATCTTTGAACGCACATTGCGCCCATTAGTATTCTAGTGGGCATGCCTGTTCGAGCGTCATTTCAACCCTTAAGCCTAGCTTAGTGTTGGGAGCCTACTG--CTTTTGCTAGCGGTAGCTCCTGAAATACAACGGCGGATCTGCGATATCCTCTGAGCGTAGTAA------ATTT-TATCTCGCTTTT-GACTGGAGTT-GCAGCGTCTTTAGCCGCTAAACCCCCC-AATTTTTTAATGGTTGACCTCGGATCAGGT--AGAAGGTTAGTC---CTCACAA---------T-CCCATCA--T-TC---CCATC--------CTCATCAT----------CGCCTCGCACA-CAT----TCCAAC----C--GGTGCCGAAAA---------TTT-G---------TTTT------CGCACCTG-CCCA--TTTTCCCAGACACTTACCCC--------G---CCGCACGACCCCG-CGGTGCAAACG-AAAAATTTCTTA--TCACAGCCCCACATCACA------CAAACA-TTTTGGCAGCCATGCACTTT-CCAGGA--CCCACAATGAACAATTGCTGACCCCGCC-AAATAGGAAGCCGCCGAGCTCGGAAAGGGTTCCTTCAAGTACGCATGGGTTCTTGACAAGCTCAAGGCCGAGCGTGAGCGTGGTATCACCATTGATATCGCT-CTCTGGAAGTTCGAGACCAACGAGTACAATGTCACCGTCATT-GGTTAGTAACCCTGTCCATG--CGATGTACCAT-GCGTCTGAATGT-ATGCTAACATGGCAACACAGATGCTCCCGGTC-ACCGTGATTTCATCAAGAACATGACCCCAGACCTTCCCCTCTATTTACTATAGAGACCTACCCTGGACGCGTCC-AAACTCAATGGCCCCCTG-ATTTCTACCCCACATCTTCAAACAAGAGAGAGAAAGC-----TGTGTGCGCCCGA----------GAAGAGGA---CGCAGCAGCAGATTCATCCCAATTCGCGCCC--GTCCTCG-ATCTGCTATCGTG----ATCCAA----CAGGGATATCTAGCTAACCCGTCTCTTTT-CCCTGTCGATAGGTTCACCTCCAGACCGGTCAATGCGTAAGT-ACATGCCAAATCCCGCGA--TAGCGTG----CCCAAAACACCAGAGCTCACATTCACGAACAGGGTAACCAAATTGGTGCTGCCTTTTGGTATGTAGC-C-------CATCTA--CCTCGACAC-GCCTCAAT---------------------ACGACAACCCCCC--GCAATTCGACA-----A---CGACGTTCTCAACGACTGC-TTGATTGGAAACAAGGGAAAGAC-TTGATACTGACCGGTCCCTGATAGGCAAACCATCTCTGGCGAGCACGGTCTCGACAGCAATGGAGTGTACGTACCCTTTCCTTGGCTACTTGCTTTGCCACGAACATCTCAGCTAACACTCG-TGGTTGTTCAGCTACAACGGTACCTCCGAGCTCCAGCTCGAGCGCATGAGCGTCTACTTCAACGAGGCTTCCGGCAACAAGTACGTTCCTCGTGCCGTCCTCGTCGATCTCGAGCCCGGTACCATGGACGCCGTCCGCGCCGGTCCTTTCGGTCAGCTCTTCCGCCCTGACAACTTCGTCTTCGG-TCAGTCCGGTGCC---GGAAACAACTGGGCCA-
>Pestalotiopsis_biciliata_CBS_124463
CATTATAGAGTTTTCT------AAACTCCCAA-CCCATGTGAACTTACCATT--GTTGCCTCGGCAGAA-GCTGCTCGGT-ACACCTTACCTT-GGAACGGCCTACCCTGTAGCGCCTTACCCTGGAACGGCTTACCCTGTAAC-GGCTGCCGGTGGACTACCAAACTCTTGTTATTTTATTGTAATCTGAGCGTCTTATTTTAATAAGTCAAAACTTTCAACAACGGATCTCTTGGTTCTGGCATCGATGAAGAACGCAGCGAAATGCGATAAGTAATGTGAATTGCAGAATTCAGTGAATCATCGAATCTTTGAACGCACATTGCGCCCATTAGTATTCTAGTGGGCATGCCTGTTCGAGCGTCATTTCAACCCTTAAGCCTAGCTTAGTGTTGGGAGCCTACTG--CTTTTACTAGCTGTAGCTCCTGAAATACAACGGCGGATCTGCGATATCCTCTGAGCGTAGTAA------TTTT-TATCTCGCTTTT-GACTGGAGTT-GCAGCGTCTTTAGCCGCTAAATCCCCC-AA-TTTTTAATGGTTGACCTCGGATCAGGT-GAGAAGGTTAGTCATCCTCGCAA---------T-CCCATCA--T-CC---CCATC--------CTCATCAACA-T------CACCTCGCAAA-CAT---TTCCACA----CC-GGTGCCGAAAA---------TCTGG---------TTTC------CGCACCTG-CCCA--TTTTCCCAGACACTTACCCC--------G---CCGCACGACCCCG-CGGTGCAAACG-AAAAATTTCTTA--TCGCAGCCCCACATCACA-------AAACG-TTTTGGCAGCCACGCACTTT-GCATGA--CCCACAATGAACAATTGCTGACCCCGCC-AAATAGGAAGCCGCCGAGCTCGGAAAGGGTTCCTTCAAGTACGCATGGGTTCTTGACAAGCTCAAGGCCGAGCGTGAGCGTGGTATCACCATTGATATCGCT-CTCTGGAAGTTCGAGACCAACGAGTACAATGTCACCGTCATT-GGTTAGTATCCCTGTCCACA--ACATGTGTCAT-GTCACCGAACTCAAGACTAACCTTGCAATACAGACGCTCCCGGTC-ACCGTGATTTCATCAAGAACATGACCCCAGGCCTTCCCCTCTATTTACTATACCGACCTACCCTGGACGCGTCC-AAACTCAATGGCCCCCTG-ATTTCTACCCCACATCCTC--------GAGAGAAAGC-----TGTGTGCGCCCGA----------GATGAGGA---AGCAGCAGCAGATTCATCCCAACTCGCGCCC--GTCCTCG-ATCTGCCATCGTG----ATGCAA----CAGGGATATCTAGCTAACCCGTCTCTTTT-CCCTGTCGATAGGTTCACCTCCAGACCGGTCAATGCGTAAGT-ACATGCCAAATCCCGCGA--TAGCGTG----CCCAAAACACCAGAGCTCACATTCACGAACAGGGTAACCAAATTGGTGCTGCCTTCTGGTATGTAGC-C-------CATCTA--CCTCGACGC-GCCTCGAT---------------------ACGACA-CCCCCG--GCAACTCGACA-----A---CGACATTCTCAAC---TGC-TTGTTTGGAACCATACGAAAGAC-TTGATACTGACCGGTCTATGATAGGCAAACCATCTCTGGCGAGCACGGTCTCGACAGCAATGGAGTGTACGTACCCTTTCCCTGGCTACTCGCTTTCTCGTGAACATGTCAGCTAACAGTCG-TGCTTGTTCAGCTACAACGGTACCTCCGAGCTCCAGCTCGAGCGCATGAGCGTCTACTTCAACGAGGCTTCCGGCAACAAGTACGTTCCTCGTGCCGTCCTCGTCGATCTCGAGCCCGGTACCATGGATGCCGTCCGCGCCGGTCCTTTCGGTCAGCTCTTCCGCCCTGACAACTTCGTTTTCGG-TCAGTCCGGTGCC---GGAAACAACTGGGCCAA
>Pestalotiopsis_biciliata_CBS_236_38
CATTATAGAGTTTTCT------AAACTCCCAA-CCCATGTGAACTTACCATT--GTTGCCTCGGCAGAA-GCTGCTCGGT-ACACCTTACCTT-GGAACGGCCTACCCTGTAGCGCCTTACCCTGGAACGGCTTACCCTGTAAC-GGCTGCCGGTGGACTACCAAACTCTTGTTATTTTATTGTAATCTGAGCGTCTTATTTTAATAAGTCAAAACTTTCAACAACGGATCTCTTGGTTCTGGCATCGATGAAGAACGCAGCGAAATGCGATAAGTAATGTGAATTGCAGAATTCAGTGAATCATCGAATCTTTGAACGCACATTGCGCCCATTAGTATTCTAGTGGGCATGCCTGTTCGAGCGTCATTTCAACCCTTAAGCCTAGCTTAGTGTTGGGAGCCTACTG--CTTTTACTAGCTGTAGCTCCTGAAATACAACGGCGGATCTGCGATATCCTCTGAGCGTAGTAA------TTTT-TATCTCGCTTTT-GACTGGAGTT-GCAGCGTCTTTAGCCGCTAAATCCCCC-AA-TTTTTAATGGTTGACCTCGGATCAGGT--AGAAGGTTAGTCATCCTCGCAA---------T-CCCATCA--T-CC---CCATC--------CTCATCAACA-T------CACCTCGCAAA-CAT---TTCCACA----CC-GGTGCCGAAAA---------TCTGG---------TTTC------CGCACCTT-CCCA--TTTTCCCAGACACTTACCCC--------G---CCGCACGACCCCG-CGGTGCAAACG-AAAAATTTCTTA--TCGCAGCCCCACATCACA--------AACG-TTTTGGCAGCCACGCACTTT-GCATGA--CCCACAATGAACAATTGCTGACCCCGCC-AAATAGGAAGCCGCCGAGCTCGGAAAGGGTTCCTTCAAGTACGCATGGGTTCTTGACAAGCTCAAGGCCGAGCGTGAGCGTGGTATCACCATTGATATCGCT-CTCTGGAAGTTCGAGACCAACGAGTACAATGTCACCGTCATT-GGTTAGTATCCCTGTCCACA--ACATGTGTCAT-GTCACCGAACTCAAGACTAACCTTGCAATACAGACGCTCCCGGTC-ACCGTGATTTCATCAAGAACAT--CCCCAGGCCTTCCCCTCTATTTACTATACCGACCTACCCTGGACGCGTCC-AAACTCAATGGCCCCCTG-ATTTCTACCCCACATCCTC--------GAGAGAAAGC-----TGTGTGCGCCCGA----------GATGAGGA---AGCAGCAGCAGATTCATCCCAACTCGCGCCC--GTCCTCG-ATCTGCCATCGTG----ATGCAA----CAGGGATATCTAGCTAACCCGTCTCTTTT-CCCTGTCGATAGGTTCACCTCCAGACCGGTCAATGCGTAAGT-ACATGCCAAATCCCGCGA--TAGCGTG----CCCAAAACACCAGAGCTCACATTCACGAACAGGGTAACCAAATTGGTGCTGCCTTCTGGTATGTAGC-C-------CATCTA--CCTCGACGC-GCCTCGAT---------------------ACGACA-CCCCCG--GCAACTCGACA-----A---CGACATTCTCAAC---TGC-TTGTTTGGAACCATACGAAAGAC-TTGATACTGACCGGTCTATGATAGGCAAACCATCTCTGGCGAGCACGGTCTCGACAGCAATGGAGTGTACGTACCCTTTCCCTGGCTACTCGCTTTCTCGTGAACATGTCAGCTAACAGTCG-TGCTTGTTCAGCTACAACGGTACCTCCGAGCTCCAGCTCGAGCGCATGAGCGTCTACTTCAACGAGGCTTCCGGCAACAAGTACGTTCCTCGTGCCGTCCTCGTCGATCTCGAGCCCGGTACCATGGATGCCGTCCGCGCCGGTCCTTTCGGTCAGCTCTTCCGCCCTGACAACTTCGTTTTCGG-TCAGTCCGGTGCC---GGAAACAACTGG-----
>Pestalotiopsis_brachiata_LC2988
-------------------------------A-CCCATGTGAACTTACCATT--GTTGCCTCGGCAGAA-GCTGCTCGGT-GCACCCTACCTT-GGAACGGCCTACCCTGTAGCGCCTTACCCTGGAACGGCCTACCCTGTAGC-GGCTGCCGGTGGACTACCAAACTCTTGTTATTTTATTGTAATCTGAGCGTCTTATTTTAATAAGTCAAAACTTTCAACAACGGATCTCTTGGTTCTGGCATCGATGAAGAACGCAGCGAAATGCGATAAGTAATGTGAATTGCAGAATTCAGTGAATCATCGAATCTTTGAACGCACATTGCGCCCATTAGTATTCTAGTGGGCATGCCTGTTCGAGCGTCATTTCAACCCTTAAGCCTAGCTTAGTGTTGGGAGCCTACTG--CTTTTGCTAGCTGTAGCTCCTGAAATACAACGGCGGATCTGCGATATCCTCTGAGCGTAGTAA------TTTT-TATCTCGCTTTT-GACTGGAGTT-GCAGCGTCTTTAGCCGCTAAATCCCCC-AA-TTTTTAATGGTTGACCTC---------CGAGAAGGTTAGTCATCCTCGCAA---------T-CCCATCA--T-CC---TCATC--------CTCATCATCA-TCAC---CACCTCGCAAA-CGT---TGCCACA----CC-GGTGGCGAAAA---------TCTGG---------TTTT------CGCACCTG-CCCA--TTTTCCCAGACACTTACCCC--------G---CCGCACGACCCCG-CGGTGCAAACG-AAAAATTTCTTA--TCATAGCCCCACATCACA------CAAACA-TTTTGGCAGCCACGCACTTT-GCATGA--CCCACAATGAACAATTGCTGACCCCGCC-AAATAGGAAGCCGCCGAGCTCGGAAAGGGTTCCTTCAAGTACGCATGGGTTCTTGACAAGCTCAAGGCCGAGCGTGAGCGTGGTATCACCATTGATATCGCT-CTCTGGAAGTTCGAGACCAACGAGTACAATGTCACCGTCATT-GGTTAGTATCCCTGTCCACA--ACATGTGTCAT-GTCTCCAAACTCAAGACTAACCTTGCAATACAGACGCTCCCGGTC-ACCGTGATTTCATCAAGAACATGA-------------CCTCTATTTACTATACCGACCTACCCTGGACGCGTCC-AAACTCAATGGCCCCCTG-ATTTCTACCCCACATCCTC--------GAGAGAAAGC-----TGTGTGCGCCCGA----------GATGAGGA---AGCAGCAGCAGATTCATCCCAACTCGCGCCC--GTCCTCG-ATCTGCCATCGTG----ATGCAA----CAGGGATATCTAGCTAACCCGTCTCTTTT-CCCTGTCGATAGGTTCACCTCCAGACCGGTCAATGCGTAAGT-ACATGCCAAATCCCGCGA--TAGCGTG----CCCAAAACACCAGAGCTCACATTCACGAACAGGGTAACCAAATTGGTGCTGCCTTCTGGTATGTAGC-C-------CATCTA--CCTCGACGC-GCCTCGAT---------------------ACGACA-CCCCCG--GCAACTCGACA-----A---CGACATTCTCAAC---TGC-TTGTTTGGAACCATACGAAAGAC-TTGATACTGACCGGTCTATGATAGGCAAACCATCTCTGGCGAGCACGGTCTCGACAGCAATGGAGTGTACGTACCCTTTCCCTGGCTACTCGCTTTCTCGTGAACATGTCAGCTAACAGTCG-TGCTTGTTCAGCTACAACGGTACCTCCGAGCTCCAGCTCGAGCGCATGAGCGTCTACTTCAACGAGGCTTCCGGCAACAAGTACGTTCCTCGTGCCGTCCTCGTCGATCTCGAGCCCGGTACCATGGATGCCGTCCGCGCCGGTCCTTTCGGTCAGCTCTTCCGCCCTGACAACTTCGTTTTCGG-TCAGTCCG-------------------------
>Pestalotiopsis_brachiata_LC8188_
CATTATAGAGTTTTCT------AAACTCCCAA-CCCATGTGAACTTACCATT--GTTGCCTCGGCAGAA-GCTGCTCGGT-GCACCCTACCTT-GGAACGGCCTACCCTGTAGCGCCTTACCCTGGAACGGCCTACCCTGTAGC-GGCTGCCGGTGGACTACCAAACTCTTGTTATTTTATTGTAATCTGAGCGTCTTATTTTAATAAGTCAAAACTTTCAACAACGGATCTCTTGGTTCTGGCATCGATGAAGAACGCAGCGAAATGCGATAAGTAATGTGAATTGCAGAATTCAGTGAATCATCGAATCTTTGAACGCACATTGCGCCCATTAGTATTCTAGTGGGCATGCCTGTTCGAGCGTCATTTCAACCCTTAAGCCTAGCTTAGTGTTGGGAGCCTACTG--CTTTTGCTAGCTGTAGCTCCTGAAATACAACGGCGGATCTGCGATATCCTCTGAGCGTAGTAA------TTTT-TATCTCGCTTTT-GACTGGAGTT-GCAGCGTCTTTAGCCGCTAAATCCCCC-AA-TTTTTAATGGTTGACCTCGGATCAGGT------------------TCGCAA---------T-CCCATCA--T-CC---TCATC--------CTCATCATCA-TCAC---CACCTCGCAAA-CGT---TGCCACA----CC-GGTGSCGAAAA---------TCTGG---------TTTT------CGCACCTG-CCCA--TTTTCCCAGACACTTACCCC--------G---CCGCACGACCCCG-CGGTGCAAACG-AAAAATTTCTTA--TCATAGCCCCACATCACA------CAAACA-TTTTGGCAGCCACGCACTTT-GCATGA--CCCACAATGAACAATTGCTGACCCCGCC-AAATAGGAAGCCGCCGAGCTCGGAAAGGGTTCCTTCAAGTACGCATGGGTTCTTGACAAGCTCAAGGCCGAGCGTGAGCGTGGTATCACCATTGATATCGCT-CTCTGGAAGTTCGAGACCAACGAGTACAATGTCACCGTCATT-GGTTAGTATCCCTGTCCACA--ACATGTGTCAT-GTCTCCAAACTCAAGACTAACCTTGCAATACAGACGCTCCCGGTC-ACCGTGATTTCATCAAGAACATGACCCCAGGCCTTCCCCTCTATTTACTATACCGACCTACCCTGGACGCGTCC-AAACTCAATGGCCCCCTG-ATTTCTACCCCACATCCTC--------GAGAGAAAGC-----TGTGTGCGCCCGA----------GATGAGGA---AGCAGCAGCAGATTCATCCCAACTCGCGCCC--GTCCTCG-ATCTGCCATCGTG----ATGCAA----CAGGGATATCTAGCTAACCCGTCTCTTTT-CCCTGTCGATAGGTTCACCTCCAGACCGGTCAATGCGTAAGT-ACATGCCAAATCCCGCGA--TAGCGTG----CCCAAAACACCAGAGCTCACATTCACGAACAGGGTAACCAAATTGGTGCTGCCTTCTGGTATGTAGC-C-------CATCTA--CCTCGACGC-GCCTCGAT---------------------ACGACA-CCCCCG--GCAACTCGACA-----A---CGACATTCTCAAC---TGC-TTGTTTGGAACCATACGAAAGAC-TTGATACTGACCGGTCTATGATAGGCAAACCATCTCTGGCGAGCACGGTCTCGACAGCAATGGAGTGTACGTACCCTTTCCCTGGCTACTCGCTTTCTCGTGAACATGTCAGCTAACAGTCG-TGCTTGTTCAGCTACAACGGTACCTCCGAGCTCCAGCTCGAGCGCATGAGCGTCTACTTCAACGAGGCTTCCGGCAACAAGTACGTTCCTCGTGCCGTCCTCGTCGATCTCGAGCCCGGTACCATGGATGCCGTCCGCGCCGGTCCTTTCGGTCAGCTCTTCCGCCCTGACAACTTCGTTTTCGG-TCAGTCCGGTGCC---GGAAACAACTGGGCCAA
>Pestalotiopsis_brachiata_LC8189_
CATTATAGAGTTTTCT------AAACTCCCAA-CCCATGTGAACTTACCATT--GTTGCCTCGGCAGAA-GCTGCTCGGT-GCACCCTACCTT-GGAACGGCCTACCCTGTAGCGCCTTACCCTGGAACGGCCTACCCTGTAGC-GGCTGCCGGTGGACTACCAAACTCTTGTTATTTTATTGTAATCTGAGCGTCTTATTTTAATAAGTCAAAACTTTCAACAACGGATCTCTTGGTTCTGGCATCGATGAAGAACGCAGCGAAATGCGATAAGTAATGTGAATTGCAGAATTCAGTGAATCATCGAATCTTTGAACGCACATTGCGCCCATTAGTATTCTAGTGGGCATGCCTGTTCGAGCGTCATTTCAACCCTTAAGCCTAGCTTAGTGTTGGGAGCCTACTG--CTTTTGCTAGCTGTAGCTCCTGAAATACAACGGCGGATCTGCGATATCCTCTGAGCGTAGTAA------TTTT-TATCTCGCTTTT-GACTGGAGTT-GCAGCGTCTTTAGCCGCTAAATCCCCC-AA-TTTTTAATGGTTGACCTCGGATCAGGTCGAGAAGGTTAGTCATCCTCGCAA---------T-CCCATCA--T-CC---TCATC--------CTCATCATCA-TCAC---CACCTCGCAAA-CGT---TGCCACA----CC-GGTGGCGAAAA---------TCTGG---------TTTT------CGCACCTG-CCCA--TTTTCCCAGACACTTACCCC--------G---CCGCACGACCCCG-CGGTGCAAACG-AAAAATTTCTTA--TCATAGCCCCACATCACA------CAAACA-TTTTGGCAGCCACGCACTTT-GCATGA--CCCACAATGAACAATTGCTGACCCCGCC-AAATAGGAAGCCGCCGAGCTCGGAAAGGGTTCCTTCAAGTACGCATGGGTTCTTGACAAGCTCAAGGCCGAGCGTGAGCGTGGTATCACCATTGATATCGCT-CTCTGGAAGTTCGAGACCAACGAGTACAATGTCACCGTCATT-GGTTAGTATCCCTGTCCACA--ACATGTGTCAT-GTCTCCAAACTCAAGACTAACCTTGCAATACAGACGCTCCCGGTC-ACCGTGATTTCATCAAGAACATGACCCCAGGCCTTCCCCTCTATTTACTATACCGACCTACCCTGGACGCGTCC-AAACTCAATGGCCCCCTG-ATTTCTACCCCACATCCTC--------GAGAGAAAGC-----TGTGTGCGCCCGA----------GATGAGGA---AGCAGCAGCAGATTCATCCCAACTCGCGCCC--GTCCTCG-ATCTGCCATCGTG----ATGCAA----CAGGGATATCTAGCTAACCCGTCTCTTTT-CCCTGTCGATAGGTTCACCTCCAGACCGGTCAATGCGTAAGT-ACATGCCAAATCCCGCGA--TAGCGTG----CCCAAAACACCAGAGCTCACATTCACGAACAGGGTAACCAAATTGGTGCTGCCTTCTGGTATGTAGC-C-------CATCTA--CCTCGACGC-GCCTCGAT---------------------ACGACA-CCCCCG--GCAACTCGACA-----A---CGACATTCTCAAC---TGC-TTGTTTGGAACCATACGAAAGAC-TTGATACTGACCGGTCTATGATAGGCAAACCATCTCTGGCGAGCACGGTCTCGACAGCAATGGAGTGTACGTACCCTTTCCCTGGCTACTCGCTTTCTCGTGAACATGTCAGCTAACAGTCG-TGCTTGTTCAGCTACAACGGTACCTCCGAGCTCCAGCTCGAGCGCATGAGCGTCTACTTCAACGAGGCTTCCGGCAACAAGTACGTTCCTCGTGCCGTCCTCGTCGATCTCGAGCCCGGTACCATGGATGCCGTCCGCGCCGGTCCTTTCGGTCAGCTCTTCCGCCCTGACAACTTCGTTTTCGG-TCAGTCCGGTGCC---GGAAACAACTGGGCCAA
>Pestalotiopsis_brassicae_CBS_170_26_
CATTATAGAGTTTTCT------AAACTCCCAA-CCCATGTGAACTTACCATT--GTTGCCTCGGCAGAA-GCTACCTGGT--TACCCTACCTT-GGAACGGCCTACCCTGTAGCGCCTTACCCTGGAACGGCCTACCCTGTAAC-GGCTGCCGGTGGACTACCAAACTCTTGTTATTTTATTGTAATCTGAGCGTCTTATTTTAATAAGTCAAAACTTTCAACAACGGATCTCTTGGTTCTGGCATCGATGAAGAACGCAGCGAAATGCGATAAGTAATGTGAATTGCAGAATTCAGTGAATCATCGAATCTTTGAACGCACATTGCGCCCATTAGTATTCTAGTGGGCATGCCTGTTCGAGCGTCATTTCAACCCTTAAGCCTAGCTTAGTGTTGGGAGCCTACCG--CTTTTGCTAGCGGTAGCTCCTGAAATACAACGGCGGATCTGCGATATCCTCTGAGCGTAGTAA------TTTT-TATCTCGCTTTT-GACTGGAGTT-GCAGCGTCTTTAGCCGCTAAACCCCCCAAATTTTTTAATGGTTGACCTCGGATCAGGT--------------ATCCACACAA---------T-CCCATCA--T-TC---CCACCATTCCCATCTTATCATCA-T------CGCCT--CAAA-CAT--CTTCCAAC----C--GGTGCCGAAAA---------TCT-G---------TTTT------CGCACCTG-CCCA--TTTTCCCAGACACTTACCCC--------G---CCGCACGACCCCG-CGGTGCAAACG-AAAAATTTCTTA--TCACAGCCCCACATCGCA------CAAACA-TTTTGGCAGCCATGCACTTT-CCAAGA--CCCACAATGAACAATTGCTGACCCCGCC-AAATAGGAAGCCGCCGAGCTCGGAAAGGGTTCCTTCAAGTACGCATGGGTTCTTGACAAGCTCAAGGCCGAGCGTGAGCGTGGTATCACCATTGATATCGCT-CTCTGGAAGTTCGAGACCAACGAGTACAATGTCACCGTCATT-GGTTAGTATCCCTGCCCACA--CCATGTATCAT-GCATCCGACCTT-GTGCTAACATGGCAACACAGATGCTCCCGGTC-ACCGTGACTTCATCAAGA----------------------------------------------------------------------------------------------------------------------------------------------------------------------------------------------------------------------------------------------------------------------------------------------------------------------------------------------------------------------------------------------------------------------------------------------------------------------------------------------------------------------------------------------------------------------------------------------------------------------------------------------------------------------------------------------------------------------------------------------------------------------------------------------------------------------------------------------------------------------------------------------------
>Pestalotiopsis_camelliae_MFLUCC12_0277_
CATTATAGAGTTTTTT------AAACTCCCAA-CCCATGTGAACTTACCATT--GTTGCCTCGGCAGAA-GCTACCCGGT---ACCTTACCTT-GGAACGGCCTACCCTGTAGCGCCTTACCCTGGAACGGCTTACCCTGCAGC-GGCTGCCGGTGGACTACCAAACTCTTGTTATTTTTATGTTATCTGAGCGTCTTATTTTAATAAGTCAAAACTTTCAACAACGGATCTCTTGGTTCTGGCATCGATGAAGAACGCAGCGAAATGCGATAAGTAATGTGAATTGCAGAATTCAGTGAATCATCGAATCTTTGAACGCACATTGCGCCCATTAGTATTCTAGTGGGCATGCCTGTTCGAGCGTCATTTCAACCCTTAAGCCTAGCTTAGTGTTGGGAGCCTACTG--CTTTTGTTAGCTGTAGCTCCTGAAATACAACGGCGGATCTGCGATATCCTCTGAGCGTAGTAA------TTTTTTTCCTCGCTTTT-GACTGGAGTT-GCAGCGTCTTTAGCCGCTAAACCCCCC-AA--TTTTAATGGTTGACCTCGGATCAGGTCGAGAAGGATAGTTATCCTCACAA---------T-TCCATCA----TC----------------CTCACTATCA-T------TACCTCGCAAA-TAC---TTCCAAA----CC-GGTGTCGAAAATATGTGCTTCTT-----------TTTT------CGCGCCTG-CCCA--CATCCCCAGACACTTACCCC--------G---CCGCACGACCCCG-CGGTGCAAACG-AAAAATTTCTTA--TCACAGCCCCACACCGCA------CAAACA-TTTTGGCAGCCATGCACTTT-TCATAA--CCCAC-ACGAGCATTTGCTGACCCCGCC-AAATAGGAAGCCGCCGAGCTCGGAAAGGGTTCCTTCAAGTACGCATGGGTTCTTGACAAGCTCAAGGCCGAGCGTGAGCGTGGTATCACCATCGATATCGCT-CTCTGGAAGTTCGAGACCAACGAGTACAATGTCACCGTCATT-GGTTAGTATCCCTGTCCACA-----TCCATCAT-GCATCCGAAATC-AGACTAACACGGCACCACAGATGCTCCCGGTC-ACCGTGATTTCATCAAGAACATGA-------------------------------------------------------------------------------------------------------------------------------------------------------------------------------------------------------------------------------------------------------------------------------------------------------------------------------------------------------------------------CGGTGCTGCTTTCTGGTATGTAGC-T-------CATCTA--CCTCGACGC-GCCTCAGC---------------------ACGACG-CCTCTC--GCAACTCGACA-----A---CGACGTTATCAAC---TAC-TTGGTTGAAACCAAGCGAAAGAC-TTGATACTGACAGGCCTCTGATAGGCAAACCATCTCTGGCGAGCACGGTCTCGACAGCAATGGAGTGTACGTACCGTACCCTTGGCTACCTGCTT-CCCACGAACATGTCAGCTAACACTCG----TGGTTCAGCTACAACGGTACCTCCGAGCTCCAGCTCGAGCGCATGAGCGTCTACTTCAACGAGGCTTCCGGCAACAAGTACGTTCCTCGTGCCGTCCTCGTCGATCTCGAGCCCGGTACCATGGATGCCGTCCGCGCCGGTCCTTTCGGTCAGCTCTTCCGCCCTGACAACTTCGTCTTCGG-TCAGTCCGGTGCC---GGAAACAACTGGGCCAA
>Pestalotiopsis_camelliae_oleiferae_CSUFTCC08_
-------------------------------------TGTGAACTTACCATT--GTTGCCTCGGCAGAA-GCTGCTCGGT-GCACCCTACCTT-GGAACGGCCTACCCTGTAGCGCCTTACCCTGGAACGGCTTACCCTGTAGC-GGCTGCCGGTGGACTACTAAACTCTTGTTATTTTATTGTAATCTGAGCGTCTTATTTTAATAAGTCAAAACTTTCAACAACGGATCTCTTGGTTCTGGCATCGATGAAGAACGCAGCGAAATGCGATAAGTAATGTGAATTGCAGAATTCAGTGAATCATCGAATCTTTGAACGCACATTGCGCCCATTAGTATTCTAGTGGGCATGCCTGTTCGAGCGTCATTTCAACCCTTAAGCCTAGCTTAGTGTTGGGAGCCTACTG--CTTTTACTAGCTGTAGCTCCTGAAATACAACGGCGGATCTGCGATATCCTCTGAGCGTAGTAA------TTTT-TATCTCGCTTTT-GACTGGAGTT-GCAGCGTCTTTAGCCGCTAAATCCCCC-AA-TTTTTAATGGTTGACCTC---------CGAGAAGGTTAGTCATCCTCGCAA---------T-CCCATCA--T-CC---CCATC--------CTCATCAACA-T------CACCTCGCAAA-CAT---TTCCACA----CC-GGTGCCGAAAA---------TCTGG---------TTTC------CGCACCTG-CCCA--TTTTCCCAGACACTTACCCC--------G---CCGCACGACCCCG-CGGTGCAAACG-AAAAATTTCTTA--TCGCAGCCCCACATCACA--------AACG-TTTTGGCAGCCACGCACTTT-GCATGA--CCCACAATGAACAATTGCTGACCCCGCC-AAATAGGAAGCCGCCGAGCTCGGAAAGGGTTCCTTCAAGTACGCATGGGTTCTTGACAAGCTCAAGGCCGAGCGTGAGCGTGGTATCACCATTGATATCGCT-CTCTGGAAGTTCGAGACCAACGAGTACAATGTCACCGTCATT-GGTTAGTATCCCTGTCCACA--ACATGTGTCAT-GTCACCGAACTCAAGACTAACCTTGCAATACAGACGCTCCCGGTC-ACCGTGATTTCATCAAGAAC--------------------------------------------------------------------------------------------------------------------------------------------------------------------------------------------------------------------------------------------------------------------------------------------------------------------------------------------------------------------------------TGCTGCCTTCTGGTATGTAGC-C-------CATCTA--CCTCGACGC-GCCTCAAT---------------------ACGACA-CCCCCG--GCAACTCGACA-----A---CGACATTCTCAAC---TGC-TTGTTTGGAACCATACGAAAGAC-TTGATACTGACCGGTCTATGATAGGCAAACCATCTCTGGCGAGCACGGTCTCGACAGCAATGGAGTGTACGTACCCTTTCCCTGGCTACTCGCTTTCTCGTGAACATGTCAGCTAACAGTTG-TGCTTGTTCAGCTACAACGGTACCTCCGAGCTCCAGCTCGAGCGCATGAGCGTCTACTTCAACGAGGCTTCCGGCAACAAGTACGTTCCTCGTGCCGTCCTCGTCGATCTCGAGCCCGGTACCATGGATGCCGTCCGCGCCGGTCCTTTCGGTCAGCTCTTCCGCCCTGACAACTTCGTCTTCGG-TCAGTCCGGTGCC---GGAAACACTGGG-----
>Pestalotiopsis_camelliae_oleiferae_CSUFTCC09_
-------------------------------------TGTGAACTTACCATT--GTTGCCTCGGCAGAA-GCTGCTCGGT-GCACCCTACCTT-GGAACGGCCTACCCTGTAGCGCCTTACCCTGGAACGGCTTACCCTGTAGC-GGCTGCCGGTGGACTACTAAACTCTTGTTATTTTATTGTAATCTGAGCGTCTTATTTTAATAAGTCAAAACTTTCAACAACGGATCTCTTGGTTCTGGCATCGATGAAGAACGCAGCGAAATGCGATAAGTAATGTGAATTGCAGAATTCAGTGAATCATCGAATCTTTGAACGCACATTGCGCCCATTAGTATTCTAGTGGGCATGCCTGTTCGAGCGTCATTTCAACCCTTAAGCCTAGCTTAGTGTTGGGAGCCTACTG--CTTTTACTAGCTGTAGCTCCTGAAATACAACGGCGGATCTGCGATATCCTCTGAGCGTAGTAA------TTTT-TATCTCGCTTTT-GACTGGAGTT-GCAGCGTCTTTAGCCGCTAAATCCCCC-AA-TTTTTAATGGTTGACCTC---------CGAGAAGGTTAGTCATCCTCGCAA---------T-CCCATCA--T-CC---CCATC--------CTCATCAACA-T------CACCTCGCAAA-CAT---TTCCACA----CC-GGTGCCGAAAA---------TCTGG---------TTTC------CGCACCTG-CCCA--TTTTCCCAGACACTTACCCC--------G---CCGCACGACCCCG-CGGTGCAAACG-AAAAATTTCTTA--TCGCAGCCCCACATCACA--------AACG-TTTTGGCAGCCACGCACTTT-GCATGA--CCCACAATGAACAATTGCTGACCCCGCC-AAATAGGAAGCCGCCGAGCTCGGAAAGGGTTCCTTCAAGTACGCATGGGTTCTTGACAAGCTCAAGGCCGAGCGTGAGCGTGGTATCACCATTGATATCGCT-CTCTGGAAGTTCGAGACCAACGAGTACAATGTCACCGTCATT-GGTTAGTATCCCTGTCCACA--ACATGTGTCAT-GTCACCGAACTCAAGACTAACCTTGCAATACAGACGCTCCCGGTC-ACCGTGATTTCATCAAGAAC--------------------------------------------------------------------------------------------------------------------------------------------------------------------------------------------------------------------------------------------------------------------------------------------------------------------------------------------------------------------------------TGCTGCCTTCTGGTATGTAGC-C-------CATCTA--CCTCGACGC-GCCTCAAT---------------------ACGACA-CCCCCG--GCAACTCGACA-----A---CGACATTCTCAAC---TGC-TTGTTTGGAACCATACGAAAGAC-TTGATACTGACCGGTCTATGATAGGCAAACCATCTCTGGCGAGCACGGTCTCGACAGCAATGGAGTGTACGTACCCTTTCCCTGGCTACTCGCTTTCTCGTGAACATGTCAGCTAACAGTTG-TGCTTGTTCAGCTACAACGGTACCTCCGAGCTCCAGCTCGAGCGCATGAGCGTCTACTTCAACGAGGCTTCCGGCAACAAGTACGTTCCTCGTGCCGTCCTCGTCGATCTCGAGCCCGGTACCATGGATGCCGTCCGCGCCGGTCCTTTCGGTCAGCTCTTCCGCCCTGACAACTTCGTCTTCGG-TCAGTCCGGTGCC---GGAAACACTGGG-----
>Pestalotiopsis_castanopsidis_CFCC_54430_
-------------------------CTCCCAA-CCCATGTGAACTTACCACT--GTTGCCTCGGCAGAG-GCTACCCGGT----ACCTACCCT-GGAACGGCCTACCCTGTAGCGCCTTACCTGGGAACGG-TTACCCTGTAGC-GGCTGCCGGTGGACTACTAAACTCTTGTTATTTTATTGTAATCTGAGCGTCTTATTTTAATAAGTCAAAACTTTCAACAACGGATCTCTTGGTTCTGGCATCGATGAAGAACGCAGCGAAATGCGATAAGTAATGTGAATTGCAGAATTCAGTGAATCATCGAATCTTTGAACGCACATTGCGCCCATTAGTATTCTAGTGGGCATGCCTGTTCGAGCGTCATTTCAACCCTTAAGCCTAGCTTAGTGTTGGGAGCCTACTA-GCCCTCGCGGCCTGTAGCTCCTGAAATACAACGGCGGATCTGCGATATCCTCTGAGCGTAGTAA------TTTT-TATCTCGCTTTT-GTCAGGATTC-CCAGCATC--TAGCCGCTAAACCCCCC-AA-TTTTTAATGGTTGACCTCGGATCAGGTCGAGAAGGTTAGTCATCCTCACAA---------T-CCCATCA----CT---TCGTG--------CCCAT-------------CACCCTGCGAA-AAT---CATCGTT----TCGTGTGTCGAATA---------TTTTT--------TTTTT------CGCATCCG-CCCA--CATTCTCTGACACTTACCCC--------G---CCGCACGACCCCG-CGGTGCAAACGCAAAAATTTCTTA--TTACAGCCCCACCTCACT-------------TCCCAAAAGCTATGCGTTCT-TCTGGA--CCCACAACGAGGATTTGCTGACCCCGCC-AAATAGGAAGCCGCCGAGCTCGGTAAGGGTTCCTTCAAGTACGCATGGGTTCTTGACAAGCTCAAGGCCGAGCGTGAGCGTGGTATCACCATCGATATCGCT-CTCTGGAAGTTCGAGACCAACGAGTACAATGTCACCGTCATT-GGTTAGTACTCCCATCCAGA--TAGTGCATACA-ATATGCGACTGT-CGACTAACATTGCACTACAGATGCTCCCGGTC-ACCGTGACTTCATCAAGAAC------------------------------------------------------------------------------------------------------------------------------------------------------------------------------------------------------------------------------------------------------------------------------------------------------------------------------------------------------------------------------GGTGCTGCCTTCTGGTACGTAGC-C-------CCACTG--CCTCGACAC-GCCTCATC---------------------ACGACG-CCTCTC--AGTACCCTACG-----A---CGATTCGAACAAC--------TAGTGGCAGCAACATGGAAGGC-ATGATACTGACTCGTCTTTGACAGGCAAACTATCTCTGGTGAGCACGGTCTCGACAGCAATGGAGTGTACGTACCATTCCCCTGGCCACTCGCTTTCTGAAGAACATGCAAGCTAAATCTCA-TGGTCGATTAGTTACAACGGCACCTCCGAGCTCCAGCTCGAGCGTATGAGCGTCTACTTCAACGAGGCTTCCGGCAACAAGTACGTTCCCCGTGCCGTCCTCGTCGATCTCGAGCCCGGTACCATGGATGCCGTCCGCGCCGGTCCCTTCGGTCAGCTCTTCCGCCCTGACAACTTCGTCTTCGG-TCAGTCCGGTGCT---GGCAACAACTGGGCCAA
>Pestalotiopsis_castanopsidis_CFCC_54305_
-------------------------CTCCCAA-CCCATGTGAACTTACCACT--GTTGCCTCGGCAGAG-GCTACCCGGT----ACCTACCCT-GGAACGGCCTACCCTGTAGCGCCTTACCTGGGAACGG-TTACCCTGTAGC-GGCTGCCGGTGGACTACTAAACTCTTGTTATTTTATTGTAATCTGAGCGTCTTATTTTAATAAGTCAAAACTTTCAACAACGGATCTCTTGGTTCTGGCATCGATGAAGAACGCAGCGAAATGCGATAAGTAATGTGAATTGCAGAATTCAGTGAATCATCGAATCTTTGAACGCACATTGCGCCCATTAGTATTCTAGTGGGCATGCCTGTTCGAGCGTCATTTCAACCCTTAAGCCTAGCTTAGTGTTGGGAGCCTACTA-GCCCTCGCGGCCTGTAGCTCCTGAAATACAACGGCGGATCTGCGATATCCTCTGAGCGTAGTAA------TTTT-TATCTCGCTTTT-GTCAGGATTC-CCAGCATC--TAGCCGCTAAACCCCCC-AA-TTTTTAATGGTTGACCTCGGATCAGGTCGAGAAGGTTAGTCATCCTCACAA---------T-CCCATCA----CT---TCGTG--------CCCAT-------------CACCCTGCGAA-AAT---CATCGTT----TCGTGTGTCGAATA---------TTTTT--------TTTTT------CGCATCCG-CCCA--CATTCTCTGACACTTACCCC--------G---CCGCACGACCCCG-CGGTGCAAACGCAAAAATTTCTTA--TCACAGCCCCACCTCACT-------------TCCAAAAAGCTATGCGTTCT-TCTGGA--CCCACAACGAGGACTTGCTGACCCCGCC-AAATAGGAAGCCGCCGAGCTCGGTAAGGGTTCCTTCAAGTACGCATGGGTTCTTGACAAGCTCAAGGCCGAGCGTGAGCGTGGTATCACCATCGATATCGCT-CTCTGGAAGTTCGAGACCAACGAGTACAATGTCACCGTCATT-GGTTAGTACTCCCATCCAGA--TAGTGCATACA-ATATGCGACTGT-CGACTAACATTGCACTACAGATGCTCCCGGTC-ACCGTGACTTCATCAAGAACATG---------------------------------------------------------------------------------------------------------------------------------------------------------------------------------------------------------------------------------------------------------------------------------------------------------------------------------------------------------------------------GGTGCTGCCTTCTGGTACGTAGC-C-------CCACTG--CCTCGACAC-GCCTCATC---------------------ACGACG-CCTCTC--AGTACCCTACG-----A---CGA----TTCGAA---CAA-CTAGTGGCAGCAACATGGAAGGC-ATGATACTGACTCGTCTTTGACAGGCAAACTATCTCTGGTGAGCACGGTCTCGACAGCAATGGAGTGTACGTACCATTCCCCTGGCCACTCGCTTTCTGAAGAACATGCAAGCTAAATCTCA-TGGTCGATTAGTTACAACGGCACCTCCGAGCTCCAGCTCGAGCGTATGAGCGTCTACTTCAACGAGGCTTCCGGCAACAAGTACGTTCCCCGTGCCGTCCTCGTCGATCTCGAGCCCGGTACCATGGATGCCGTCCGCGCCGGTCCCTTCGGTCAGCTCTTCCGCCCTGACAACTTCGTCTTCGG-TCAGTCCGGTGCT---GGCAACAACTGGGCCA-
>Pestalotiopsis_castanopsidis_CFCC_54384_
-------------------------CTCCCAA-CCCATGTGAACTTACCACT--GTTGCCTCGGCAGAG-GCTACCCGGT----ACCTACCCT-GGAACGGCCTACCCTGTAGCGCCTTACCTGGGAACGG-TTACCCTGTAGC-GGCTGCCGGTGGACTACTAAACTCTTGTTATTTTATTGTAATCTGAGCGTCTTATTTTAATAAGTCAAAACTTTCAACAACGGATCTCTTGGTTCTGGCATCGATGAAGAACGCAGCGAAATGCGATAAGTAATGTGAATTGCAGAATTCAGTGAATCATCGAATCTTTGAACGCACATTGCGCCCATTAGTATTCTAGTGGGCATGCCTGTTCGAGCGTCATTTCAACCCTTAAGCCTAGCTTAGTGTTGGGAGCCTACTA-GCCCTCGCGGCCTGTAGCTCCTGAAATACAACGGCGGATCTGCGATATCCTCTGAGCGTAGTAA------TTTT-TATCTCGCTTTT-GTCAGGATTC-CCAGCATC--TAGCCGCTAAACCCCCC-AA-TTTTTAATGGTTGACCTCGGATCAGGTCGAGAAGGTTAGTCATCCTCACAA---------T-CCCATCA----CT---TCGTG--------CCCAT-------------CACCCTGCGAA-AAT---CATCGTT----TCGTGTGTCGAATT---------TTTT----------TTTT------CGCATCCG-CCCA--CATTCTCTGACACTTACCCC--------G---CCGCACGACCCCG-CGGTGCAAACGCAAAAATTTCTTA--TCACAGCCCCACCTCACT-------------TCCAAAAAGCTATGCGTTCT-TCTGGA--CCCACAACGAGGACTTGCTGACCCCGCC-AAATAGGAAGCCGCCGAGCTCGGTAAGGGTTCCTTCAAGTACGCATGGGTTCTTGACAAGCTCAAGGCCGAGCGTGAGCGTGGTATCACCATCGATATCGCT-CTCTGGAAGTTCGAGACCAACGAGTACAATGTCACCGTCATT-GGTTAGTACTCCCATCCAGA--TAGTGCATACA-ATATGCGACTGT-CGACTAACATTGCACTACAGATGCTCCCGTTC-ATCCCGAT------------------------------------------------------------------------------------------------------------------------------------------------------------------------------------------------------------------------------------------------------------------------------------------------------------------------------------------------------------------------------------------GGTGCTGCTTTCTGGTACGTAGC-C-------CCACTG--CCTCGACAC-GCCTCATC---------------------ACGACG-CCTCTC--AGTACCCTACG-----A---CGATTCGAACAAC--------TAGTGGCAGCAACATGGAAGGC-ATGATACTGACTCGTCTTTGACAGGCAAACTATCTCTGGTGAGCACGGTCTCGACAGCAATGGAGTGTACGTACCATTCCCCTGGCCACTCGCTTTCTGAAGAACATGCAAGCTAAATCTCA-TGGTCGATTAGTTACAACGGCACCTCCGAGCTCCAGCTCGAGCGTATGAGCGTCTACTTCAACGAGGCTTCCGGCAACAAGTACGTTCCCCGTGCCGTCCTCGTCGATCTCGAGCCCGGTACCATGGATGCCGTCCGCGCCGGTCCCTTCGGTCAGCTCTTCCGCCCTGACAACTTCGTCTTCGG-TCAGTCCGGTGCT---GGCAACAACTGGGCCAA
>Pestalotiopsis_chamaeropis_CBS_186_71_
CATTATAGAGTTTTTT------AAACTCCCAA-CCCATGTGAACTTACCATT--GTTGCCTCGGCAGAA-GCTACCTGGT--TACCTTACCTT-GGAACGGCCTACCCTGTAGCGCCTTACCCTGGAACGGCCTACCCTGTAAC-GGCTGCCGGTGGACTACCAAACTCTTGTTATTTTATTGTAATCTGAGCGTCTTATTTTAATAAGTCAAAACTTTCAACAACGGATCTCTTGGTTCTGGCATCGATGAAGAACGCAGCGAAATGCGATAAGTAATGTGAATTGCAGAATTCAGTGAATCATCGAATCTTTGAACGCACATTGCGCCCATTAGTATTCTAGTGGGCATGCCTGTTCGAGCGTCATTTCAACCCTTAAGCCTAGCTTAGTGTTGGGAGCCTACTG--CTTTTGCTAGCGGTAGCTCCTGAAATACAACGGCGGATCTGCGATATCCTCTGAGCGTAGTAA------TTTT-TATCTCGCTTTT-GACTGGAGTT-GCAGCGTCTTTAGCCGCTAAACCCCCC-AA-TTTTTAATGGTTGACCTCGGATCAGGT-GAGAAGGTTAGTCATCCTCAAAT-----------CCCATCA--T-TC---CCATC--------CTCATCATCA-T------CGCCTCGCAAA-CAT--TTTCCAAC----C--GGTGCCGAGAA---------TCT-G---------TTTT------CGCATCTG-CCCA--TTTTCCCAGACACTTACCCC--------G---CCGCACGACCCCG-CGGTGCAAACG-AAAAAATTCTTA--TCACAGCCCCACATCGCA------CAAACA-TTTTGGCAGCCATGCACTTT-CCAAGA--CCCACAATGAACATTTGCTGACCCCGCC-AAATAGGAAGCCGCCGAGCTCGGAAAGGGTTCCTTCAAGTACGCATGGGTTCTTGACAAGCTCAAGGCCGAGCGTGAGCGTGGTATCACCATCGATATCGCT-CTCTGGAAGTTCGAGACCAACGAGTACAATGTCACCGTCATT-GGTTAGTATCCCTGTCCACA--CGATGTACTAT-GCATCTGAATGT-ATACTAACATGGCAACACAGATGCTCCCGGTC-ACCGTGATTTCATCAAGAACATGACCCCAGACCTTCCCCTCTATTTACTATAGAGACCTACCCTGGACGCGTCC-AAACTCAATGG-CCCCTG-ATTTCTACCCCACATCCGA----GAGAGAGAGAAAGC-----TGTGTGCGCCCGA----------GAAGAGGA---AGCAGCAGCAGATTCATCTCAACTCGCGCCC--GTCCTCG-ATCTGCTATCGTG----ATTCAA----CAGGGATATCTAGCTAACCCGTCTCTTTT-CCCTGTCGATAGGTTCACCTCCAGACCGGTCAATGCGTAAGT-ACATGCCAAATCCCGCGA--TAGCGTG----CCCAAAACACCAGAGCTCACATTCACCAACAGGGTAACCAAATTGGTGCTGCCTTTTGGTATGTAGC-C-------CATCTA--CCTCGACAC-GCCTCAAT---------------------ACGACAACCCCCC--GCAACTCGACA-----A---CGACGTTCTCAACAAGTGC-TTGCTTGGAAACAAGGGAAAGAC-TTGATACTGACCGGTCCCTGATAGGCAAACCATCTCTGGCGAGCACGGTCTCGACAGCAATGGAGTGTACGTACCCTTTCCTTGGCTACTTGCTTTCCCACGAACATCTCAGCTAACACTCG-TGGTTGTTCAGCTACAACGGTACCTCCGAGCTCCAGCTCGAGCGCATGAGCGTCTACTTCAACGAGGCTTCCGGCAACAAGTACGTTCCTCGTGCCGTCCTCGTCGATCTCGAGCCCGGTACCATGGATGCCGTCCGCGCCGGTCCTTTCGGTCAGCTCTTCCGCCCTGACAACTTCGTCTTCGG-TCAGTCCGGTGCC---GGAAACAACTGGGC---
>Pestalotiopsis_chamaeropis_LC3619_
-------------------------------A-CCCATGTGAACTTACCATT--GTTGCCTCGGCAGAA-GCTACCTGGT--TACCTTACCTT-GGAACGGCCTACCCTGTAGCGCCTTACCCTGGAACGGCCTACCCTGTAAC-GGCTGCCGGTGGACTACCAAACTCTTGTTATTTTATTGTAATCTGAGCGTCTTATTTTAATAAGTCAAAACTTTCAACAACGGATCTCTTGGTTCTGGCATCGATGAAGAACGCAGCGAAATGCGATAAGTAATGTGAATTGCAGAATTCAGTGAATCATCGAATCTTTGAACGCACATTGCGCCCATTAGTATTCTAGTGGGCATGCCTGTTCGAGCGTCATTTCAACCCTTAAGCCTAGCTTAGTGTTGGGAGCCTACTG--CTTTTGCTAGCGGTAGCTCCTGAAATACAACGGCGGATCTGCGATATCCTCTGAGCGTAGTAA------TTTT-TATCTCGCTTTT-GACTGGAGTT-GCAGCGTCTTTAGCCGCTAAACCCCCC-AA-TTTTTAATGGTTGACCTC---------CGAGAAGGTTAGTCATCCTCAAAT-----------CCCATCA--T-TC---CCATC--------CTCATCATCA-T------CGCCTCGCAAA-CAT--TTTCCAAC----C--GGTGCCGAGAA---------TCT-G---------TTTT------CGCATCTG-CCCA--TTTTCCCAGACACTTACCCC--------G---CCGCACGACCCCG-CGGTGCAAACG-AAAAAATTCTTA--TCACAGCCCCACATCGCA------CAAACA-TTTTGGCAGCCATGCACTTT-CCAAGA--CCCACAATGAACATTTGCTGACCCCGCC-AAATAGGAAGCCGCCGAGCTCGGAAAGGGTTCCTTCAAGTACGCATGGGTTCTTGACAAGCTCAAGGCCGAGCGTGAGCGTGGTATCACCATCGATATCGCT-CTCTGGAAGTTCGAGACCAACGAGTACAATGTCACCGTCATT-GGTTAGTATCCCTGTCCACA--CGATGTACTAT-GCATCTGAATGT-ATACTAACATGGCAACACAGATGCTCCCGGTC-ACCGTGATTTCATCAAGAACATGA------------------ATTTACTATAGAGACCTACCCTGGACGCGTCC-AAACTCAATGG-CCCCTG-ATTTCTACCCCACATCCGA----GAGAGAGAGAAAGC-----TGTGTGCGCCCGA----------GAAGAGGA---AGCAGCAGCAGATTCATCTCAACTCGCGCCC--GTCCTCG-ATCTGCTATCGTG----ATTCAA----CAGGGATATCTAGCTAACCCGTCTCTTTT-CCCTGTCGATAGGTTCACCTCCAGACCGGTCAATGCGTAAGT-ACATGCCAAATCCCGCGA--TAGCGTG----CCCAAAACACCAGAGCTCACATTCACCAACAGGGTAACCAAATTGGTGCTGCCTTTTGGTATGTAGC-C-------CATCTA--CCTCGACAC-GCCTCAAT---------------------ACGACAACCCCCC--GCAACTCGACA-----A---CGACGTTCTCAACAAGTGC-TTGCTTGGAAACAAGGGAAAGAC-TTGATACTGACCGGTCCCTGATAGGCAAACCATCTCTGGCGAGCACGGTCTCGACAGCAATGGAGTGTACGTACCCTTTCCTTGGCTACTTGCTTTCCCACGAACATCTCAGCTAACACTCG-TGGTTGTTCAGCTACAACGGTACCTCCGAGCTCCAGCTCGAGCGCATGAGCGTCTACTTCAACGAGGCTTCCGGCAACAAGTACGTTCCTCGTGCCGTCCTCGTCGATCTCGAGCCCGGTACCATGGATGCCGTCCGCGCCGGTCCTTTCGGTCAGCTCTTCCGCCCTGACAACTTCGTCTTCGG-TCAGTCCGGTGCC---GGAAACAACTGGGCCAA
>Pestalotiopsis_chamaeropis_CFCC_55124_
-------------------------------A-CCCATGTG-ACTTACCATT--GTTGCCTCGGCAGAA-GCTACCTGGT--TACCTTACCTT-GGAACGGCCTACCCTGTAGCGCCTTACCCTGGAACGGCCTACCCTGTAAC-GGCTGCCGGTGGACTACCAAACTCTTGTTATTATATTGTAATCTGAGCGTCTTATTTTAATAAGTCAAAACTTTCAACAACGGATCTCTTGGTTCTGGCATCGATGAAGAACGCAGCGAAATGCGATAAGTAATGTGAATTGCAGAATTCAGTGAATCATCGAATCTTTGAACGCACATTGCGCCCATTAGTATTCTAGTGGGCATGCCTGTTCGAGCGTCATTTCAACCCTTAAGCCTAGCTTAGTGTTGGGAGCCTACTG--CTTTTGCTAGCGGTAGCTCCTGAAATACAACGGCGGATCTGCGATATCCTCTGAGCGTAGTAA------TTTT-TATCTCGCTTTT-GACTGGAGTT-GCAGCGTCTTTAGCCGCTAAACCCCCC-AA-TTTTTAATGGTTGACCTC---------CGAGAAGGTTAGTCATCCTCAAAT-----------CCCATCA--T-TC---CCATC--------CTCATCATCA-T------CGCCTCGCAAA-CAT--TTTCCAAC----C--GGTGCCGAGAA---------TCT-G---------TTTT------CGCATCTG-CCCA--TTTTCCCAGACACTTACCCC--------G---CCGCACGACCCCG-CGGTGCAAACG-AAAAAATTCTTA--TCACAGCCCCACATCGCA------CAAACA-TTTTGGCAGCCATGCACTTT-CCAAGA--CCCACAATGAACATTTGCTGACCCCGCC-AAATAGGAAGCCGCCGAGCTCGGAAAGGGTTCCTTCAAGTACGCATGGGTTCTTGACAAGCTCAAGGCCGAGCGTGAGCGTGGTATCACCATCGATATCGCT-CTCTGGAAGTTCGAGACCAACGAGTACAATGTCACCGTCATT-GGTTAGTATCCCTGTCCACA--CGATGTACTAT-GCATCTGAATGT-ATACTAACATGGCAACACAGATGCTCCCGGTC-ACCGTGATTTCAT-------------------------------------------------------------------------------------------------------------------------------------------------------------------------------------------------------------------------------------------------------------------------------------------------------------------------------------------------------------------------------------GGTGCTGCCTTTTGGTATGTAGC-C-------CATCTA--CCTCGACAC-GCCTCAAT---------------------ACGACAACCCCCC--GCAACTCGACA-----A---CGACGTTCTCAACAAGTGC-TTGCTTGGAAACAAGGGAAAGAC-TTGATACTGACCGGTCCCTGATAGGCAAACCATCTCTGGCGAGCACGGTCTCGACAGCAATGGAGTGTACGTACCCTTTCCTTGGCTACTTGCTTTCCCACGAACATCTCAGCTAACACTCG-TGGTTGTTCAGCTACAACGGTACCTCCGAGCTCCAGCTCGAGCGCATGAGCGTCTACTTCAACGAGGCTTCCGGCAACAAGTACGTTCCTCGTGCCGTCCTCGTCGATCTCGAGCCCGGTACCATGGATGCCGTCCGCGCCGGTCCTTTCGGTCAGCTCTTCCGCCCTGACAACTTCGTCTTCGG-TCAGTCCGGTGCC---GGAAACAACTGGGCAGT
>Pestalotiopsis_chamaeropis_CFCC_55019_
-------------------------------A-CCCATGTG-ACTTACCATT--GTTGCCTCGGCAGAA-GCTACCTGGT--TACCTTACCTT-GGAACGGCCTACCCTGTAGCGCCTTACCCTGGAACGGCCTACCCTGTAAC-GGCTGCCGGTGGACTACCAAACTCTTGTTATTATATTGTAATCTGAGCGTCTTATTTTAATAAGTCAAAACTTTCAACAACGGATCTCTTGGTTCTGGCATCGATGAAGAACGCAGCGAAATGCGATAAGTAATGTGAATTGCAGAATTCAGTGAATCATCGAATCTTTGAACGCACATTGCGCCCATTAGTATTCTAGTGGGCATGCCTGTTCGAGCGTCATTTCAACCCTTAAGCCTAGCTTAGTGTTGGGAGCCTACTG--CTTTTGCTAGCGGTAGCTCCTGAAATACAACGGCGGATCTGCGATATCCTCTGAGCGTAGTAA------TTTT-TATCTCGCTTTT-GACTGGAGTT-GCAGCGTCTTTAGCCGCTAAACCCCCC-AA-TTTTTAATGGTTGACCTC---------CGAGAAGGTTAGTCATCCTCAAAT-----------CCCATCA--T-TC---CCATC--------CTCATCATCA-T------CGCCTCGCAAA-CAT--TTTCCAAC----C--GGTGCCGAGAA---------TCT-G---------TTTT------CGCATCTG-CCCA--TTTTCCCAGACACTTACCCC--------G---CCGCACGACCCCG-CGGTGCAAACG-AAAAAATTCTTA--TCACAGCCCCACATCGCA------CAAACA-TTTTGGCAGCCATGCACTTT-CCAAGA--CCCACAATGAACATTTGCTGACCCCGCC-AAATAGGAAGCCGCCGAGCTCGGAAAGGGTTCCTTCAAGTACGCATGGGTTCTTGACAAGCTCAAGGCCGAGCGTGAGCGTGGTATCACCATCGATATCGCT-CTCTGGAAGTTCGAGACCAACGAGTACAATGTCACCGTCATT-GGTTAGTATCCCTGTCCACA--CGATGTACTAT-GCATCTGAATGT-ATACTAACATGGCAACACAGATGCTCCCGGTC-ACCGTGATTTCAT-------------------------------------------------------------------------------------------------------------------------------------------------------------------------------------------------------------------------------------------------------------------------------------------------------------------------------------------------------------------------------------GGTGCTGCCTTTTGGTATGTAGC-C-------CATCTA--CCTCGACAC-GCCTCAAT---------------------ACGACAACCCCCC--GCAACTCGACA-----A---CGACGTTCTCAACAAGTGC-TTGCTTGGAAACAAGGGAAAGAC-TTGATACTGACCGGTCCCTGATAGGCAAACCATCTCTGGCGAGCACGGTCTCGACAGCAATGGAGTGTACGTACCCTTTCCTTGGCTACTTGCTTTCCCACGAACATCTCAGCTAACACTCG-TGGTTGTTCAGCTACAACGGTACCTCCGAGCTCCAGCTCGAGCGCATGAGCGTCTACTTCAACGAGGCTTCCGGCAACAAGTACGTTCCTCGTGCCGTCCTCGTCGATCTCGAGCCCGGTACCATGGATGCCGTCCGCGCCGGTCCTTTCGGTCAGCTCTTCCGCCCTGACAACTTCGTCTTCGG-TCAGTCCGGTGCC---GGAAACAACTGGGCAGT
>Pestalotiopsis_chamaeropis_CFCC_55023_
-------------------------------A-CCCATGTG-ACTTACCATT--GTTGCCTCGGCAGAA-GCTACCTGGT--TACCTTACCTT-GGAACGGCCTACCCTGTAGCGCCTTACCCTGGAACGGCCTACCCTGTAAC-GGCTGCCGGTGGACTACCAAACTCTTGTTATTATATTGTAATCTGAGCGTCTTATTTTAATAAGTCAAAACTTTCAACAACGGATCTCTTGGTTCTGGCATCGATGAAGAACGCAGCGAAATGCGATAAGTAATGTGAATTGCAGAATTCAGTGAATCATCGAATCTTTGAACGCACATTGCGCCCATTAGTATTCTAGTGGGCATGCCTGTTCGAGCGTCATTTCAACCCTTAAGCCTAGCTTAGTGTTGGGAGCCTACTG--CTTTTGCTAGCGGTAGCTCCTGAAATACAACGGCGGATCTGCGATATCCTCTGAGCGTAGTAA------TTTT-TATCTCGCTTTT-GACTGGAGTT-GCAGCGTCTTTAGCCGCTAAACCCCCC-AA-TTTTTAATGGTTGACCTC---------CGAGAAGGTTAGTCATCCTCAAAT-----------CCCATCA--T-TC---CCATC--------CTCATCATCA-T------CGCCTCGCAAA-CAT--TTTCCAAC----C--GGTGCCGAGAA---------TCT-G---------TTTT------CGCATCTG-CCCA--TTTTCCCAGACACTTACCCC--------G---CCGCACGACCCCG-CGGTGCAAACG-AAAAAATTCTTA--TCACAGCCCCACATCGCA------CAAACA-TTTTGGCAGCCATGCACTTT-CCAAGA--CCCACAATGAACATTTGCTGACCCCGCC-AAATAGGAAGCCGCCGAGCTCGGAAAGGGTTCCTTCAAGTACGCATGGGTTCTTGACAAGCTCAAGGCCGAGCGTGAGCGTGGTATCACCATCGATATCGCT-CTCTGGAAGTTCGAGACCAACGAGTACAATGTCACCGTCATT-GGTTAGTATCCCTGTCCACA--CGATGTACTAT-GCATCTGAATGT-ATACTAACATGGCAACACAGATGCTCCCGGTC-ACCGTGATTTCAT-------------------------------------------------------------------------------------------------------------------------------------------------------------------------------------------------------------------------------------------------------------------------------------------------------------------------------------------------------------------------------------GGTGCTGCCTTTTGGTATGTAGC-C-------CATCTA--CCTCGACAC-GCCTCAAT---------------------ACGACAACCCCCC--GCAACTCGACA-----A---CGACGTTCTCAACAAGTGC-TTGCTTGGAAACAAGGGAAAGAC-TTGATACTGACCGGTCCCTGATAGGCAAACCATCTCTGGCGAGCACGGTCTCGACAGCAATGGAGTGTACGTACCCTTTCCTTGGCTACTTGCTTTCCCACGAACATCTCAGCTAACACTCG-TGGTTGTTCAGCTACAACGGTACCTCCGAGCTCCAGCTCGAGCGCATGAGCGTCTACTTCAACGAGGCTTCCGGCAACAAGTACGTTCCTCGTGCCGTCCTCGTCGATCTCGAGCCCGGTACCATGGATGCCGTCCGCGCCGGTCCTTTCGGTCAGCTCTTCCGCCCTGACAACTTCGTCTTCGG-TCAGTCCGGTGCC---GGAAACAACTGGGCAGT
>Pestalotiopsis_chamaeropis_CFCC_54977_
-------------------------------A-CCCATGTG-ACTTACCATT--GTTGCCTCGGCAGAA-GCTACCTGGT--TACCTTACCTT-GGAACGGCCTACCCTGTAGCGCCTTACCCTGGAACGGCCTACCCTGTAAC-GGCTGCCGGTGGACTACCAAACTCTTGTTATTATATTGTAATCTGAGCGTCTTATTTTAATAAGTCAAAACTTTCAACAACGGATCTCTTGGTTCTGGCATCGATGAAGAACGCAGCGAAATGCGATAAGTAATGTGAATTGCAGAATTCAGTGAATCATCGAATCTTTGAACGCACATTGCGCCCATTAGTATTCTAGTGGGCATGCCTGTTCGAGCGTCATTTCAACCCTTAAGCCTAGCTTAGTGTTGGGAGCCTACTG--CTTTTGCTAGCGGTAGCTCCTGAAATACAACGGCGGATCTGCGATATCCTCTGAGCGTAGTAA------TTTT-TATCTCGCTTTT-GACTGGAGTT-GCAGCGTCTTTAGCCGCTAAACCCCCC-AA-TTTTTAATGGTTGACCTC---------CGAGAAGGTTAGTCATCCTCAAAT-----------CCCATCA--T-TC---CCATC--------CTCATCATCA-T------CGCCTCGCAAA-CAT--TTTCCAAC----C--GGTGCCGAGAA---------TCT-G---------TTTT------CGCATCTG-CCCA--TTTTCCCAGACACTTACCCC--------G---CCGCACGACCCCG-CGGTGCAAACG-AAAAAATTCTTA--TCACAGCCCCACATCGCA------CAAACA-TTTTGGCAGCCATGCACTTT-CCAAGA--CCCACAATGAACATTTGCTGACCCCGCC-AAATAGGAAGCCGCCGAGCTCGGAAAGGGTTCCTTCAAGTACGCATGGGTTCTTGACAAGCTCAAGGCCGAGCGTGAGCGTGGTATCACCATCGATATCGCT-CTCTGGAAGTTCGAGACCAACGAGTACAATGTCACCGTCATT-GGTTAGTATCCCTGTCCACA--CGATGTACTAT-GCATCTGAATGT-ATACTAACATGGCAACACAGATGCTCCCGGTC-ACCGTGATTTCAT-------------------------------------------------------------------------------------------------------------------------------------------------------------------------------------------------------------------------------------------------------------------------------------------------------------------------------------------------------------------------------------GGTGCTGCCTTTTGGTATGTAGC-C-------CATCTA--CCTCGACAC-GCCTCAAT---------------------ACGACAACCCCCC--GCAACTCGACA-----A---CGACGTTCTCAACAAGTGC-TTGCTTGGAAACAAGGGAAAGAC-TTGATACTGACCGGTCCCTGATAGGCAAACCATCTCTGGCGAGCACGGTCTCGACAGCAATGGAGTGTACGTACCCTTTCCTTGGCTACTTGCTTTCCCACGAACATCTCAGCTAACACTCG-TGGTTGTTCAGCTACAACGGTACCTCCGAGCTCCAGCTCGAGCGCATGAGCGTCTACTTCAACGAGGCTTCCGGCAACAAGTACGTTCCTCGTGCCGTCCTCGTCGATCTCGAGCCCGGTACCATGGATGCCGTCCGCGCCGGTCCTTTCGGTCAGCTCTTCCGCCCTGACAACTTCGTCTTCGG-TCAGTCCGGTGCC---GGAAACAACTGGGCAGT
>Pestalotiopsis_chamaeropis_CFCC_55122_
-------------------------------A-CCCATGTGAACTTACCATT--GTTGCCTCGGCAGAA-GCTACCTGGT--TACCTTACCTT-GGAACGGCCTACCCTGTAGCGCCTTACCCTGGAACGGCCTACCCTGTAAC-GGCTGCCGGTGGACTACCAAACTCTTGTTATTATATTGTAATCTGAGCGTCTTATTTTAATAAGTCAAAACTTTCAACAACGGATCTCTTGGTTCTGGCATCGATGAAGAACGCAGCGAAATGCGATAAGTAATGTGAATTGCAGAATTCAGTGAATCATCGAATCTTTGAACGCACATTGCGCCCATTAGTATTCTAGTGGGCATGCCTGTTCGAGCGTCATTTCAACCCTTAAGCCTAGCTTAGTGTTGGGAGCCTACTG--CTTTTGCTAGCGGTAGCTCCTGAAATACAACGGCGGATCTGCGATATCCTCTGAGCGTAGTAA------TTTT-TATCTCGCTTTT-GACTGGAGTT-GCAGCGTCTTTAGCCGCTAAACCCCCC-AA-TTTTTAATGGTTGACCTC---------CGAGAAGGTTAGTCATCCTCAAAT-----------CCCATCA--T-TC---CCATC--------CTCATCATCA-T------CGCCTCGCAAA-CAT--TTTCCAAC----C--GGTGCCGAGAA---------TCT-G---------TTTT------CGCATCTG-CCCA--TTTTCCCAGACACTTACCCC--------G---CCGCACGACCCCG-CGGTGCAAACG-AAAAAATTCTTA--TCACAGCCCCACATCGCA------CAAACA-TTTTGGCAGCCATGCACTTT-CCAAGA--CCCACAATGAACATTTGCTGACCCCGCC-AAATAGGAAGCCGCCGAGCTCGGAAAGGGTTCCTTCAAGTACGCATGGGTTCTTGACAAGCTCAAGGCCGAGCGTGAGCGTGGTATCACCATCGATATCGCT-CTCTGGAAGTTCGAGACCAACGAGTACAATGTCACCGTCATT-GGTTAGTATCCCTGTCCACA--CGATGTACTAT-GCATCTGAATGT-ATACTAACATGGCAACACAGATGCTCCCGGTC-ACCGTGATTTCAT-------------------------------------------------------------------------------------------------------------------------------------------------------------------------------------------------------------------------------------------------------------------------------------------------------------------------------------------------------------------------------------GGTGCTGCCTTTTGGTATGTAGC-C-------CATCTA--CCTCGACAC-GCCTCAAT---------------------ACGACAACCCCCC--GCAACTCGACA-----A---CGACGTTCTCAACAAGTGC-TTGCTTGGAAACAAGGGAAAGAC-TTGATACTGACCGGTCCCTGATAGGCAAACCATCTCTGGCGAGCACGGTCTCGACAGCAATGGAGTGTACGTACCCTTTCCTTGGCTACTTGCTTTCCCACGAACATCTCAGCTAACACTCG-TGGTTGTTCAGCTACAACGGTACCTCCGAGCTCCAGCTCGAGCGCATGAGCGTCTACTTCAACGAGGCTTCCGGCAACAAGTACGTTCCTCGTGCCGTCCTCGTCGATCTCGAGCCCGGTACCATGGATGCCGTCCGCGCCGGTCCTTTCGGTCAGCTCTTCCGCCCTGACAACTTCGTCTTCGG-TCAGTCCGGTGCC---GGAAACAACTGGGCAGT
>Pestalotiopsis_chamaeropis_CFCC_54776_
-------------------------------A-CCCATGTGAACTTACCATT--GTTGCCTCGGCAGAA-GCTACCTGGT--TACCTTACCTT-GGAACGGCCTACCCTGTAGCGCCTTACCCTGGAACGGCCTACCCTGTAAC-GGCTGCCGGTGGACTACCAAACTCTTGTTATTTTATTGTAATCTGAGCGTCTTATTTTAATAAGTCAAAACTTTCAACAACGGATCTCTTGGTTCTGGCATCGATGAAGAACGCAGCGAAATGCGATAAGTAATGTGAATTGCAGAATTCAGTGAATCATCGAATCTTTGAACGCACATTGCGCCCATTAGTATTCTAGTGGGCATGCCTGTTCGAGCGTCATTTCAACCCTTAAGCCTAGCTTAGTGTTGGGAGCCTACTG--CTTTTGCTAGCGGTAGCTCCTGAAATACAACGGCGGATCTGCGATATCCTCTGAGCGTAGTAA------TTTT-TATCTCGCTTTT-GACTGGAGTT-GCAGCGTCTTTAGCCGCTAAACCCCCC-AA-TTTTTAATGGTTGACCTC---------CGAGAAGGTTAGTCATCCTCAAAT-----------CCCATCA--T-TC---CCATC--------CTCATCATCA-T------CGCCTCGCAAA-CAT--TTTCCAAC----C--GGTGCCGAGAA---------TCT-G---------TTTT------CGCATCTG-CCCA--TTTTCCCAGACACTTACCCC--------G---CCGCACGACCCCG-CGGTGCAAACG-AAAAAATTCTTA--TCACAGCCCCACATCGCA------CAAACA-TTTTGGCAGCCATGCACTTT-CCAAGA--CCCACAATGAACATTTGCTGACCCCGCC-AAATAGGAAGCCGCCGAGCTCGGAAAGGGTTCCTTCAAGTACGCATGGGTTCTTGACAAGCTCAAGGCCGAGCGTGAGCGTGGTATCACCATCGATATCGCT-CTCTGGAAGTTCGAGACCAACGAGTACAATGTCACCGTCATT-GGTTAGTATCCCTGTCCACA--CGATGTACTAT-GCATCTGAATGT-ATACTAACATGGCAACACAGATGCTCCCGGTC-ACCGTGATTTCAT-------------------------------------------------------------------------------------------------------------------------------------------------------------------------------------------------------------------------------------------------------------------------------------------------------------------------------------------------------------------------------------GGTGCTGCCTTTTGGTATGTAGC-C-------CATCTA--CCTCGACAC-GCCTCAAT---------------------ACGACAACCCCCC--GCAACTCGACA-----A---CGACGTTCTCAACAAGTGC-TTGCTTGGAAACAAGGGAAAGAC-TTGATACTGACCGGTCCCTGATAGGCAAACCATCTCTGGCGAGCACGGTCTCGACAGCAATGGAGTGTACGTACCCTTTCCTTGGCTACTTGCTTTCCCACGAACATCTCAGCTAACACTCG-TGGTTGTTCAGCTACAACGGTACCTCCGAGCTCCAGCTCGAGCGCATGAGCGTCTACTTCAACGAGGCTTCCGGCAACAAGTACGTTCCTCGTGCCGTCCTCGTCGATCTCGAGCCCGGTACCATGGATGCCGTCCGCGCCGGTCCTTTCGGTCAGCTCTTCCGCCCTGACAACTTCGTCTTCGG-TCAGTCCGGTGCC---GGAAACAACTGGGCAGT
>Pestalotiopsis_changjiangensis_CFCC_54314_
-------------------------CTCCCAA-CCCATGTGAACTTACCACT--GTTGCCTCGGCAGAA-GTTATCTGGT-GCAGCTTACCTT-GGAACGGCCTACCCTGTAGCGCCCTACCCTGGAACGGCTTACCCTGTAAC-GGCTGCCGGTGGACTACCAAACTCTTGTTATTTTATTGTAATCTGAGCGTCTTATTTTAATAAGTCAAAACTTTCAACAACGGATCTCTTGGTTCTGGCATCGATGAAGAACGCAGCGAAATGCGATAAGTAATGTGAATTGCAGAATTCAGTGAATCATCGAATCTTTGAACGCACATTGCGCCCATTAGTATTCTAGTGGGCATGCCTGTTCGAGCGTCATTTCAACCCTTAAGCCTAGCTTAGTGTTGGGAGCCTACTG--CTTTTGCTAGCTGTAGCTCCTGAAATACAACGGCGGATCTGCGATATCCTCTGAGCGTAGTAA------TTTT-TTTCTCGCTTTT-GACTGGAGTT-GCAGCGTCTTTAGCCGCTAAATCCCCC-AATTTTTTAATGGTTGACCTCGGATCAGGTCGAGAAGGTTAGTCATCCTCACAA---------T-CCTATCA---------TCCTC--------CTCATCATCA--------CCACTCGCAAA-CAT---TTTCGAA----CC-TGTGTCGAAGA---------TCT-G---------TTTT------CGCACCTG-CCCA--TTTTCCCACACACTTACCCC--------G---CCGCACGACCCCG-CGGTGCAAACG-AAAAATTTCTTA--TTACAGCCCCACATCGCA------CAAACA-TTTTGGCAGCCATGCACTTT-TCATGA--CCCACAATGAGCATTCGCTGACCCCGCC-AAATAGGAAGCCGCCGAGCTCGGAAAGGGTTCCTTCAAGTACGCATGGGTTCTTGACAAGCTCAAGGCCGAGCGTGAGCGTGGTATCACCATTGATATCGCT-CTCTGGAAGTTCGAGACCAACGAGTACAATGTCACCGTCATT-GGTTAGTATCCCTGTCCACA--ACATGCATCAT-GCATCCGAACTT-AGACTAACACCGCATTACAGATGCTCCCGGTC-ACCGTGATTTCATCAAGAACATGA--------------------------------------------------------------------------------------------------------------------------------------------------------------------------------------------------------------------------------------------------------------------------------------------------------------------------------------------------------------------------GGTGCTGCCTTCTGGTATGTAGC-C-------CATCTA--CCTCGACAC-GCCTCAAT---------------------ATGACG-CTTCCC--GCAACTCGACA-----A---CGACGTTCTCAGC---TAC-TTGGTTGGAACCAAACAAAAGAC-ATGATACTGACCGGTCTCTGATAGGCAAACCATCTCTGGCGAGCACGGTCTCGACAGCAATGGAGTGTACGTACCCTTTCCTTGGCTACTTGCTTTCCCATGAACATGTTGGCTAACACTCG-TGCTTGCTCAGCTACAACGGTACCTCCGAGCTCCAGCTCGAGCGCATGAGCGTCTACTTCAACGAGGCTTCCGGCAACAAGTACGTTCCTCGTGCTGTCCTCGTCGATCTCGAGCCCGGTACCATGGACGCCGTCCGCGCCGGTCCTTTCGGCCAGCTCTTCCGCCCTGACAACTTCGTCTTCGG-CCAGTCCGGTGCC---GGAAACAACTGGGCC--
>Pestalotiopsis_changjiangensis_CFCC_54433_
-------------------------CTCCCAA-CCCATGTGAACTTACCACT--GTTGCCTCGGCAGAA-GTTATCTGGT-GCAGCTTACCTT-GGAACGGCCTACCCTGTAGCGCCCTACCCTGGAACGGCTTACCCTGTAAC-GGCTGCCGGTGGACTACCAAACTCTTGTTATTTTATTGTAATCTGAGCGTCTTATTTTAATAAGTCAAAACTTTCAACAACGGATCTCTTGGTTCTGGCATCGATGAAGAACGCAGCGAAATGCGATAAGTAATGTGAATTGCAGAATTCAGTGAATCATCGAATCTTTGAACGCACATTGCGCCCATTAGTATTCTAGTGGGCATGCCTGTTCGAGCGTCATTTCAACCCTTAAGCCTAGCTTAGTGTTGGGAGCCTACTG--CTTTTGCTAGCTGTAGCTCCTGAAATACAACGGCGGATCTGCGATATCCTCTGAGCGTAGTAA------TTTT-TTTCTCGCTTTT-GACTGGAGTT-GCAGCGTCTTTAGCCGCTAAATCCCCC-AATTTTTTAATGGTTGACCTCGGATCAGGTCGAGAAGGTTAGTCATCCTCACAA---------T-CCTATCA---------TCCTC--------CTCATCATCA--------CCACTCGCAAA-CAT---TTTCGAA----CC-TGTGTCGAAGA---------TCT-G---------TTTT------CGCACCTG-CCCA--TTTTCCCACACACTTACCCC--------G---CCGCACGACCCCG-CGGTGCAAACG-AAAAATTTCTTA--TCACAGCCCCACATCGCA------CAAACA-TTTTGGCAGCCATGCACTTT-TCATGA--CCCACAATGAGCATTCGCTGACCCCGCC-AAATAGGAAGCCGCCGAGCTCGGAAAGGGTTCCTTCAAGTACGCATGGGTTCTTGACAAGCTCAAGGCCGAGCGTGAGCGTGGTATCACCATTGATATCGCT-CTCTGGAAGTTCGAGACCAACGAGTACAATGTCACCGTCATT-GGTTAGTATCCCTGTCCACA--ACATGCATCAT-GCATCCGAACTT-AGACTAACACCGCATTACAGATGCTCCCGGTC-ACCGTGATTTCATCAAGAACATGT--------------------------------------------------------------------------------------------------------------------------------------------------------------------------------------------------------------------------------------------------------------------------------------------------------------------------------------------------------------------------GGTGCTGCTTTCTGGTATGTAGC-C-------CATCTA--CCTCGACAC-GCCTCAAT---------------------ATGACG-CTTCCC--GCAACTCGACA-----A---CGACGTTCTCAGC---TAC-TTGGTTGGAACCAAACAAAAGAC-ATGATACTGACCGGTCTCTGATAGGCAAACCATCTCTGGCGAGCACGGTCTCGACAGCAATGGAGTGTACGTACCCTTTCCTTGGCTACTTGCTTTCCCATGAACATGTTGGCTAACACTCG-TGCTTGCTCAGCTACAACGGTACCTCCGAGCTCCAGCTCGAGCGCATGAGCGTCTACTTCAACGAGGCTTCCGGCAACAAGTACGTTCCTCGTGCTGTCCTCGTCGATCTCGAGCCCGGTACCATGGACGCCGTCCGCGCCGGTCCTTTCGGCCAGCTCTTCCGCCCTGACAACTTCGTCTTCGG-TCAGTCCGGTGCC---GGAAACAACTGGGCCAA
>Pestalotiopsis_changjiangensis_CFCC_52803_
-------------------------CTCCCAACCCCATGTGAACTTACCACT--GTTGCCTCGGCAGAA-GTTATCTGGT-GCAGCTTACCTT-GGAACGGCCTACCCTGTAGCGCCCTACCCTGGAACGGCTTACCCTGTAAC-GGCTGCCGGTGGACTACCAAACTCTTGTTATTTTATTGTAATCTGAGCGTCTTATTTTAATAAGTCAAAACTTTCAACAACGGATCTCTTGGTTCTGGCATCGATGAAGAACGCAGCGAAATGCGATAAGTAATGTGAATTGCAGAATTCAGTGAATCATCGAATCTTTGAACGCACATTGCGCCCATTAGTATTCTAGTGGGCATGCCTGTTCGAGCGTCATTTCAACCCTTAAGCCTAGCTTAGTGTTGGGAGCCTACTG--CTTTTACTAGCTGTAGCTCCTGAAATACAACGGCGGATCTGCGATATCCTCTGAGCGTAGTAA-----TTTTT-TTTCTCGCTTTT-GACTGGAGTT-GCAGCGTCTTTAGCCGCTAAACCCCCC-AA-TTTTTAATGGTTGACCTCGGATCAGGTCGAGAAGGTTAGTCATCCTCACAA---------T-CCTATCA---------TCATCCTC-----CTCATCATCA--------CCACTCGCAAA-CAT---TTTCGAA----CC-TGTGTCGAAGA---------TCT-G---------TTTT------CGCACCTG-CCCA--TTTTCCCACACACTTACCCC--------G---CCGCACGACCCCG-CGGTGCAAACG-AAAAATTTCTTA--TCACAGCCCCACATCGCA------CAAACA-TTTTGGCAGCCATGCACTTT-TCATGA--CCCACAATGAGCATTCGCTGACCCCGCC-AAATAGGAAGCCGCCGAGCTCGGAAAGGGTTCCTTCAAGTACGCATGGGTTCTTGACAAGCTCAAGGCCGAGCGTGAGCGTGGTATCACCATTGATATCGCT-CTCTGGAAGTTCGAGACCAACGAGTACAATGTCACCGTCATT-GGTTAGTATCCCTGTCCACA--ACATGCATCAT-GCATCCGAACTT-AGACTAACACCGCATTACAGATGCTCCCGGTC-ACCGTGATTTCATCAAGAACATGA--------------------------------------------------------------------------------------------------------------------------------------------------------------------------------------------------------------------------------------------------------------------------------------------------------------------------------------------------------------------------GGTGCTGCCTTCTGGTATGTAGC-C-------CATCTA--CCTCGACAC-GCCTCAAT---------------------ATGACG-CCTCCC--GCAACTCGACA-----A---CGACGTTCTCAGC---TAC-TTGGTTGGAACCAAACAAAAGAC----ATACTGACCGGTCTCTGATAGGCAAACCATCTCTGGCGAGCACGGTCTCGACAGCAATGGAGTGTACGTACCCTTTCCTTGGCTACTTGCTTTCCCATGAACATGTTGGCTAACACTCG-TGCTTGCTCAGCTACAACGGTACCTCCGAGCTCCAGCTCGAGCGCATGAGCGTCTACTTCAACGAGGCTTCCGGCAACAAGTACGTTCCTCGTGCTGTCCTCGTCGATCTCGAGCCCGGTACCATGGACGCCGTCCGCGCCGGTCCTTTCGGCCAGCTCTTCCGCCCTGACAACTTCGTCTTCGG-TCAGTCCGGTGCC---GGAAACAACTGGGCCA-
>Pestalotiopsis_chiaroscuro_BRIP_72970_
CATTATAGAGTTTTCT------AAACTCCCAA-CCCATGTGAACTTACCATT--GTTGCCTCGGCAGAA-GCTGCTCGGT-GCACCTTACCTT-GGAACGGCCTACCCTGTAGCGCCTTACCCTGGAACGGCTTACCCTGCAAC-GGCTGCCGGTGGACTACCAAACTCTTGTTATTTTATGGTTATCTGAGCGTCTTATTTTAATAAGTCAAAACTTTCAACAACGGATCTCTTGGTTCTGGCATCGATGAAGAACGCAGCGAAATGCGATAAGTAATGTGAATTGCAGAATTCAGTGAATCATCGAATCTTTGAACGCACATTGCGCCCATTAGTATTCTAGTGGGCATGCCTGTTCGAGCGTCATTTCAACCCTTAAGCCTAGCTTAGTGTTGGGAGCCTACTG--CTTTTGCTAGCGGTAGCTCCTGAAATACAACGGCGGATCTGCGATATCCTCTGAGCGTAGTAA------TTTT-TATCTCGCTTTT-GACTGGAGTT-GCAGCGTCTTTAGCCGCTAAACCCCCC-AA-ATTTTAATGGTTGACCTCGGATCAGGT-----AGGTTAGTCATGCTCAAAG---------T-CCCATCA---------TCCTC--------ATCATCATCA-T------CGCCTCGCAAA-CAT--TTTCCAAC----C--GGTGCCGAAAT---------TCT-G---------TTTT------CGCACCTG-CCCA--TTTTCCCAGACACTTACCCC--------G---CCGCACGACCCCG-CGGTGCAAACG-AAAAATTTCTTA--TCACAGCCCCACTTCACA-------CAACA-TTTTGGCAGCCACGCACTTT-GCATGA--CCCACAATGAACAATTGCTGACCCCGCC-AAATAGGAAGCCGCCGAGCTCGGAAAGGGTTCCTTCAAGTACGCATGGGTTCTTGACAAGCTCAAGGCCGAGCGTGAGCGTGGTATCACCATTGATATCGCT-CTCTGGAAGTTCGAGACCAACGAGTACAATGTCACCGTCATT-GGTTAGTATCCCTGTCCACA--GAAAGTATCAT-GTGTCCGAACTC-AGACTAACATCGCAATACAGACGCTCCCGGTC-ACCGTGATTTCATCAAGAA----------------------TATTTACTATACCGACCTACCCTGGACGCGTCCCAAACTCAATGGCCCCCTG-ATTTCTACCCCACATCCTC--------GCGAGAAAGC-----TGTGTGCGCCCGA----------GAAGAGGA---AGCAGCAGCAGATTCATCCCAACTCGCGCCC--GTTTTCG-ATCTGCCATCGTG----ATGCTA----CAGGGATATCTAGCTAACCCGTCTCTTCT-CCCTGTCGATAGGTTCACCTCCAGACCGGTCAATGCGTAAGT-ACATGCCAAATCCCGCGA--TAGCGTG----CCCAAAACACCAAAGCTCACATTTACGAATAGGGTAACCAAATTGGTGCTGCCTTCTGGTATGTAGC-C-------CATCTA--CCTCGACAC-GCCTCAAT---------------------ACGACA-CCCTCC--GCAACTCGACG-----A---CGGCATTCTCGGC---TAC-TTGGTTGGAACCAAACGAAAGAC-TTGATACTGACCGGTCTCTGATAGGCAAACCATCTCTGGCGAGCACGGTCTCGACAGCAATGGAGTGTACGTACCGCTTCCTTGGCTACTTGCTTTCCCACGAACATGTTAGCTAACACTCG-TGCTTGCTCAGCTACAACGGCACCTCCGAGCTCCAGCTCGAGCGCATGAGCGTCTACTTCAACGAGGCTTCCGGCAACAAGTACGTTCCTCGTGCTGTCCTCGTCGATCTCGAGCCCGGTACCATGGACGCCGTCCGCGCCGGTCCTTTCGGCCAGCTCTTCCGCCCTGACAACTTCGTCTTCGG-TCAGTCCGGTGCC---GGAAAC-----------
>Pestalotiopsis_chinensis_MFLUCC12_0273_
CATTATAGAGTTTTCT------AAACTCCCAA-CCCATGTGAACTTACCATT--GTTGCCTCGGCAGAA-GCTACCTGGT--TACCCTACCTT-GGAACGGCCTACCCTGTAGCGCCTTACCCTGGAACGGCCTACCCTGTAAC-GGCTGCCGGTGGACTACCAAACTCTTGTTATTTTATTGTAATCTGAGCGTCTTATTTTAATAAGTCAAAACTTTCAACAACGGATCTCTTGGTTCTGGCATCGATGAAGAACGCAGCGAAATGCGATAAGTAATGTGAATTGCAGAATTCAGTGAATCATCGAATCTTTGAACGCACATTGCGCCCATTAGTATTCTAGTGGGCATGCCTGTTCGAGCGTCATTTCAACCCTTAAGCCTAGCTTAGTGTTGGGAGCCTACCG--CTTTTGCTAGCGGTAGCTCCTGAAATACAACGGCGGATCTGCGATATCCTCTGAGCGTAGTAA------TTTT-TATCTCGCTTTT-GACTGGAGTT-GCAGCGTCTTTAGCCGCTAAACCCCCCAAATTTTTTAATGGTTGACCTCGGATCAGGT------------------------------------------------------------------------------------------------------------------------------------------------------------------------------------------------------------------------------------------------------------------------------------------------------------------------------------------------------------------------------------------------------------------------------------------------------------------------------------------------------------------------------------------------------------------------------------------------------------------------------------------------------------------------------------------------------------------------------------------------------------------------------------------------------------------------------------------------------------------------------------------------------------------------------------------------------------------------------------------------------------------------------------------------------------------------------------------------------------------------------------------------------------------------------------------------------------------------------------------------------------------------------------------------------------------------------------------------------------------------------------------------------------------------------------------------------------------------------------------------------
>Pestalotiopsis_clavata_MFLUCC12_0268_
CATTATAGAGTTTTCT------AAACTCCCAA-CCCATGTGAACTTACCATT--GTTGCCTCGGCAGAA-GCTGCTCGGT-GCACCTTACCCT-GGAACGGCCTACCCTGTAGCGCCTTACCCTGGAACGGCTTACCCTGTAGC-GGCTGCCGGTGGACTACCAAACTCTTGTTATTTTATTGTAATCTGAGCGTCTTATTTTAATAAGTCAAAACTTTCAACAACGGATCTCTTGGTTCTGGCATCGATGAAGAACGCAGCGAAATGCGATAAGTAATGTGAATTGCAGAATTCAGTGAATCATCGAATCTTTGAACGCACATTGCGCCCATTAGTATTCTAGTGGGCATGCCTGTTCGAGCGTCATTTCAACCCTTAAGCCTAGCTTAGTGTTGGGAGCCTACTG--CTTTTGCTAGCTGTAGCTCCTGAAATACAACGGCGGATCTGCGATATCCTCTGAGCGTAGTAA------TTTT-TATCTCGCTTTT-GACTGGAGTT-GCAGCGTCTTTAGCCGCTAAATCCCCC-AA-TTTTTAATGGTTGACCTCGGATCAGGTCGAGAAGGTTAGTCATTCTCACAA---------T-CCCATCA--T-TC---CCATC--------CTCATCATCA-T------CACCTCGCAAA-CAT--TTTCCAAC----T--GGTGCCGAAAA---------TCT-G---------TTTT------CGCACCTG-CCCA--TTTTCCCAGACACTTACCCC--------G---CCGCACGACCCCG-CGGTGCAAACG-AAAAATTTCTTA--TCACAGCCCCACATCGCA------CAAACA-TTTTGGCAGTCATGCACTTT-CCAAGA--CCCACAATGAACAATTGCTGACCCCGCC-AAATAGGAAGCCGCCGAGCTCGGAAAGGGTTCCTTCAAGTACGCATGGGTTCTTGACAAGCTCAAGGCCGAGCGTGAGCGTGGTATCACCATTGATATCGCT-CTCTGGAAGTTCGAGACCAACGAGTACAATGTCACCGTCATT-GGTTAGTATCCCTGTCCACA--CGATGTACCAT-GCATCCGACCTT-GTACTAACATGGCAATCCAGATGCTCCCGGTC-ACCGTGATTTCATCAAGAACATGA-------------------------------------------------------------------------------------------------------------------------------------------------------------------------------------------------------------------------------------------------------------------------------------------------------------------------------------------------------------------------CGGTGCTGCTTTCTGGTACGTAGT-C-------CATCTA--CCTCGACAC-GCCTCAAT---------------------ACGACAACCCTCC--GCAACTCGACA-----A---CGACCTTCTCAACAACTGC-TTGGTTGGAACCAAAGAAAAGAC-CTGATACTGACCGGTCTCTGATAGGCAAACCATCTCTGGCGAGCACGGTCTCGACAGCAATGGAGTGTACGTACCCTTTCCTTGGCTACTTGCTTTCCCACGAACATCTCAGCTAATACCCG-TGATTGTTCAGCTACAACGGTACCTCTGAGCTCCAGCTCGAGCGCATGAGCGTCTACTTCAACGAGGCTTCCGGCAACAAGTACGTTCCTCGTGCCGTCCTCGTCGATCTCGAGCCCGGTACCATGGATGCCGTCCGCGCCGGTCCTTTCGGTCAGCTCTTCCGCCCTGACAACTTTGTCTTCGG-TCAGTCCGGTGCC---GGAAACAACTGGGCCAA
>Pestalotiopsis_colombiensis_CBS_118553_
CATTATAGAGTTTTCT------AAACTCCCAA-CCCATGTGAACTTACCATT--GTTGCCTCGGCAGAA-GCTGCTCGGT-ATACCCTACCTT-GGAACGGCCTACCCTGTAGCGCCTTACCCTGGAACGGCTTACCCTGCAAC-GGCTGCCGGTGGACTACTAAACTCTTGTTATTTTATTGTAATCTGAGCGTCTTATTTTAATAAGTCAAAACTTTCAACAACGGATCTCTTGGTTCTGGCATCGATGAAGAACGCAGCGAAATGCGATAAGTAATGTGAATTGCAGAATTCAGTGAATCATCGAATCTTTGAACGCACATTGCGCCCATTAGTATTCTAGTGGGCATGCCTGTTCGAGCGTCATTTCAACCCTTAAGCCTAGCTTAGTGTTGGGAGCCTACTG--CTTTTACTAGCTGTAGCTCCTGAAATACAACGGCGGATCTGCGATATCCTCTGAGCGTAGTAA------TTTT-TATCTCGCTTTT-GACTGGAGTT-GCAGCGTCTTTAGCCGCTAAACCCCCC-AA-TTTTTAATGGTTGACCTCGGATCAGGT---GAAGGTTAGTCATGCTCACAG---------T-CCCATCA---------TCCTC--------ATCATAATCA-T------CGACTCGCAAA-CAT--TTTCCAAC----C--GGTGCCGAAAT---------TCT-G---------TTTT------CGCACCTG-CCCA--TTTTCCCAGACACTTACCCC--------G---CCGCACGACCCCG-CGGTGCAAACG-AAAAATTTCTTA--TCACAGCCCCACTTCACA-------CAACA-TTTTGGCAGCCACGCACTTT-GCATGA--CCCACAGTGAACAATTGCTAACCCCGCC-AAATAGGAAGCCGCCGAGCTCGGAAAGGGTTCCTTCAAGTACGCATGGGTTCTTGACAAGCTCAAGGCCGAGCGTGAGCGTGGTATCACCATTGATATCGCT-CTCTGGAAGTTCGAGACCAACGAGTACAATGTCACCGTCATT-GGTTAGTATCCCTGTTCACA--GAATGTACCAT-GTCTCCGAACTC-AGACTAACATCACAACACAGACGCTCCCGGTC-ACCGTGATTTCATCAAGAACATG-CCCCAGACCTTCCCCTCTATTTACCATACCGACCTACCCTGGACGCGTCCCAAACTCAATGGCCCCCTG-ATTTCTACCCCACATCCTC--------GCGGGAAAGC-----TGTGTGCGCCCGA----------GAAGAGGA---AGCAGCAGCAGATTCATCCCAACTCGCGCCC--GTTTTCG-ATCTGCCATCGTG----ATGCTA----CAGGGATATCTAGCTAACCCGTCTCTTTT-CCCTGTCGATAGGTTCACCTCCAGACCGGTCAATGCGTAAGT-ACATGTCAAATCCCGCGA--TAGCGTG----CCCAAAACACCAAAGCTCACATTCACGAACAGGGTAACCAAATTGGTGCTGCCTTCTGGTATGTAGC-C-------CATCTA--CTTCGGCAC-GCCTCAAT---------------------ACGACA-CCCTCC--GCAACTCGACG-----A---CGACATTCTCGGC---TAC-TTGGTTGGAACCGAACGAAAGAC-TTGATACTGACCGGTCTCTGATAGGCAAACCATCTCTGGCGAGCACGGTCTCGACAGCAATGGAGTGTACGTACCATTTCCTTGCCTACTTGCTTTCCCACGAACATGTTAGCTAACACTCG-TGCTTGCTCAGCTACAACGGCACCTCCGAGCTCCAGCTCGAGCGCATGAGCGTCTACTTCAACGAGGCGTCCGGCAACAAGTACGTTCCTCGTGCCGTCCTCGTCGATCTCGAGCCCGGTACCATGGACGCCGTCCGCGCCGGTCCTTTCGGCCAGCTCTTCCGCCCTGACAACTTCGTCTTCGG-TCAGTCCGGTGCC---GGAAACAACTGGGCCAA
>Pestalotiopsis_cyclobalanopsidis_CFCC_54328_
-------------------------CTCCCAA-CCCATGTGAACTTACCACT--GTTGCCTCGGCAGAG-GCTACCCGGT---ACCT--CCCT-GGAACGGCCTACCCTGTAGCGCCCGACCCGGG------TTACCCTGTAGC-GGCTGCCGGTGGACCACTAAACTCTTGTTATTTTATTGTAATCTGAGCGTCTTATATTAATAAGTCAAAACTTTCAACAACGGATCTCTTGGTTCTGGCATCGATGAAGAACGCAGCGAAATGCGATAAGTAATGTGAATTGCAGAATTCAGTGAATCATCGAATCTTTGAACGCACATTGCGCCCATTAGTATTCTAGTGGGCATGCCTGTTCGAGCGTCATTTCAACCCTTAAGCCTAGCTTAGTGTTGGGAGCCTACTAGCCCTCCGGGGCCTGTAGCTCCTGAAATACAACGGCGGATCTGTGACATCCTCTGAGCGTAGTAA------TTTT-TATCTCGCTTTT-GTCAGGATTC-TCAGCGTC--TGGCCGCTAAACCCCCC-AA-TTTTTAATGGTTGACCTCGGATCAGGTCGAGAAGGTTAGTCATCCTCACGA---------T-CCCATCA----TT---CCAT---------GCCCGCGTCA--------CTCTGTCCAAATCAT------CAGT----TTGCGTGTCGAAAA---------TCTTT--------TTTTT------CGCACCTG-CCCA--CATTCTCTGACACTTACCCC--------G---CCGCACGACCCCG-CGGTGCAAACGCAAAAATTTCTTA--TCACAGCCCCACCTCGCA---CTCCAAAAA---------TCAATGCACTCT-TCTGGA--CCCACATTGAGCA-TTGCTAACCCCGCC-AAATAGGAAGCCGCCGAGCTCGGTAAGGGTTCCTTCAAGTACGCATGGGTTCTTGACAAGCTCAAGGCCGAGCGTGAGCGTGGTATCACCATCGATATTGCT-CTCTGGAAGTTCGAGACCAACGAGTACAATGTCACCGTCATT-GGTTAGTATCCCCACCCGGA--TGGAGTGTCGA-GCATCCGATCGT-CGACTAACATTGCAACACAGATGCTCCCGGTC-ACCGTGACTTCATCAAGAACATGA--------------------------------------------------------------------------------------------------------------------------------------------------------------------------------------------------------------------------------------------------------------------------------------------------------------------------------------------------------------------------GGTGCTGCCTTCTGGTATGTAAC-C------CCAACTA--CCTCGACAC-GCCTCATC---------------------GCGTCG-CTTCTC--GCAACTCTA-----------CGACCATCTCGGACGATTC--TAGTGGCAGCAAGGTCAGAGGC-AAGATACTGACTGGTCTCGGATAGGCAAACTATCTCTGGCGAGCACGGTCTCGACAGCAATGGAGTGTATGTACCATATCCCTGACTACTCGCTTTCTGACGAACATGCAAACTAAACTTCG-TGGTCCAATAGTTACAACGGTACCTCCGAGCTCCAGCTCGAGCGTATGAGCGTCTACTTCAACGAGGCTTCCGGCAACAAGTACGTTCCCCGTGCCGTCCTCGTCGATCTCGAGCCCGGTACCATGGATGCCGTCCGCGCCGGTCCTTTTGGTCAGCTCTTCCGCCCTGACAATTTCGTCTTCGG-TCAGTCCGGTGCT---GGCAACAACTGGGCCAA
>Pestalotiopsis_cyclobalanopsidis_CFCC_55891_
-------------------------CTCCCAA-CCCATGTGAACTTACCACT--GTTGCCTCGGCAGAG-GCTACCCGGT---ACCT--CCCT-GGAACGGCCTACCCTGTAGCGCCCGACCCGGG------TTACCCTGTAGC-GGCTGCCGGTGGACCACTAAACTCTTGTTATTTTATTGTAATCTGAGCGTCTTATATTAATAAGTCAAAACTTTCAACAACGGATCTCTTGGTTCTGGCATCGATGAAGAACGCAGCGAAATGCGATAAGTAATGTGAATTGCAGAATTCAGTGAATCATCGAATCTTTGAACGCACATTGCGCCCATTAGTATTCTAGTGGGCATGCCTGTTCGAGCGTCATTTCAACCCTTAAGCCTAGCTTAGTGTTGGGAGCCTACTAGCCCTCCGGGGCCTGTAGCTCCTGAAATACAACGGCGGATCTGTGACATCCTCTGAGCGTAGTAA------TTTT-TATCTCGCTTTT-GTCAGGATTC-TCAGCGTC--TGGCCGCTAAACCCCCC-AA-TTTTTAATGGTTGACCTCGGATCAGGTCGAGAAGGTTAGTCATCCTCACGA---------T-CCCATCA----TT---CCAT---------GCCCGCGTCA--------CTCTGTCCAAATCAT------CAGT----TTGCGTGTCGAAAA---------TCTTT--------TTTTT------CGCACCTG-CCCA--CATTCTCTGACACTTACCCC--------G---CCGCACGACCCCG-CGGTGCAAACGCAAAAATTTCTTA--TCACAGCCCCACCTCGCA---CTCCAAAAA---------TCAATGCACTCT-TCTGGA--CCCACATTGAGCA-TTGCTAACCCCGCC-AAATAGGAAGCCGCCGAGCTCGGTAAGGGTTCCTTCAAGTACGCATGGGTTCTTGACAAGCTCAAGGCCGAGCGTGAGCGTGGTATCACCATCGATATTGCT-CTCTGGAAGTTCGAGACCAACGAGTACAATGTCACCGTCATT-GGTTAGTATCCCCACCCGGA--TGGAGTGTCGA-GCATCCGATCGT-CGACTAACATTGCAACACAGATGCTCCCGGTC-ACCGTGACTTCATCAAGAACATGA--------------------------------------------------------------------------------------------------------------------------------------------------------------------------------------------------------------------------------------------------------------------------------------------------------------------------------------------------------------------------GGTGCTGCCTTCTGGTATGTAAC-C------CCAACTA--CCTCGACAC-GCCTCATC---------------------GCGTCG-CTTCTC--GCAACTCTA-----------CGACCATCTCGGACGATTC--TAGTGGCAGCAAGGTCAGAGGC-AAGATACTGACTGGTCTCGGATAGGCAAACTATCTCTGGCGAGCACGGTCTCGACAGCAATGGAGTGTATGTACCATATCCCTGACTACTCGCTTTCTGACGAACATGCAAACTAAACTTCG-TGGTCCAATAGTTACAACGGTACCTCCGAGCTCCAGCTCGAGCGTATGAGCGTCTACTTCAACGAGGCTTCCGGCAACAAGTACGTTCCCCGTGCCGTCCTCGTCGATCTCGAGCCCGGTACCATGGATGCCGTCCGCGCCGGTCCTTTTGGTCAGCTCTTCCGCCCTGACAATTTCGTCTTCGG-TCAGTCCGGTGCT---GGCAACAACTGGGCCAA
>Pestalotiopsis_dianellae_CPC_32261_
CATTATAGAGTTTTCT------AAACTCCCAA-CCCATGTGAACTTACCATT--GTTGCCTCGGCAGAG-GCTACCCGGT----ACCTACCCT-GGAACGGCCTACCCTGTAGCGCCTTACCCGGGAACGGATTACCCTGTAGC-GGCTGCCGGTGGACTACTCAACTCTTGTTATTTTATTGTTATCTGAGCGTCTTATTTTAATAAGTCAAAACTTTCAACAACGGATCTCTTGGTTCTGGCATCGATGAAGAACGCAGCGAAATGCGATAAGTAATGTGAATTGCAGAATTCAGTGAATCATCGAATCTTTGAACGCACATTGCGCCCATTAGTATTCTAGTGGGCATGCCTGTTCGAGCGTCATTTCAACCCTTAAGCCTAGCTTAGTGTTGGGAGCCTACTG--CTTTTACTAGCTGTAGCTCCTGAAATACAACGGCGGATCTGCGATATCCTCTGAGCGTAGTAA------TTTT-TTTCTCGCTTTT-GACTGGAGTT-GCAGCGTCTTTAGCCGCTAAACCCCCC-AA-TTTTTAATGGTTGACCTCGGATCAGGT----------------------------------------------------------------------------------------------------------------------------------------------------------------------------------------------------------------------------------------------------------------------------------------------------------------------------------------------------------------------------------------------------------------------------------------------------------------------------------------------------------------------------------------------------------------------------------------------------------------------------------------------------------------------------------------------------------------------------------------------------------------------------------------------------------------------------------------------------------------------------------------------------------------------------------------------------------------------------------GGTGCTGCTTTCTGGTATGTAGC-C-------CATCTA--CGTCGACAC-GCCTCGAT---------------------ACGACG-CCTCCC--GCAACTCTACG-----A---CGACGGTCCCAAC---TAC-TTGGTCGGAACCAAACCAAAGAC-TTGACACTGACCAGTCCTCGATAGGCAAACCATCTCTGGCGAGCACGGTCTCGACAGCAATGGAGTGTACGTACCATTTCCTTGGCTACTTGCTTTCCCGTGAACGTCTAAGCTAACACTCG-TGGTTGTTCAGCTACAACGGTACCTCCGAGCTCCAGCTCGAGCGCATGAGCGTCTACTTCAACGAGGCTTCCGGCAACAAGTACGTTCCTCGTGCCGTCCTCGTCGATCTCGAGCCCGGTACCATGGATGCCGTCCGCGCCGGTCCTTTCGGCCAGCTCTTCCGCCCTGACAACTTCGTCTTCGG-TCAGTCCGGTGCT---GGAAACAACTGGGCCAA
>Pestalotiopsissp_digitalis_MFLU_14_0208_
CATTATAGAGTTTTCT------AAACTCCCAA-CCCATGTGAACTTACCATT--GTTGCCTCGGCAGAA-GCTGCTCGGT-GCACCCTACCTT-GGAACGGCCTACCCTGTAGCGCCTTACCCTGGAACGGCTTACCCTGTAGC-GGCTGCCGGTGGACTACCAAACTCTTGTTATTTTATTGTAATCTGAGCGTCTTATTTTAATAAGTCAAAACTTTCAACAACGGATCTCTTGGTTCTGGCATCGATGAAGAACGCAGCGAAATGCGATAAGTAATGTGAATTGCAGAATTCAGTGAATCATCGAATCTTTGAACGCACATTGCGCCCATTAGTATTCTAGTGGGCATGCCTGTTCGAGCGTCATTTCAACCCTTAAGCCTAGCTTAGTGTTGGGAGCCTACTG--CTTTTGCTAGCTGTAGCTCCTGAAATACAACGGCGGATCTGCGATATCCTCTGAGCGTAGTAA------TTTT-TATCTCGCTTTT-GACTGGAGTT-GCAGCGTCTTTAGCCGCTAAATCCCCC-AAATTTTTAATGGTTGACCTCGGATCAGGT----------------------------------------------------------------------------------------------------------------------------------------------------------------------------------------------------------------------------------------------------------------------------------------------------------------------------------------------------------------------------------------------------------------------------------------------------------------------------------------------------------------------------------------------------------------------------------------------------------------------------------------------------------------------------------------------------------------------------------------------------------------------------------------------------------------------------------------------------------------------------------------------------------------------------------------------------------------------------------GGTGCTGCTTTCTGGTATGTAGC-C-------CATCTA--CCTCTACGC-GCCTCAAT---------------------ACGACA-CCCCCG--GCAACTCGACG-----A---CGACGTTCTCAAC---TGC-TCGGTTGGAACCAAATGAAAGAC-TTGATACTGACCGGTCTCTGATAGGCAAACCATCTCTGGCGAGCACGGTCTCGACAGCAATGGAGTGTACGTACCCTTTCCCTGGCTACTCGCTTTCCCACGAACATGCCAGCTAACACTCG-TGGTTGTGAAGCTACAACGGTACCTCCGAGCTCCAGCTCGAGCGCATGAGCGTCTACTTCAACGAGGCTTCCGGCAACAAGTACGTTCCTCGTGCCGTCCTCGTCGATCTCGAGCCCGGTACCATGGATGCCGTCCGCGCCGGTCCTTTCGGTCAGCTCTTCCGCCCTGACAACTTCGTCTTCGG-TCAGTCCGGTGCC---GGAAACAACTGG-----
>Pestalotiopsis_distincta_LC3232_
-------------------------------A-CCCATGTGAACTTACCATT--GTTGCCTCGGCAGAA-GCTGCTCGGT-ATACCTTACCTT-GGAACGGCCTACCCTGTAGCGCCTTACCCTGGAACGGCTTACCCTGTGAC-GGCTGCCGGTGGACTACCAAACTCTTGTTATTTTATTGTAATCTGAGCGTCTTATTTTAATAAGTCAAAACTTTCAACAACGGATCTCTTGGTTCTGGCATCGATGAAGAACGCAGCGAAATGCGATAAGTAATGTGAATTGCAGAATTCAGTGAATCATCGAATCTTTGAACGCACATTGCGCCCATTAGTATTCTAGTGGGCATGCCTGTTCGAGCGTCATTTCAACCCTTAAGCCTAGCTTAGTGTTGGGAGCCTACTG--CTTTTGTTAGCTGTAGCTCCTGAAATACAACGGCGGATCTGCGATATCCTCTGAGCGTAGTAA------TTTT-TATCTCGCTTTT-GACTGGAGTT-GCAGCGTCTTTAGCCGCTAAACCCCCC-AATTTTTAAATGGTTGACCTC---------CGAGAAGGTTAGTCATCCTCGCAA---------T-CCCATCA--T-CC---CCATC--------CTCCTCATAA-T------CGCCTCGCAAA-CAT---TTCCTCC----C--GGTGCCGAAAA---------TCC-G---------TTCG------CGCACCTG-CCCA--TTTTTCCAAACACTTACCCC--------G---CCGCACGACCCCG-CGGTGCAAACG-AAAAATTTCTTA--TCACAGCCCCACATCGCA------CAAACA-TTTTGGCATCCATGCACGTT-CCATGA--CCCACCATGAACAATTGCTGACCCCGCC-AAATAGGAAGCCGCCGAGCTCGGAAAGGGTTCCTTCAAGTACGCATGGGTTCTTGACAAGCTCAAGGCCGAGCGTGAGCGTGGTATCACCATTGATATCGCT-CTCTGGAAGTTCGAGACCAACGAGTACAATGTCACTGTCATT-GGTTAGTATCCCTGCTCACA--ACATGTATCAT-GTCTCCGAATTT-AGACTAACATTACGATCCAGACGCTCCCGGTC-ACCGTGATTTCATCAAGAACATGA--------------------------------------------------------------------------------------------------------------------------------------------------------------------------------------------------------------------------------------------------------------------------------------------------------------------------------------------------------------------------------GCTTTCTGGTATGTAGC-C-------CATCTA--CCTCGACAC-GCCTCAAT---------------------ACGACG-CCTCCC--GCAACTCGACA-----A---CGACGTTCTCACC---TAC-TTGGTCGGAACCAAACAAAAGAC-ATGATACTGACCGGTCTCTGATAGGCAAACCATTTCTGGCGAGCACGGTCTCGACAGCAATGGAGTGTACGTACCCTTTCCTTGGCTACTTGCTTTCCCATGAACGTGTTAGCTAACACTCG-TCCTTGCTCAGCTACAACGGTACCTCCGAGCTCCAGCTCGAGCGCATGAGCGTCTACTTCAACGAGGCTTCCGGCAACAAGTACGTTCCTCGTGCCGTCCTCGTCGATCTCGAGCCCGGTACCATGGATGCCGTCCGCGCCGGTCCTTTCGGTCAGCTCTTCCGCCCTGACAACTTCGTCTTCGG-TCAGTCCGGTGCC---GGAAACAACTGGGCCA-
>Pestalotiopsis_distincta_LC8184_
CATTATAGAGTTTTCT------AAACTCCCAA-CCCATGTGAACTTACCATT--GTTGCCTCGGCAGAA-GCTGCTCGGT-ATACCTTACCTT-GGAACGGCCTACCCTGTAGCGCCTTACCCTGGAACGGCTTACCCTGTGAC-GGCTGCCGGTGGACTACCAAACTCTTGTTATTTTATTGTAATCTGAGCGTCTTATTTTAATAAGTCAAAACTTTCAACAACGGATCTCTTGGTTCTGGCATCGATGAAGAACGCAGCGAAATGCGATAAGTAATGTGAATTGCAGAATTCAGTGAATCATCGAATCTTTGAACGCACATTGCGCCCATTAGTATTCTAGTGGGCATGCCTGTTCGAGCGTCATTTCAACCCTTAAGCCTAGCTTAGTGTTGGGAGCCTACTG--CTTTTGTTAGCTGTAGCTCCTGAAATACAACGGCGGATCTGCGATATCCTCTGAGCGTAGTAA------TTTT-TATCTCGCTTTT-GACTGGAGTT-GCAGCGTCTTTAGCCGCTAAACCCCCC-AATTTTTAAATGGTTGACCTCGGATCAGGTCGAGAAGGTTAGTCATCCTCGCAA---------T-CCCATCA--T-CC---CCATC--------CTCCTCATAA-T------CGCCTCGCAAA-CAT---TTCCTCC----C--GGTGCCGAAAA---------TCC-G---------TTCG------CGCACCTG-CCCA--TTTTTCCAAACACTTACCCC--------G---CCGCACGACCCCG-CGGTGCAAACG-AAAAATTTCTTA--TCACAGCCCCACATCGCA------CAAACA-TTTTGGCATCCATGCACGTT-CCATGA--CCCACCATGAACAATTGCTGACCCCGCC-AAATAGGAAGCCGCCGAGCTCGGAAAGGGTTCCTTCAAGTACGCATGGGTTCTTGACAAGCTCAAGGCCGAGCGTGAGCGTGGTATCACCATTGATATCGCT-CTCTGGAAGTTCGAGACCAACGAGTACAATGTCACTGTCATT-GGTTAGTATCCCTGCTCACA--ACATGTATCAT-GTCTCCGAATTT-AGACTAACATTACGATCCAGACGCTCCCGGTC-ACCGTGATTTCATCAAGA------CCCCAGACCTTCCCCTCTATTTACCATACCGAGCTACCCTGGACGCGTCC-AAACTCAATGGCCCCCTG-ATTTCTACCCCACATCCTC--------GCGAGAAAGC-----TGTGTGCGCCCGA----------GAAGAGGAAGCAGCAGCAGTAGATTCATCCCAACTCGCGCCC--GTTTTCG-ATCTGCCATCGTG----ATGCTA----CAGGGATATCTAGCTAACCCGTCTCTTTT-CCCTGTCGATAGGTTCACCTTCAGACCGGTCAATGCGTAAGT-ACATGCCAAATCCCGCGA--TAGCGTG----CCCGAAACACCAGAGCTCACATTTCCGAACAGGGTAACCAAATTGGTGCTGCCTTCTGGTATGTAGC-C-------CATCTA--CCTCGACAC-GCCTCAAT---------------------ACGACG-CCTCCC--GCAACTCGACA-----A---CGACGTTCTCACC---TAC-TTGGTCGGAACCAAACAAAAGAC-ATGATACTGACCGGTCTCTGATAGGCAAACCATTTCTGGCGAGCACGGTCTCGACAGCAATGGAGTGTACGTACCCTTTCCTTGGCTACTTGCTTTCCCATGAACGTGTTAGCTAACACTCG-TCCTTGCTCAGCTACAACGGTACCTCCGAGCTCCAGCTCGAGCGCATGAGCGTCTACTTCAACGAGGCTTCCGGCAACAAGTACGTTCCTCGTGCCGTCCTCGTCGATCTCGAGCCCGGTACCATGGATGCCGTCCGCGCCGGTCCTTTCGGTCAGCTCTTCCGCCCTGACAACTTCGTCTTCGG-TCAGTCCGGTGCC---GGAAACAACTGGGCCAA
>Pestalotiopsis_diploclisia_CBS_115449_
CATTATAGAGTTTTCT------AAACTCCCAA-CCCATGTGAACTTACCATT--GTTGCCTCGGCAGAA-GCTGCTCGGT-GCACCCTACCTT-GGAACGGCCTACCCTGTAGCGCCTTACCCTGGAACGGCTTACCCTGCAAC-GGCTGCCGGTGGACTACCAAACTCTTGTTATTTTATGGTTATCTGAGCGTCTTATTTTAATAAGTCAAAACTTTCAACAACGGATCTCTTGGTTCTGGCATCGATGAAGAACGCAGCGAAATGCGATAAGTAATGTGAATTGCAGAATTCAGTGAATCATCGAATCTTTGAACGCACATTGCGCCCATTAGTATTCTAGTGGGCATGCCTGTTCGAGCGTCATTTCAACCCTTAAGCCTAGCTTAGTGTTGGGAGCCTACTG--CTTTTGCTAGCTGTAGCTCCTGAAATACAACGGCGGATCTGCGATATCCTCTGAGCGTAGTAA------TTTT-TATCTCGCTTTT-GACTGGAGTT-GCAGCGTCTTTAGCCGCTAAACCCCCC-AA-TTTTTAATGGTTGACCTCGGATCAGGTCGAGAAGGTTAGTCATGCTCACAG---------T-CCCATCA---------TCCTC--------ATCACCATCA-T------CGCCTCGCAAA-CAT--TTTCCAAC----C--GTTGCCGAAAT---------TCT-G---------TTTT------CGCACCTG-CCCA--TTTTCCCAGACAATTACCCC--------G---CCGCACGACCCCG-CGGTGCAAACG-AAAAATTTCTTA--TCACAGCCCCACTTCACA-------CAACA-TTTTGGCAGCCACGCACTTT-GCATGA--CCCACAATGAACAATTGCTGACCCCGCC-AAATAGGAAGCCGCCGAGCTCGGAAAGGGTTCCTTCAAGTACGCATGGGTTCTTGACAAGCTCAAGGCCGAGCGTGAGCGTGGTATCACCATTGATATCGCT-CTCTGGAAGTTCGAGACCAACGAGTACAATGTCACCGTCATT-GGTTAGTATCCCTGTCCACA--GAAAGTATCAT-GTGTCCGAACTC-AGACTAACATCGCGATACAGACGCTCCCGGTC-ACCGTGATTTCATCAAGAACA---CCCCAGACCTTCCCCTCTATTTACTATACCGACCTACCCTGGACGCGTCCCAAACTCAATGGCCCCCTG-ATTTCTACCCCACATCCTC--------GCGAGAAAGC-----TGTGTGCGCCCGA----------GAAGAGGA---AGCAGCAGCAGATTCATCCCAACTCGCGCCC--GTTTTCG-ATCTGCCATCGTG----ATGCTA----CAGGGATATCTAGCTAACCCTTCTCTTTT-CCCTGTCGATAGGTTCACCTCCAGACCGGTCAATGCGTAAGT-ACATGCCAAATCCCGCGA--TAGCGTG----CCCAAAACACCAAAGCTCACATTCACGAACAGGGTAACCAAATTGGTGCTGCCTTCTGGTATGTAGT-C-------CATCTA--CCTCGACAC-GCCTCAAT---------------------ACGACA-CCCTCC--GCAACTCGACG-----A---CGGCATTCTCGGC---TAC-TTGGTTGGAACCAAACGAAAGAC-TTGATACTGACCGGTCTCTGATAGGCAAACCATCTCTGGCGAGCACGGTCTCGACAGCAATGGAGTGTACGTACCGTTTCCTTGGCTACTTGCTTTCCCACGAACATGTTAGCTAACACTCG-TGCTTGCTCAGCTACAACGGCACCTCCGAGCTCCAGCTCGAGCGCATGAGCGTCTACTTCAACGAGGCTTCCGGCAACAAGTACGTTCCTCGTGCTGTCCTCGTCGATCTCGAGCCCGGTACCATGGACGCCGTCCGCGCCGGTCCTTTCGGCCAGCTCTTCCGCCCTGACAACTTCGTCTTCGG-TCAGTCCGGTGCC---GGAAACAACTGGGCCAA
>Pestalotiopsis_diploclisia_CBS_115587_
CATTATAGAGTTTTCT------AAACTCCCAA-CCCATGTGAACTTACCATT--GTTGCCTCGGCAGAA-GCTGCTCGGT-GCACCTTACCTT-GGAACGGCCTACCCTGTAGCGCCTTACCCTGGAACGGCTTACCCTGCAAC-GGCTGCCGGTGGACTACCAAACTCTTGTTATTTTATGGTTATCTGAGCGTCTTATTTTAATAAGTCAAAACTTTCAACAACGGATCTCTTGGTTCTGGCATCGATGAAGAACGCAGCGAAATGCGATAAGTAATGTGAATTGCAGAATTCAGTGAATCATCGAATCTTTGAACGCACATTGCGCCCATTAGTATTCTAGTGGGCATGCCTGTTCGAGCGTCATTTCAACCCTTAAGCCTAGCTTAGTGTTGGGAGCCTACTG--CTTTTGCTAGCTGTAGCTCCTGAAATACAACGGCGGATCTGCGATATCCTCTGAGCGTAGTAA------TTTT-TATCTCGCTTTT-GACTGGAGTT-GCAGCGTCTTTAGCCGCTAAACCCCCC-AA-TTTTTAATGGTTGACCTCGGATCAGGTCGAGAAGGTTAGTCATGCTCACAG---------T-CCCATCA--T-CC---TCATC-----------ACCATCA-T------CGCCTCGCAAA-CAT--TTTCCAAC----C--GTTGCCGAAAT---------TCT-G---------TTTT------CGCACCTG-CCCA--TTTTCCCAGACAATTACCCC--------G---CCGCACGACCCCG-CGGTGCAAACG-AAAAATTTCTTA--TCACAGCCCCACTTCACA------C-AACA-TTTTGGCAGCCACGCACTTT-GCATGA--CCCACAATGAACAATTGCTGACCCCGCC-AAATAGGAAGCCGCCGAGCTCGGAAAGGGTTCCTTCAAGTACGCATGGGTTCTTGACAAGCTCAAGGCCGAGCGTGAGCGTGGTATCACCATTGATATCGCT-CTCTGGAAGTTCGAGACCAACGAGTACAATGTCACCGTCATT-GGTTAGTATCCCTGTCCACA--GAAAGTATCAT-GTGTCCGAACTC-AGACTAACATCGCGATACAGACGCTCCCGGTC-ACCGTGATTTCATCAAGAACATG-CCCCAGACCTTCCCCTCTATTTACTATACCGACCTACCCTGGACGCGTCCCAAACTCAATGGCCCCCTG-ATTTCTACCCCACATCCTC--------GCGAGAAAGC-----TGTGTGCGCCCGA----------GAAGAGGA---AGCAGCAGCAGATTCATCCCAACTCGCGCCC--GTTTTCG-ATCTGCCATCGTG----ATGCTA----CAGGGATATCTAGCTAACCCTTCTCTTTT-CCCTGTCGATAGGTTCACCTCCAGACCGGTCAATGCGTAAGT-ACATGCCAAATCCCGCGA--TAGCGTG----CCCAAAACACCAAAGCTCACATTCACGAACAGGGTAACCAAATTGGTGCTGCCTTCTGGTATGTAGT-C-------CATCTA--CCTCGACAC-GCCTCAAT---------------------ACGACA-CCCTCC--GCAACTCGACG-----A---CGGCATTCTCGGC---TAC-TTGGTTGGAACCAAACGAAAGAC-TTGATACTGACCGGTCTCTGATAGGCAAACCATCTCTGGCGAGCACGGTCTCGACAGCAATGGAGTGTACGTACCGTTTCCTTGGCTACTTGCTTTCCCACGAACATGTTAGCTAACACTCG-TGCTTGCTCAGCTACAACGGCACCTCCGAGCTCCAGCTCGAGCGCATGAGCGTCTACTTCAACGAGGCTTCCGGCAACAAGTACGTTCCTCGTGCTGTCCTCGTCGATCTCGAGCCCGGTACCATGGACGCCGTCCGCGCCGGTCCTTTCGGCCAGCTCTTCCGCCCTGACAACTTCGTCTTCGG-TCAGTCCGGTGCC---GGAAACAACTGGGCCAA
>Pestalotiopsis_disseminata_CBS_143904_
CATTATAGAGTTTTCT------AAACTCCCAA-CCCATGTGAACTTACCATT--GTTGCCTCGGCAGAA-GCTGCTCGGT-GCACCTTACCTT-GGAACGGCCTACCCTGTAGCGCCTTACCCTGGAACGGCTTACCCTGTAGC-GGCTGCCGGTGGACTACCAAACTCTTGTTATTTTATTGTAATCTGAGCGTCTTATTTTAATAAGTCAAAACTTTCAACAACGGATCTCTTGGTTCTGGCATCGATGAAGAACGCAGCGAAATGCGATAAGTAATGTGAATTGCAGAATTCAGTGAATCATCGAATCTTTGAACGCACATTGCGCCCATTAGTATTCTAGTGGGCATGCCTGTTCGAGCGTCATTTCAACCCTTAAGCCTAGCTTAGTGTTGGGAGCCTACTG--CTTTTACTAGCTGTAGCTCCTGAAATACAACGGCGGATCTGCGATATCCTCTGAGCGTAGTAA------TTGT-TATCTCGCTTTT-GACTGGAGTT-GCAGCGTCTTTAGCCGCTAAATCCCCC-AA-TTTTTAATGGTTGACCTC--------------AGGTTAGTCATCCTCGCAA---------TCCCCACCA----TC----------------CTCATCCTCA-T------CACCTCCCAAA-CAT---TTCCACA----CC-GGTGCCGAAAA---------TCTGG---------TTTT------CGCACCTG-CCCA--TTTTCCCAGACACTTACCCC--------G---CCGCACGACCCCG-CGGTGCAAACG-AAAAATTTCTTA--TCACAGCCCCACATCACA------CAAACA-TTTTGGCAGCCACGCACTTT-GCATGA--CCCACAATGAACAATTGCTGACCCCGCC-AAATAGGAAGCCGCCGAGCTCGGAAAGGGTTCCTTCAAGTACGCATGGGTTCTTGACAAGCTCAAGGCCGAGCGTGAGCGTGGTATCACCATTGATATCGCT-CTCTGGAAGTTCGAGACCAACGAGTACAATGTCACCGTCATT-GGTTAGTATCCCTGCCCACA--CCATGCATCAT-GTCTTCAAACTCAAGACTAACCTTGCAATACAGACGCTCCCGGTC-ACCGTGATTTCATCAAGAACA---------------------------------------------------------------------------TTCTACCCCACATCCTC--------GAGAGAAAGC-----TGTGTTCGCCCGA----------GAAGAGGA---AGCAGCAGCAGATTCATCCCAACTCGCGCTC--GTCCTCG-ATCTGCCATCGTG----ATGCAA----CAGGGATATCTAGCTAATCCGTCTCTTTT-CCCTGTCGATAGGTTCACCTCCAGACCGGTCAATGCGTAAGT-ACATGCCAAATCCCGCGA--TAGCGTG----CCCAAAACACCAGAGCTCACATTCACGAACAGGGTAACCAAATTGGTGCTGCCTTCTGGTATGTAGC-C-------CATCTA--CCTCGACGC-GCCTCAAT---------------------ACGACA-CCCCCG--GCAACTCGACA-----A---CGAAATTCTCAAC---TGC-TTGTTTGGAACCATACGAAAGAC-TTGATACTGACCGGTCTATGATAGGCAAACCATCTCTGGCGAGCACGGTCTCGACAGCAATGGAGTGTACGTACCCTTTCCCTGGCTACTCGCTTTCTCGTGAACATGTCAGCTAACAGTCG-TGCTTGTTCAGCTACAACGGTACCTCCGAGCTCCAGCTCGAGCGCATGAGCGTCTACTTCAACGAGGCTTCCGGCAACAAGTACGTTCCTCGTGCCGTCCTCGTCGATCTCGAGCCCGGTACCATGGATGCCGTCCGCGCCGGTCCTTTCGGTCAGCTCTTCCGCCCTGACAACTTCGTTTTCGG-TCAGTCCGGTGC---------------------
>Pestalotiopsis_disseminata_MEAN_1165_
----------TTTTCT------AAACTCCCAA-CCCATGTGAACTTACCATT--GTTGCCTCGGCAGAA-GCTGCTCGGT-GCACCTTACCTT-GGAACGGCCTACCCTGTAGCGCCTTACCCTGGAACGGCTTACCCTGTAGC-GGCTGCCGGTGGACTACCAAACTCTTGTTATTTTATTGTAATCTGAGCGTCTTATTTTAATAAGTCAAAACTTTCAACAACGGATCTCTTGGTTCTGGCATCGATGAAGAACGCAGCGAAATGCGATAAGTAATGTGAATTGCAGAATTCAGTGAATCATCGAATCTTTGAACGCACATTGCGCCCATTAGTATTCTAGTGGGCATGCCTGTTCGAGCGTCATTTCAACCCTTAAGCCTAGCTTAGTGTTGGGAGACTACTG--CTTTTACTAGCTGTAGCTCCTGAAATACAACGGCGGATCTGCGATATCCTCTGAGCGTAGTAA------TTTT-TATCTCGCTTTT-GACTGGAGTT-GCAGCGTCTTTAGCCGCTAAATCCCCC-AA-TTTTTAATGGTTGACCTCGGATCAGGTCGAGAAGGTTAGTCATCCTCGCAA---------TCCCCACCA----TC----------------CTCATCCTCA-T------CACCTCCCAAA-CAT---TTCCACA----CC-GGTGCCGAAAA---------TCTGG---------TTTT------CGCACCTG-CCCA--TTTTCCCAGACACTTACCCC--------G---CCGCACGACCCCG-CGGTGCAAACG-AAAAATTTCTTA--TCACAGCCCCACATCACA------CAAACA-TTTTGGCAGCCACGCACTTT-GCATGA--CCCACAATGAACAATTGCTGACCCCGCC-AAATAGGAAGCCGCCGAGCTCGGAAAGGGTTCCTTCAAGTACGCATGGGTTCTTGACAAGCTCAAGGCCGAGCGTGAGCGTGGTATCACCATTGATATCGCT-CTCTGGAAGTTCGAGACCAACGAGTACAATGTCACCGTCATT-GGTTAGTATCCCTGCCCACA--CCATGCATCAT-GTCTTCAAACTCAAGACTAACCTTGCAATACAGACGCTCCCGGTC-ACCGTGATTTCATCAAGAACATGA----------------------------------------------------------------------------------------------------------------------------------------------------------------------------------------------------------------------------------------------------------CGATAGGTTCACCTCCAGACCGGTCAATGCGTAAGT-ACATGCCAAATCCCGCGA--TAGCGTG----CCCAAAACACCAGAGCTCACATTCACGAACAGGGTAACCAAATTGGTGCTGCCTTCTGGTATGTAGC-C-------CATCTA--CCTCGACGC-GCCTCAAT---------------------ACGACA-CCCCCG--GCAACTCGACA-----A---CGACATTCTCAAC---TGC-TTGTTTGGAACCATACGAAAGAC-TTGATACTGACCGGTCTATGATAGGCAAACCATCTCTGGCGAGCACGGTCTCGACAGCAATGGAGTGTACGTACCCTTTCCCTGGCTACTCGCTTTCTCGTGAACATGTCAGCTAACAGTCG-TGCTTGTTCAGCTACAACGGTACCTCCGAGCTCCAGCTCGAGCGCATGAGCGTCTACTTCAACGAGGCTTCCGGCAACAAGTACGTTCCTCGTGCCGTCCTCGTCGATCTCGAGCCCGGTACCATGGATGCCGTCCGCGCCGGTCCTTTCGGTCAGCTCTTCCGCCCTGACAAC---------------------------------------------
>Pestalotiopsis_diversiseta_MFLUCC12_0287_
CATTATAGAGTTTTTT------AAACTCCCAA-CCCATGTGAACTTACCATT--GTTGCCTCGGCAGAG-GCTACCCGGT-ACACCTTACCCT-GGAACGGCCTACCCTGTAGCGCCTTACCCTGGAACGGCTTACCCTGTAGC-GGCTGCCGGTGGACTACTAAACTCTTGTTATTTTATTGTAATCTGAGCGTCTTATTTTAATAAGTCAAAACTTTCAACAACGGATCTCTTGGTTCTGGCATCGATGAAGAACGCAGCGAAATGCGATAAGTAATGTGAATTGCAGAATTCAGTGAATCATCGAATCTTTGAACGCACATTGCGCCCATTAGTATTCTAGTGGGCATGCCTGTTCGAGCGTCATTTCAACCCTTAAGCCTAGCTTAGTGTTGGGAGTCTACTG--CTTTTACTAGCTGTAGCTCCTGAAATACAACGGCGGATCTGCGATATCCTCTGAGCGTAGTAA------TTTT-TTTCTCGCTTTT-GACTGGAGTT-GCAGCGTCTTTAGCCGCTAAACCCCC--AA-TTTTTAATGGTTGACCTCGGATCAGGTCGAGAAGGTTAGTCATCCTCACAA---------T-CCCATCA---------TCATC--------TTCATCACCA-T------CACCTCGCACA-CAT---TTTCAAC----TC-AGTGCCGAAAA---------TCA-----------GTTT------CGCACCTG-CCCA--CATTCCCAGACACTTACCCCGCCGCGTGG---CCGCACGACCCCG-CGGTGCAAACG-AAAAATTTCTTA--TC--AGCCCCACATCACA------CAAACA-TTTTGGCGGCCATGCACTTT-TCGTAA--CCCACAATGAGCAATTGCTGACCCTGCC-AAATAGGAAGCCGCCGAGCTCGGAAAGGGTTCCTTCAAGTACGCATGGGTTCTTGACAAGCTCAAGGCCGAGCGTGAGCGTGGTATCACCATCGATATCGCT-CTCTGGAAGTTCGAGACCAACGAGTACAATGTCACCGTCATT-GGTCAGTATCCCTGCCCACA--AGCTCTCTCAT-GGATCCGAACTC-ATACTAACATCGCAATATAGATGCTCCCGGTC-ACCGTGATTTCATCAAGAACATGA-------------------------------------------------------------------------------------------------------------------------------------------------------------------------------------------------------------------------------------------------------------------------------------------------------------------------------------------------------------------------CGGTGCTGCTTTCTGGTATGTAGC-C-------CATCTA--CCTCGATAC-GCCTCAAT-----------ACGCCTCAATACGACG-CCTCCC--GCAACTCAACA-----A---CGACGTTCTCAAC---TAC-TTGGTTGGAACCAAACGAAAGAC-TTGATACTGACCCGTCTCTGATAGGCAAACCATCTCTGGCGAGCACGGCCTCGACAGCAATGGAGTGTACGTATCCGTTCCTTGGCTACTTGCTTTCCCACGAACATGCTAGCTGACATCCG-TGGTTGTTCAGCTACAACGGTACCTCCGAGCTCCAGCTCGAGCGCATGAGCGTCTACTTCAACGAGGCTTCCGGCAACAAGTACGTTCCTCGTGCCGTCCTCGTCGATCTCGAGCCCGGTACCATGGATGCCGTCCGCGCCGGTCCTTTCGGTCAGCTCTTCCGCCCTGACAACTTCGTCTTCGG-TCAGTCCGGTGCC---GGAAACAACTGGGCCAA
>Pestalotiopsis_doitungensis_MFLUCC_14_0115_
CATTATAGAGTTTTCT------AAACTCCCAA-CCCATGTGAACTTACCATT--GTTGCCTCGGCAGAA-GCTGCTCGGT-GCACCTTACCCT-GGAACGGCCTACCTTGTAGCGCCTTACCCTGGAACGGCTTACCCTGTAGC-GGCTGCCGGTGGACTACCAAACTCTTGTTATTTTATTGTAATCTGAGCGTCTTATTTTAATAAGTCAAAACTTTCAACAACGGATCTCTTGGTTCTGGCATCGATGAAGAACGCAGCGAAATGCGATAAGTAATGTGAATTGCAGAATTCAGTGAATCATCGAATCTTTGAACGCACATTGCGCCCATTAGTATTCTAGTGGGCATGCCTGTTCGAGCGTCATTTCAACCCTTAAGCCTAGCTTAGTGTTGGGAGCCTACTG--CTTTTGCTAGCGGTAGCTCCTGAAATACAACGGCGGATCTGCGATATCCTCTGAGCGTAGTAA------TTTT-TATCTCGCTTTT-GACTGGAGTT-GCAGCGTCTTTAGCCGCTAAATCCCCC-AA-----------------------------GAGAAGGTTAGTCATCCTCACAA---------T-CCCATTC--T-CC---CCAT-------------TCATCATT------CGTCTCGCAAA-CAT--TTTCCAAC----TG-GGTGCCGAAAA---------TCT-G---------TTTT------CGCACCTG-CCCA--TTTTCCCAGACACTTACCCC--------G---CCGCACGACCCCG-CGGTGCAAACG-AAAAATTTCTTA--TCACAGCCCCACATCGCA------CAAACA-TTTTGGCAGCCATGCACTTT-CCATGA--CCCACAATGAACAATTGCTGACCCCGCC-AAATAGGAAGCCGCCGAGCTCGGTAAGGGTC------------------------------------------------------------------------------------------------------------------------------------------------------------------------------------------------------------------------------------------------------------------------------------------------------------------------------------------------------------------------------------------------------------------------------------------------------------------------------------------------------------------------------------------------------------------------------------------------------GTGCTGCTTTCTGGTACGTAGT-C-------CATCTA--CCTCTACAC-GCCTCAAT---------------------ACGACAACCCTCC--GCAACTCGACA-----A---CGACCTTCTCAACAACTGC-TTGGTTGGAACCAAAGAAAAGAC-CTGATACTGACCGGTCTCTGATAGGCAAACCATCTCTGGCGAGCACGGTCTCGACAGCAATGGAGTGTACGTACCCTTTCCTTGGCTACTTGCTTTCCCACGAACATCTCAGCTAATACCCG-TGATTGTTCAGCTACAACGGTACCTCTGAGCTCCAGCTCGAGCGCATGAGCGTCTACTTCAACGAGGCTTCCGGCAACAAGTACGTTCCTCGTGCCGTCCTCGTCGATCTCGAGCCCGGTACCATGGATGCCGTCCGCGCCGGTCCTTTCGGTCAGCTCTTCCGCCCTGACAACTTTGTCTTCGG-TCAGTCCGGTGCC---GGAAACAACTGGGCCAA
>Pestalotiopsis_dracaenicola_MFLUCC_18_0913_
CATTATAGAGTTTTCT------AAACTCCCAA-CCCATGTGAACTTACCATT--GTTGCCTCGGCAGAA-GCTGCTCGGC-GCGCCTTACCTT-GGAACGGCCTACCCTGTAGCGCCTTACCCTGGAACGGCTTACCCTGCAAC-GGCTGCCGGTGGACTACCAAACTCTTGTTATTTTATTGTTATCTGAGCGTCTTATTTTAATAAGTCAAAACTTTCAACAACGGATCTCTTGGTTCTGGCATCGATGAAGAACGCAGCGAAATGCGATAAGTAATGTGAATTGCAGAATTCAGTGAATCATCGAATCTTTGAACGCACATTGCGCCCATTAGTATTCTAGTGGGCATGCCTGTTCGAGCGTCATTTCAACCCTTAAGCCTAGCTTAGTGTTGGGAGCCTACTG--CTTTTGCTAGCTGTAGCTCCTGAAATACAACGGCGGATCTGCGATATCCTCTGAGCGTAGTAA------TTTT-TATCTCGCTTTT-GACTGGAGTT-GCAGCGTCTTTAGCCGCTAAACCCCCC-AA-TTTTTAATGGTTGACCTCGG------------------------------------------CCCATCA---------TCCTC--------ATCATCATCA-T------CGCCTCGCAAA-CAT---TTCCAAC----C--GGTGCCGAAAT---------TCT-----------TTTT------CGCACCTG-CCCA--TTTTTCCAGACACTTACCCC--------G---CCGCACGACCCCG-CGGTGCAAACG-AAAAATTTCTTA--TCACAGCCCCACTTCACA-------CAACA-TTTTGGCGGCCACGCACTTT-CCATGA--CCCACAATGAACAATTGCTGACCCCGCC-AAATAGGAAGCCGCCGAGCTCGGTAAGGGTTCCTTCAAGTACGCATGGGTTCTTGACAAGCTCAAGGCCGAGCGTGAGCGTGGTATCACCATTGATATCGCT-CTCTGGAAGTTCGAGACCAACGAGTACAATGTCACCGTCATT-GGTTAGTATCCCTGTCCACA--GAATGTATCAT-GTGTCCGAACTC-AGACTAACATCGCAATACAGACGCTCCCGGTC-ACCGTGATTTCATCAAGAACAT-----------------------------------------------------------------------------------------------------------------------------------------------------------------------------------------------------------------------------------------------------------------------------------------------------------------------------------------------------------------------------GTGCTGCCTTCTGGTATGTAGC-C-------CATCTA--CCTCGACGC-GCCTCAAT---------------------ACGACA-CCCTCG--GCAACTCGACG-----A---CGACATTCTCGGC---TAC-TTGGTTGGAACCAAACGAAAGAC-TTGATACTGACCGGTCTCTGATAGGCAAACCATCTCTGGCGAGCACGGTCTCGACAGCAATGGAGTGTACGTACCGTTTCCTTGGCTACTTGCTTTCCCACGGACTTGTTAGCTAACACTCG-TGCTTGCTCAGCTACAACGGCACCTCCGAGCTCCAGCTCGAGCGCATGAGCGTCTACTTCAACGAGGCTTCCGGCAACAAGTACGTTCCTCGTGCTGTCCTCGTCGATCTCGAGCCCGGTACCATGGACGCCGTCCGCGCCGGTCCTTTCGGCCAGCTCTTCCGCCCTGACAACTTCGTCTTCGG-TCAGTCCGG------------------------
>Pestalotiopsissp_dracontomelonis_MFLU_14_0207_
CATTATAGAGTTTTCT------AAACTCCCAA-CCCATGTGAACTTACCATT--GTTGCCTCGGCAGAA-GCTGCTCGGT-GCACCTTACCTT-GGAACGGCCTACCCTGTAGCGCCTTACCC-GGAACGGCTTACCCTGTAGC-GGCTGCCGGCGGACTACCAAACTCTTGTTATTTTATTGTAATCTGAGCGTCTTATTTTAATAAGTCAAAACTTTCAACAACGGATCTCTTGGTTCTGGCATCGATGAAGAACGCAGCGAAATGCGATAAGTAATGTGAATTGCAGAATTCAGTGAATCATCGAATCTTTGAACGCACATTGCGCCCATTAGTATTCTAGTGGGCATGCCTGTTCGAGCGTCATTTCAACCCTTAAGCCTAGCTTAGTGTTGGGAGCCTACTG--CTTTTGCTAGCTGTAGCTCCTGAAATACAACGGCGGATCTGCGATATCCTCTGAGCGTAGTAA------TTTT-TATCTCGCTTTT-GACTGGAGTT-GCAGCGTCTTTAGCCGCTAAACCCCCC-AA-TTTTTAATGGTTGACCTCGGATCAGGT---------TAGTCATGCTCACAT-----------CCCATCA----TC----------------CTCATCATCA-T------CACCTCGCAAA-CAT---TTCCACG----CC-GGTGCCGAAAA---------TCTGG---------TTTT------CGCACCTG-CCCA--TTTTCCCGGACACTTACCCC--------G---CCGCACGACCCCG-CGGTGCAAACG-AAAAATTTCTTA--TCATAGCCCCACATCACA------CAAACA-TTTTGGCAGCCACGCACTTT-GCAAGA--CCCACAACGAACAATTGCTGACCCCGCC-AAATAGGAAGCCGCCGAGCTCGGAAAGGGTTCCTTCAAGTACGCATGGGTTCTTGACAAGCTCAAGGCCGAGCGTGAGCGTGGTATCACCATTGATATCGCT-CTCTGGAAGTTCGAGACCAACGAGTACAATGTCACCGTCATT-GGTTAGTATCCCCGTCCACA--ACATGCATCAT-GTCTCCGAACTCAAGACTAACCTTGCCATACAGATGCTCCCGGTC-ACCGTGATTTCATCAAGA----------------------------------------------------------------------------------------------------------------------------------------------------------------------------------------------------------------------------------------------------------------------------------------------------------------------------------------------------------------------------------------------------------------------------------------------------------------------------------------------------------------------------------------------------------------------------------------------------------------------------------------------------------------------------------------------------------------------------------------------------------------------------------------------------------------------------------------------------------------------------------------------------
>Pestalotiopsis_endophytica_MFLU_20_0607_
CATTATAGAGTTTTCT------AAACTCCCAA-CCCATGTGAACTTACCATT--GTTGCCTCGGCAGAA-GCTACCTGGT--TACCCTACCTT-GGAACGGCCTACCCTGTAGCGCCTTACCCTGGAACGGCTTACCCTGTAAC-GGCTGCCGGTGGACTACCAAACTCTTGTTATTTTATTGTAATCTGAGCGTCTTATTTTAATAAGTCAAAACTTTCAACAACGGATCTCTTGGTTCTGGCATCGATGAAGAACGCAGCGAAATGCGATAAGTAATGTGAATTGCAGAATTCAGTGAATCATCGAATCTTTGAACGCACATTGCGCCCATTAGTATTCTAGTGGGCATGCCTGTTCGAGCGTCATTTCAACCCTTAAGCCTAGCTTAGTGTTGGGAGCCTACTG--CTTTTGCTAGCTGTAGCTCCTGAAATACAACGGCGGATCTGCGATATCCTCTGAGCGTAGTAA------TTTT-TATCTCGCTTTT-GACTGGAGTT-GCAGCGTCTTTAGCCGCTAAACCCCCC-AA-TTTTTAATGG-TGACCTCGGATCAGG--------------GATCTCC---------------CCCATCC-AT-TC---CCATC--------CTTATCATTA-T------CACCTCGCAAA-TAT--TGTCCGAC----T--GGTGCCGAAAA---------TAT-G---------TTTT------CGCACCTG-CCCA--TTTTCCCAGACACTTACCCC--------G---CCGCACGACCCCG-CGGTGCAAACG-AAAAATTTCTTA--TCACAGCCCCACATCGCA------CAAACA-TTTTGGCAGCCATGCACTTT-ACAAGA--CCCACAATGAACAATTGCTGACCCCTCC-AAATAGGAAGCCGCCGAGCTCGGAAAGGGTTCCTTCAAGTACGCATGGGTCCTTGACAAGCTCAAGGCCGAGCGTGAGCGTGGTATCACCATTGATATCGCT-CTCTGGAAGTTCGAGACCAACGAGTACAATGTCACCGTCATT-GGTTAGTGTCCCTGTCCACA--CGATGTATCAT-GCATCCGAACGT-ACACTAACATGGCAATACAGATGCTCCCGGTC-ACCGTGATTTCATCAAGA----------------------------------------------------------------------------------------------------------------------------------------------------------------------------------------------------------------------------------------------------------------------------------------------------------------------------------------------------------------------------------------------------------------------------------------------------------------------------------------------------------------------------------------------------------------------------------------------------------------------------------------------------------------------------------------------------------------------------------------------------------------------------------------------------------------------------------------------------------------------------------------------------
>Pestalotiopsis_ericacearum_IFRDCC_2439_
CATTATAGAGTTTTCT------AAACTCCCAA-CCCATGTGAACTTACCATT--GTTGCCTCGGCAGAG-GCTACCCGGT----ACCTACCCT-GGAACGGCCTACCCTGTAGCGCCTTACCCGGGAACGGGCTACCCTGTAGC-GGCTGCCGGTGGACTACCAAACTCTTGTTATTTTATGGTTATCTGAGCGTCTTATTTTAATAAGTCAAAACTTTCAACAACGGATCTCTTGGTTCTGGCATCGATGAAGAACGCAGCGAAATGCGATAAGTAATGTGAATTGCAGAATTCAGTGAATCATCGAATCTTTGAACGCACATTGCGCCCATTAGTACTCTAGTGGGCATGCCTGTTCGAGCGTCATTTCAACCCTTAAGCCTAGCTTAGTGTTGGGAGCCTACTG--CTTTTGCTAGCTGTAGCTCCTGAAATACAACGGCGGATCTGCGGTATCCTCTGAGCGTAGTAA------TTTT-TTTCTCGCTTTT-GACTGGAATT-GCAGCGTCCTTAGCCGCTAAATCCCCC-AA-TTTCTAATGGTTGACCTCGGATCAGGTCGAGAAGGTTGGTTATCCTCAAAA---------T-CCCATCA---------TCATG--------CCCATCATCG--------CCTCCCTCAAA-TAT---TTTCAAC----TC-GGTGCCGAGAA----------CCAT---------TATT------CGCACCTG-CCCACATTCTCTGACACACTTACCCC--------G---CCGCGCGACCCCG-CGGTGCAAACG-AAAAATTTCTTA--TCACAGCCCCACCTCGCA------CAAACA-TTTTCGCAGCCATGCATCTC--CATGA--TCCACAATGAGCAACTGCTGACCCCGCC-AAACAGGAAGCCGCCGAGCTCGGTAAGGGTTCCTTCAAGTACGCCTGGGTTCTTGACAAGCTCAAGGCCGAGCGTGAGCGTGGTATCACCATCGATATCGCT-CTCTGGAAGTTCGAGACCAACGAGTACAATGTCACCGTCATT-GGTTAGTCTACCCGTCCACA--AGAAGGATCAT-TCATCCGACATC-ATACTAACATGGCAATACAGACGCTCCCGGTC-ACCGTGACTTCATCAAGAACATGA-------------------------------------------------------------------------------------------------------------------------------------------------------------------------------------------------------------------------------------------------------------------------------------------------------------------------------------------------------------------------CGGTGCTGCTTTCTGGTATGTAGC-C-------TATCTA--CCTCGACAC-GCCTCAAC---------------------ACGACG-CCTCCC--GCAACTCGACA-----A---CGACGTTCTCAAC---TAT-CTGGTTGGAACCAAACGAAAGAC-TTGATACTGACCCGTCTTTGATAGGCAAACCATCTCTGGCGAGCACGGTCTCGACAGCAATGGAGTGTACGTACCCTT-CCTTGGCTACCTACTTTTCGATG---------GCTAATACTCG----TCGTTCAGCTACAACGGTACCTCCGAGCTCCAGCTCGAGCGCATGAGCGTCTACTTCAACGAGGCTTCCGGCAACAAGTACGTTCCTCGTGCCGTCCTCGTCGATCTCGAGCCCGGTACCATGGATGCCGTCCGCGCCGGTCCTTTCGGTCAGCTCTTCCGCCCTGACAACTTCGTCTTCGG-TCAGTCCGGTGCC---GGAAACAACTGGGCCAA
>Pestalotiopsis_etonensis_BRIP_66615_
CATTATAGAGTTTTCT------AAACTCCCAA-CCCATGTGAACTTACCATT--GTTGCCTCGGCAGAA-GCTGCTCGGT-GCACCTTACCTT-GGAACGGCCTACCCTGTAGCGCCTTACCCTGGAACGGCTTACCCTGTAGC-GGCTGCCGGCGGACTACCAAACTCTTGTTATTTTATTGTAATCTGAGCGTCTTATTTTAATAAGTCAAAACTTTCAACAACGGATCTCTTGGTTCTGGCATCGATGAAGAACGCAGCGAAATGCGATAAGTAATGTGAATTGCAGAATTCAGTGAATCATCGAATCTTTGAACGCACATTGCGCCCATTAGTATTCTAGTGGGCATGCCTGTTCGAGCGTCATTTCAACCCTTAAGCCTAGCTTAGTGTTGGGAGCCTACTG--CTTTTGCTAGCTGTAGCTCCTGAAATACAACGGCGGATCTGCGATATCCTCTGAGCGTAGTAA------TTTT-TATCTCGCTTTT-GACTGGAGTT-GCAGCGTCTTTAGCCGCTAAACCCCCC-AA-TTTTTAATGGTTGACCTCGGATCAGGT-GAGAAGGTTAGTCATCCTCGCAA---------T-CCCATCA---------TCCTC--------ATCATCATCA-T------CACCTCACAAA-CAT---TTCCACA----CC-GGTGCCGAAAA---------TCTGG---------TTTT------CGCACCTG-CCCA--TTTTCCCATACACTTACCCC--------G---CCGCACGACCCCG-CGGTGCAAACG-AAAAATTTCTTA--TCATAGCCCCACATCACA--------AACA-TTTTGGCAGCCACGCACTCT-GCATGA--CCCACAATGAACAATTGCTGACCCCGCC-AAATAGGAAGCCGCCGAGCTCGGAAAGGGTTCCTTCAAGTACGCATGGGTTCTTGACAAGCTCAAGGCCGAGCGTGAGCGTGGTATCACCATTGATATCGCT-CTCTGGAAGTTCGAGACCAACGAGTACAATGTCACCGTCATT-GGTTAGTATCCCTGCCCACA--ACTTGTGTCAT-GTCTCCGAACTCAAGACTAACCTTACAATACAGACGCTCCCGGTC-ACCGTGATTTCATCAAGAACATGACCCCAGGCCTTCCCCTCTATTTACTATACCGACCTACCCTGGACGCGTCC-AAACTCAATGGCCCCCTG-ATTTCTACCCCACATCCTC--------GAGAGAAAGC-----TGTGTGCGCCCGA----------GAAGAGGAAGAAGCAGCAGCAGATTCATCCCAACTCGCGCCC--GTCCTCG-ATCTGCCATCGTG----ATGCAA----CAGGGATATCTAGCTAACCCGTCTTTTTT-CCCTGTCGATAGGTTCACCTCCAGACCGGTCAATGCGTAAGT-ACATGCCAAATCCCGCGA--TAGCGTG----CCCAAAACACCAGAGCTCACATTCACGAACAGGGTAACCAAATTGGTGCTGCCTTCTGGTATGTAGC-C-------CATCTA--CCTCGACGC-GTCTCAAT---------------------ACGACA-CCCCCG--GCAACTCGACA-----A---CGACGTTCTCAAC---TGC-TTGGTTGAAACCAAATGAAAGAC-TTGATACTGACCGGTCTATGATAGGCAAACCATTTCTGGCGAGCACGGTCTCGACAGCAATGGAGTGTACGTACCCTTTCCCTGGCTACTCGCCTTCTCGTGAACATGTCAGCTAACAGTCG-TGCTTGTTCAGCTACAACGGTACCTCCGAGCTCCAGCTCGAGCGCATGAGCGTCTACTTCAACGAGGCTTCCGGCAACAAGTACGTTCCTCGTGCCGTCCTCGTCGATCTCGAGCCCGGTACCATGGATGCCGTCCGCGCCGGTCCTTTCGGTCAGCTCTTCCGCCCTGACAACTTCGTCTTCGG-TCAGTCCGGTGCC---GGAAACAACTGGGCCAA
>Pestalotiopsis_foliicola_CFCC_54440_
-------------------------------A-CCCATGTGAACTTACCATT--GTTGCCTCGGCAGAA-GCTGCTCGGT-GCACCTTACCCT-GGAACGGCCTACCCTGTAGCGCCTTACCCTGGAACGGCCTACCCTGTAGC-GGCTGCCGGTGGACTACCAAACTCTTGTTATTGTATTGTAATCTGAGCGTCTTATTTTAATAAGTCAAAACTTTCAACAACGGATCTCTTGGTTCTGGCATCGATGAAGAACGCAGCGAAATGCGATAAGTAATGTGAATTGCAGAATTCAGTGAATCATCGAATCTTTGAACGCACATTGCGCCCATTAGTATTCTAGTGGGCATGCCTGTTCGAGCGTCATTTCAACCCTTAAGCCTAGCTTAGTGTTGGGAGCCTACTG--CTTTTACTAGCTGTAGCTCCTGAAATACAACGGCGGATCTGCGATATCCTCTGAGCGTAGTAA-----ATTTT-TATCTCGCTTTT-GACTGGAGTT-GCAGCGTCTTTAGCCGCTAAATCCCCC-AA-TTTTTAATGGTTGACCTC---------CGAGAAGGTTAGTCATCATCGCAT---------T-CCCATCA----TC----------------CTCATCCTCA-T------CACCTCGCAAA-CAT---TTCCACA----CT-GGTGCCGAAAA---------TCTGG---------TTTT------CGCACCTG-CCCA--TTTTCCCAGACACTTACCCC--------G---CCGCACGACCCCG-CGGTGCAAACG-AAAAATTTCTTA--TCACAGCCCCACATCACA------CAAACA-TTTTGGCAGCCACGCACTTT-GCATGA--CCCACAATGAACAATTGCTGACCCCGCC-AAATAGGAAGCCGCCGAGCTCGGAAAGGGTTCCTTCAAGTACGCATGGGTTCTTGACAAGCTCAAGGCCGAGCGTGAGCGTGGTATCACCATTGATATCGCT-CTCTGGAAGTTCGAGACCAACGAGTACAATGTCACCGTCATT-GGTTAGTATCCCTGCCCACA--CCATGCATCAT-GTCTTCGAACTCAAGACTAATCTTGCAATACAGACGCTCCCGGTC-ACCGTGATTTCATCAAGAACATGA--------------------------------------------------------------------------------------------------------------------------------------------------------------------------------------------------------------------------------------------------------------------------------------------------------------------------------------------------------------------------GGTGCTGCTTTCTGGTATGTAGC-C-------CATCTA--CCTCGACGC-GCCTCAAT---------------------ACGACA-CCACCG--GCAACTCGACA-----A---CGACATTCTCAAC---TGC-TTGGTTGAAACCAAAAGAAAGAC-CTGATACTGACCGGTCTTTGATAGGCAAACCATCTCTGGCGAGCACGGTCTCGACAGCAATGGAGTGTACGTACCCTTTCCCTGGCTACTCGTTTTTCCACGAACATGTCAGCTAACAGTCG-TGCTTGTTCAGCTACAACGGTACCTCCGAGCTCCAGCTCGAGCGCATGAGCGTCTACTTCAACGAGGCTTCCGGTAACAAGTACGTTCCTCGTGCCGTCCTCGTCGATCTCGAGCCCGGTACCATGGATGCCGTCCGCGCCGGTCCTTTCGGTCAGCTCTTCCGCCCTGACAACTTCGTCTTCGG-CCAGTCCGGTGCC---GGAAACAACTGGGCCAA
>Pestalotiopsis_foliicola_CFCC_57359_
-------------------------------A-CCCATGTGAACTTACCATT--GTTGCCTCGGCAGAA-GCTGCTCGGT-GCACCTTACCCT-GGAACGGCCTACCCTGTAGCGCCTTACCCTGGAACGGCCTACCCTGTAGC-GGCTGCCGGTGGACTACCAAACTCTTGTTATTGTATTGTAATCTGAGCGTCTTATTTTAATAAGTCAAAACTTTCAACAACGGATCTCTTGGTTCTGGCATCGATGAAGAACGCAGCGAAATGCGATAAGTAATGTGAATTGCAGAATTCAGTGAATCATCGAATCTTTGAACGCACATTGCGCCCATTAGTATTCTAGTGGGCATGCCTGTTCGAGCGTCATTTCAACCCTTAAGCCTAGCTTAGTGTTGGGAGCCTACTG--CTTTTACTAGCTGTAGCTCCTGAAATACAACGGCGGATCTGCGATATCCTCTGAGCGTAGTAA-----ATTTT-TATCTCGCTTTT-GACTGGAGTT-GCAGCGTCTTTAGCCGCTAAATCCCCC-AA-TTTTTAATGGTTGACCTC---------CGAGAAGGTTAGTCATCATCGCAT---------T-CCCATCA----TC----------------CTCATCCTCA-T------CACCTCGCAAA-CAT---TTCCACA----CT-GGTGCCGAAAA---------TCTGG---------TTTT------CGCACCTG-CCCA--TTTTCCCAGACACTTACCCC--------G---CCGCACGACCCCG-CGGTGCAAACG-AAAAATTTCTTA--TCACAGCCCCACATCACA------CAAACA-TTTTGGCAGCCACGCACTTT-GCATGA--CCCACAATGAACAATTGCTGACCCCGCC-AAATAGGAAGCCGCCGAGCTCGGAAAGGGTTCCTTCAAGTACGCATGGGTTCTTGACAAGCTCAAGGCCGAGCGTGAGCGTGGTATCACCATTGATATCGCT-CTCTGGAAGTTCGAGACCAACGAGTACAATGTCACCGTCATT-GGTTAGTATCCCTGCCCACA--CCATGCATCAT-GTCTTCGAACTCAAGACTAATCTTGCAATACAGACGCTCCCGGTC-ACCGTGATTTCATCAAGAACATGA--------------------------------------------------------------------------------------------------------------------------------------------------------------------------------------------------------------------------------------------------------------------------------------------------------------------------------------------------------------------------GGTGCTGCTTTCTGGTATGTAGC-C-------CATCTA--CCTCGACGC-GCCTCAAT---------------------ACGACA-CCACCG--GCAACTCGACA-----A---CGACATTCTCAAC---TGC-TTGGTTGAAACCAAAAGAAAGAC-CTGATACTGACCGGTCTTTGATAGGCAAACCATCTCTGGCGAGCACGGTCTCGACAGCAATGGAGTGTACGTACCCTTTCCCTGGCTACTCGTTTTTCCACGAACATGTCAGCTAACAGTCG-TGCTTGTTCAGCTACAACGGTACCTCCGAGCTCCAGCTCGAGCGCATGAGCGTCTACTTCAACGAGGCTTCCGGTAACAAGTACGTTCCTCGTGCCGTCCTCGTCGATCTCGAGCCCGGTACCATGGATGCCGTCCGCGCCGGTCCTTTCGGTCAGCTCTTCCGCCCTGACAACTTCGTCTTCGG-CCAGTCCGGTGCC---GGAAACAACTGGGCCAA
>Pestalotiopsis_foliicola_CFCC_57360_
-------------------------------A-CCCATGTGAACTTACCATT--GTTGCCTCGGCAGAA-GCTGCTCGGT-GCACCTTACCCT-GGAACGGCCTACCCTGTAGCGCCTTACCCTGGAACGGCCTACCCTGTAGC-GGCTGCCGGTGGACTACCAAACTCTTGTTATTGTATTGTAATCTGAGCGTCTTATTTTAATAAGTCAAAACTTTCAACAACGGATCTCTTGGTTCTGGCATCGATGAAGAACGCAGCGAAATGCGATAAGTAATGTGAATTGCAGAATTCAGTGAATCATCGAATCTTTGAACGCACATTGCGCCCATTAGTATTCTAGTGGGCATGCCTGTTCGAGCGTCATTTCAACCCTTAAGCCTAGCTTAGTGTTGGGAGCCTACTG--CTTTTACTAGCTGTAGCTCCTGAAATACAACGGCGGATCTGCGATATCCTCTGAGCGTAGTAA-----ATTTT-TATCTCGCTTTT-GACTGGAGTT-GCAGCGTCTTTAGCCGCTAAATCCCCC-AA-TTTTTAATGGTTGACCTC---------CGAGAAGGTTAGTCATCATCGCAT---------T-CCCATCA----TC----------------CTCATCCTCA-T------CACCTCGCAAA-CAT---TTCCACA----CT-GGTGCCGAAAA---------TCTGG---------TTTT------CGCACCTG-CCCA--TTTTCCCAGACACTTACCCC--------G---CCGCACGACCCCG-CGGTGCAAACG-AAAAATTTCTTA--TCACAGCCCCACATCACA------CAAACA-TTTTGGCAGCCACGCACTTT-GCATGA--CCCACAATGAACAATTGCTGACCCCGCC-AAATAGGAAGCCGCCGAGCTCGGAAAGGGTTCCTTCAAGTACGCATGGGTTCTTGACAAGCTCAAGGCCGAGCGTGAGCGTGGTATCACCATTGATATCGCT-CTCTGGAAGTTCGAGACCAACGAGTACAATGTCACCGTCATT-GGTTAGTATCCCTGCCCACA--CCATGCATCAT-GTCTTCGAACTCAAGACTAATCTTGCAATACAGACGCTCCCGGTC-ACCGTGATTTCATCAAGAACATGA--------------------------------------------------------------------------------------------------------------------------------------------------------------------------------------------------------------------------------------------------------------------------------------------------------------------------------------------------------------------------GGTGCTGCTTTCTGGTATGTAGC-C-------CATCTA--CCTCGACGC-GCCTCAAT---------------------ACGACA-CCACCG--GCAACTCGACA-----A---CGACATTCTCAAC---TGC-TTGGTTGAAACCAAAAGAAAGAC-CTGATACTGACCGGTCTTTGATAGGCAAACCATCTCTGGCGAGCACGGTCTCGACAGCAATGGAGTGTACGTACCCTTTCCCTGGCTACTCGTTTTTCCACGAACATGTCAGCTAACAGTCG-TGCTTGTTCAGCTACAACGGTACCTCCGAGCTCCAGCTCGAGCGCATGAGCGTCTACTTCAACGAGGCTTCCGGTAACAAGTACGTTCCTCGTGCCGTCCTCGTCGATCTCGAGCCCGGTACCATGGATGCCGTCCGCGCCGGTCCTTTCGGTCAGCTCTTCCGCCCTGACAACTTCGTCTTCGG-CCAGTCCGGTGCC---GGAAACAACTGGGCCAA
>Pestalotiopsis_formosana_NTUCC_17_009_
CATTATAGAGTTTTCT------AAACTCCCAA-CCCATGTGAACTTACCATT--GTTGCCTCGGCAGAA-GCTGCTCGGT-GCACCTTACCTT-GGAACGGCCTACCCTGTAGCGCCTTACCCTGGAACGGCTTACCCTGTAGC-GGCTGCCGGTGGACTACCAAACTCTTGTTATTTTATTGTAATCTGAGCGTCTTATTTTAATAAGTCAAAACTTTCAACAACGGATCTCTTGGTTCTGGCATCGATGAAGAACGCAGCGAAATGCGATAAGTAATGTGAATTGCAGAATTCAGTGAATCATCGAATCTTTGAACGCACATTGCGCCCATTAGTATTCTAGTGGGCATGCCTGTTCGAGCGTCATTTCAACCCTTAAGCCTAGCTTAGTGTTGGGAGCCTACTG--CTTTTACTAGCTGTAGCTCCTGAAATACAACGGCGGATCTGCGATATCCTCTGAGCGTAGTAA------TTTT-TATCTCGCTTTT-GACTGGAGTT-GCAGCGTCTTTAGCCGCTAAACCCCCC-AA--TTTTAATGGT--------------GT-----------------------A-----------TCTATCA--T-CC---TCATC--------TTCATCATCA-T------CACCTCGCAAA-GAT---TTCCACA----CC-GGTGCCGAAAA---------TCT-G---------TTTT------CGCACCTG-CCCA--TTTTCCCAGACACTTACCCC--------G---CCGCACGACCCCG-CGGTGCAAACG-AAAAATTTCTTA--TCATAGCCCCACATCACA--------AACA-TTTTGGCAGCCACGCACTCT-GCATGA--CCCACAATGAACAATTGCTGACCCCGCC-AAATAGGAAGCCGCTGAGCTCGGAAAGGGTTCCTTCAAGTACGCATGGGTTCTTGACAAGCTCAAGGCCGAGCGTGAGCGTGGTATCACCATTGATATCGCT-CTCTGGAAGTTCGAGACCAACGAGTACAATGTCACCGTCATT-GGTTAGTATCCCTGCCCACA--ACATGTGTCAT-GTCTCCGAACTCAAGACTAACCTTACAATACAGACGCTCCCGGTC-ACCGTGATTTCATCAAGAACATG---------------------------------------------------------------------------------------------------------------------------------------------------------------------------------------------------------------------------------------------------------------------------------------------------------------------------------------------------------------------------------------------------C-------------------------------AT---------------------ACGACA-CCCCCG--GCAACTCGACA-----A---CGACGTTCTCAAC---TGC-TTGGTTGAAACCAAATGAAAGAC-TTGATACTGACCGGTCTCTGATAGGCAAACCATCTCTGGCGAGCACGGTCTCGACAGCAATGGAGTGTACGTACCCTTTCCCTGGCTACTCGCTTTCTCGTGAACATGTCAGCTAACACTCG-TGCTTGTTCAGCTACAACGGTACCTCCGAGCTCCAGCTCGAGCGCATGAGCGTCTACTTCAACGAGGCTTCCGGCAACAAGTACGTTCCTCGTGCCGTCCTCGTCGATCTCGAGCCCGGTACCATGGATGCCGTCCGCGCCGGTCCTTTCGGTCAGCTCTTCCGCCCTGACAACTTCGTCTTCGG-TCAGTCCGGTGCC---GGAAACAACTGGGCC--
>Pestalotiopsis_furcata_MFLUCC12_0054_
CATTATAGAGTTTTTT------AAACTCCCAA-CCCATGTGAACTTACCATT--GTTGCCTCGGCAGAA-GCTACCCGGT---ACCTTACCTT-GGAACGGCCTACCCTGTAGCGCCTTACCCTGGAACGGCCTACCCTGTAAC-GGCTGCCGGTGGACTACCAAACTCTTGTTATTTTTATGTTATCTGAGCGTCTTATTTTAATAAGTCAAAACTTTCAACAACGGATCTCTTGGTTCTGGCATCGATGAAGAACGCAGCGAAATGCGATAAGTAATGTGAATTGCAGAATTCAGTGAATCATCGAATCTTTGAACGCACATTGCGCCCATTAGTATTCTAGTGGGCATGCCTGTTCGAGCGTCATTTCAACCCTTAAGCCTAGCTTAGTGTTGGGAGCCTACTG--CTTTTGTTAGCTGTAGCTCCTGAAATACAACGGCGGATCTGCGATATCCTCTGAGCGTAGTAA------TTTTTTTCCTCGCTTTT-GACTGGAGTT-GCAGCGTCTTTAGCCGCTAAACCCCCC-AA-TTTTTAATGGTTGACCTCGGATCAGGTCGAGAAGGTTAGTTATCCTCACAA---------T-CCCATCA----TC----------------CTCACCATCA-T------TGCCTCGCAAA-CAT---TTCCAAA----CC-GGCGTCGAAAA---------TCTGG---TGTGTTTTTT------CGCGCCTG-CCCA--CATTCCCAGACACTTACCCC--------G---CCGCACGACCCCG-CGGTGCAAACG-AAAAATTTCTTA--TCACAGCCCCACATCGCA------CAAACA-TTCTGGCAGCCATGAACTTT-ACATAA--CCCAT-ACGAGCATCTGCTGACCCCGCC-AAATAGGAAGCCGCCGAGCTCGGAAAGGGTTCCTTCAAGTACGCATGGGTTCTTGACAAGCTCAAGGCCGAGCGTGAGCGTGGTATCACCATCGATATCGCT-CTCTGGAAGTTCGAGACCAACGAGTACAATGTCACCGTCATT-GGTTAGTATCCCTGTCCACA--ACATCCGACAT-GCATCCAAAATC-AGACTAACACGGCACCACAGATGCTCCCGGTC-ACCGTGATTTCATCAAGAACATGA-------------------------------------------------------------------------------------------------------------------------------------------------------------------------------------------------------------------------------------------------------------------------------------------------------------------------------------------------------------------------CGGTGCTGCTTTCTGGTATGTAGT-T-------CATCTA--CCTCGACGC-GCCTCAGC---------------------ACGACG-CCTCTC--GCAACTCGACA-----A---CGACGTTATCAAC---TAC-TTGGTT-AAACCAAACGAAAGAC-TTGATACTGACAGGCCTCTGATAGGCAAACCATCTCTGGCGAGCACGGTCTCGACAGCAATGGAGTGTACGTACCCTTCCCTTGGCTACCTGCTTCCCACGAAACATGTCAGCTAACACTCG----TGGTTCAGCTACAACGGTACCTCCGAGCTCCAGCTCGAGCGCATGAGCGTCTACTTCAACGAGGCTTCCGGCAACAAGTACGTTCCTCGTGCCGTCCTCGTCGATCTCGAGCCCGGTACCATGGATGCCGTCCGCGCCGGTCCTTTCGGTCAGCTCTTCCGCCCTGACAACTTCGTCTTCGG-TCAGTCCGGTGCC---GGAAACAACTGGGCCAA
>Pestalotiopsis_furcata_LC6691_
-------------------------------A-CCCATGTGAACTTACCATT--GTTGCCTCGGCAGAA-GCTACCCGGT---ACCTTACCTT-GGAACGGCCTACCCTGTAGCGCCTTACCCTGGAACGGTCTACCCTGTAAC-GGCTGCCGGTGGACTACCAAACTCTTGTTATTTTTATGTTATCTGAGCGTCTTATTTTAATAAGTCAAAACTTTCAACAACGGATCTCTTGGTTCTGGCATCGATGAAGAACGCAGCGAAATGCGATAAGTAATGTGAATTGCAGAATTCAGTGAATCATCGAATCTTTGAACGCACATTGCGCCCATTAGTATTCTAGTGGGCATGCCTGTTCGAGCGTCATTTCAACCCTTAAGCCTAGCTTAGTGTTGGGAGCCTACTG--CTTTTGTTAGCTGTAGCTCCTGAAATACAACGGCGGATCTGCGATATCCTCTGAGCGTAGTAA------TTTTTTTCCTCGCTTTT-GACTGGAGTT-GCAGCGTCTTTAGCCGCTAAACCCCCC-AA-TTTTTAATGGTTGACCTC---------CGAGAAGGTTAGTTATCCTCACAA---------T-CCCATCA----TC----------------CTCACCATCA-T------TGCCTCGCAAA-CAT---TTCCAAA----CC-GGCGTCGAAAA---------TCTGG---TGTGTTTTTT------CGCGCCTG-CCCA--CATTCCCAGACACTTACCCC--------G---CCGCACGACCCCG-CGGTGCAAACG-AAAAATTTCTTA--TCACAGCCCCACATCGCA------CAAACA-TTCTGGCAGCCATGAACTTT-ACATAA--CCCAT-ACGAGCATCTGCTGACCCCGCC-AAATAGGAAGCCGCCGAGCTCGGAAAGGGTTCCTTCAAGTACGCATGGGTTCTTGACAAGCTCAAGGCCGAGCGTGAGCGTGGTATCACCATCGATATCGCT-CTCTGGAAGTTCGAGACCAACGAGTACAATGTCACCGTCATT-GGTTAGTATCCCTGTCCACA--ACATCCGACAT-GCATCCAAAATC-AGACTAACACGGCACCACAGATGCTCCCGGTC-ACCGTGATTTCATCAAGAACATGA-----------CCCCTCTATTTACTATACGGACCTACCCTGGACGCGTCCAAAACTCAATGGCCCCCTG-ATTTCTACCCCACATCCTC--------TCGAGAAAGC---TGTGTTCGCGCCCGA----------GAAGAGGA---AGCAGCAGCAGATTCATCCCAACTCGCGCCC--GTCCTCG-ATCTGCCATCGTG----ATTCAA----CAGGGATATCTAGCTAACCCGTCTCTTTT-CCCTGTCGATAGGTTCACCTCCAGACCGGTCAATGCGTAAGT-ACATACCAAATCCCGCGA--TAGCGTG----CCCGAAACACCAGAGCTCACATTCACGAACAGGGTAACCAAATTGGTGCTGCCTTCTGGTATGTAGT-T-------CATCTA--CCTCGACGC-GCCTCAGC---------------------ACGACG-CCTCTC--GCAACTCGACA-----A---CGACGTTATCAAC---TAC-TTGGTT-AAACCAAACGAAAGAC-TTGATACTGACAGGCCTCTGATAGGCAAACCATCTCTGGCGAGCACGGTCTCGACAGCAATGGAGTGTACGTACCCTTCCCTTGGCTACCTGCTTCCCACGAAACATGTCAGCTAACACTCG----TGGTTCAGCTACAACGGTACCTCCGAGCTCCAGCTCGAGCGCATGAGCGTCTACTTCAACGAGGCTTCCGGCAACAAGTACGTTCCTCGTGCCGTCCTCGTCGATCTCGAGCCCGGTACCATGGATGCCGTCCGCGCCGGTCCTTTCGGTCAGCTCTTCCGCCCTGACAACTTCGTCTTCGG-TCAGTCCGGTGCC---GGAAACAACTGGGCCAA
>Pestalotiopsis_gaultheriae_IFRD_411_014_
CATTATAGAGTTTT--------AAACTCCCAA-CCCATGTGAACTTACCACT--GTTGCCTCGGCAGAG-GCTACCCGGT-ACACCCTACCCT-GGAACGGCCTACCCTGTAGCGCCTTACCCTGGAACGGCTTACCCTGTAGC-GGCTGCCGGTGGACTACCAAACTCTTGTTATTTTATTGTAATCTGAGCGTCTTATTTTAATAAGTCAAAACTTTCAACAACGGATCTCTTGGTTCTGGCATCGATGAAGAACGCAGCGAAATGCGATAAGTAATGTGAATTGCAGAATTCAGTGAATCATCGAATCTTTGAACGCACATTGCGCCCATTAGTACTCTAGTGGGCATGCCTGTTCGAGCGTCATTTCAACCCTTAAGCCTAGCTTAGTGTTGGGAGCCTGCAG--CCTTTACTGGCTGCAGCTCCTGAAATACAACGGCGGATCTGCGATATCCTCTGAGCGTAGTAATTTTTTTTTT-TTTCTCGCTTTT-GACTGGAGTT-GCACCGTCTTTACCCCCTAAACCCCCC-AA-TTTTTAATGGTTGACCTCGGATCAGGTCGAGAATGTTAGTCATCCTCAAAA---------T-CCCATCA-----------------------TCATCACCA-T------CACCTGGCACG-CAT---TTCCAAC----GC-GGTGCCGAAAA---------TCA-G---------TTTT------CGCACTTG-CCCA--TATTCCCAGACACTTACCCCGCCGCGTGG---CCGCACGACCCCG-CGATGCAAACG-AAAAATTTCTTA--TC--AGCCCCACATCGCA------CAAACA-TTTTGGCAGCCATGCACTTT-TCATAA--TCCACAATGAGCAATTGCTGACCCCGTC-AAATAGGAAGCCGCCGAGCTCGGTAAGGGTTCCTTCAAGTACGCATGGGTTCTTGACAAGCTCAAGGCCGAGCGTGAGCGTGGTATCACCATCGATATCGCT-CTCTGGAAGTTCGAGACCAACGAGTACAATGTCACCGTCATT-GGTCAGTATCCCTGTCCACT--AGCTGTTGCAT-GCATCCGAACTC-AGACTAATATGGCAATATAGATGCTCCCGGTC-ACCGTGATTTCATCAAGAACATGA-------------------------------------------------------------------------------------------------------------------------------------------------------------------------------------------------------------------------------------------------------------------------------------------------------------------------------------------------------------------------CGGTGCTGCTTTCTGGTATGTAGC-C-------TATCTA--CCTCGACAC-GCCTCAAT---------------------ATGATG-CCTCCC--GCAACTCGACG-----C---CGACGTTCTCAAA---TAC-TTGGTTGGATCCAAACGGAAGAC-TTGATACTGACCC-TCTCTGATAGGCAAACCATCTCTGGCGAGCACGGTCTCGACAGCAATGGAGTGTACGTGCCCTTTCCTTGGCTACCTGCTTTCCCACGAACATGCTAGCTAACCCTCG-TGGTTGTTCAGCTACAACGGTACCTCCGAGCTCCAGCTCGAGCGCATGAGCGTCTACTTCAACGAGGCTTCCGGCAACAAGTACGTTCCTCGTGCCGTCCTCGTCGATCTCGAGCCCGGTACCATGGATGCCGTTCGCGCCGGTCCTTTCGGTCAGCTCTTCCGCCCTGACAACTTCGTCTTCGGCCCAGTCCCGGTCCCCGGGAAACAACTGGGCCAA
>Pestalotiopsis_gibbosa_NOF_3175
CATTATAGAGTTTT--------AAACTCCCAA-CCCATGTGAACTTACCACT--GTTGCCTCGGCAGAG-GCTACCCGGT-ACACCCTACCCT-GGAACGGCCTACCCTGTAGCGCCTTACCCTGGAACGGCTTACCCTGTAGC-GGCTGCCGGTGGACTACCAAACTCTTGTTATTTTATTGTAATCTGAGCGTCTTATTTTAATAAGTCAAAACTTTCAACAACGGATCTCTTGGTTCTGGCATCGATGAAGAACGCAGCGAAATGCGATAAGTAATGTGAATTGCAGAATTCAGTGAATCATCGAATCTTTGAACGCACATTGCGCCCATTAGTACTCTAGTGGGCATGCCTGTTCGAGCGTCATTTCAACCCTTAAGCCTAGCTTAGTGTTGGGAGCCTGCAG--CCTTTACTGGCTGCAGCTCCTGAAATACAACGGCGGATCTGCGATATCCTCTGAGCGTAGTAA-----TTTTT-TTTCTCGCTTTT-GACTGGAGTT-GCAGCGTCTTTAGCCGCTAAACCCCCC-AA-TTTTTAATGGTTGACCTCGGATCAGGTCGAGAAGGTTAGTCATCCTCAAAA---------T-CCCATCA-----------------------TCATCACCA-T------CACCTGGCACG-CAT---TTTCAAC----GC-GGTGCCGAAAA---------TCA-G---------TTTT------CGCACTTG-CCCA--TATTCCCAGACACTTACCCCGCCGCGTGG---CCGCACGACCCCG-CGATGCAAACG-AAAAATTTCTTA--TC--AGCCCCACATCGCA------CAAACA-TTTTGGCAGCCATGCACTTT-TCATAA--TCCACAATGAGCAATTGCTGACCCCGTC-AAATAGGAAGCCGCCGAGCTCGGTAAGGGTTCCTTCAAGTACGCATGGGTTCTTGACAAGCTCAAGGCCGAGCGTGAGCGTGGTATCACCATCGATATCGCT-CTCTGGAAGTTCGAGACCAACGAGTACAATGTCACCGTCATT-GGTCAGTATCCCTGTCCACT--AGCTGTTGCAT-GCATCCGAACTC-AGACTAATATGGCAATATAGATGCTCCCGGTC-ACCGTGATTTCATCAAGAACATGA--------------------------------------------------------------------------------------------------------------------------------------------------------------------------------------------------------------------------------------------------------------------------------------------------------------------------------------------------------------------------------------TGGTATGTAGC-C-------TATCTA--CCTCGACAC-GCCTCAAT---------------------ATGATG-CCTCCC--GCAACTCGACG-----C---CGACGTTCTCAAA---TAC-TTGGTTGGATCCAAACGGAAGAC-TTGATACTGACCC-TCTCTGATAGGCAAACCATCTCTGGCGAGCACGGTCTCGACAGCAATGGAGTGTACGTGCCCTTTCCTTGGCTACCTGCTTTCCCACGAACATGCTAGCTAACCCTCG-TGGTTGTTCAGCTACAACGGTACCTCCGAGCTCCAGCTCGAGCGCATGAGCGTCTACTTCAACGAGGCTTCCGGCAACAAGTACGTTCCTCGTGCCGTCCTCGTCGATCTCGAGCCCGGTACCATGGATGCCGTTCGCGCCGGTCCTTTCGGTCAGCTCTTCCGCCCTGACAACTTCGTCTTCGG-CCAGTCCGGTGCC---GGAAACAACTGGGCCAA
>Pestalotiopsis_grandis_urophylla_E_72_02_
CATTATAGAGTTTTCT------AAACTCCCAA-CCCATGTGAACTTACCATT--GTTGCCTCGGCAGAA-GCTGCTCGGT-GCACCCTACCTT-GGAACGGCCTACCCTGTAGCGCCGTACCCTGGAACGGCTTACCCTGTAAC-GGCTGCCGGTGGACTACCAAACTCTTGTTATTTTATTGTAATCTGAGCGTCTTATTTTAATAAGTCAAAACTTTCAACAACGGATCTCTTGGTTCTGGCATCGATGAAGAACGCAGCGAAATGCGATAAGTAATGTGAATTGCAGAATTCAGTGAATCATCGAATCTTTGAACGCACATTGCGCCCATTAGTATTCTAGTGGGCATGCCTGTTCGAGCGTCATTTCAACCCTTAAGCCTAGCTTAGTGTTGGGAGCCTACTG--CTTTTGCTAGCTGTAGCTCCTGAAATACAACGGCGGATCTGCGATATCCTCTGAGCGTAGTAA-----ATTTT-TATCTCGCTTTT-GACTGGAGTT-GCAGCGTCTTTGGCCGCTAAATCCCCC-AA-TTTTTAATGGTTGACCTCGGATCAGGTCGAGAAGGTTAGTCATCCTCGCCA---------T-CCCATCA--T-CC---TCATC--------CTCATCATCA-T------CACTTCGCAAA-CAT--TTCCCACA----CC-GGTGTCGAAAA---------TCTGG---------TTTT------CGCACCTG-CCCA--TTTTCTCAGACACTTACCCC--------G---CCGCACGACCCCG-CGGTGCAAACG-AAAAATTTCTTA--TCACAGCCCCACATCACA--------AACA-TTTTGGCAGCCACGCACCTT-GCATGA--CCCACAATGAACAATTGCTGACCCCGCC-AAATAGGAAGCCGCCGAGCTCGGAAAGGGTTCCTTCAAGTACGCATGGGTTCTTGACAAGCTCAAGGCCGAGCGTGAGCGTGGTATCACCATTGATATCGCT-CTCTGGAAGTTCGAGACCAACGAGTACAATGTCACCGTCATT-GGTTAGTATCCCTGCCCACA--ATATGTGTCAT-GTCTCTGAACTCAAGACTAACCTTGCAATACAGACGCTCCCGGTC-ACCGTGATTTCATCAAGAACATGA-----------------------------------------------------------------------------------------------------------------------------------------------------------------------------------------------------------------------------------------------------------------------------------------------------------------------------------------------------------------AACCAAATCGGTGCTGCTTTCTGGTATGTAGC-C-------CATCTA--CCTCGACGC-GCCTCAAT---------------------ACGACA-CCCCCG--GCAACTCGACA-----A---CGACATTCTCAAC---TGC-TTGTTTGGAACCATACGAAAGAC-TTCATACTGACCGGTCTATGATAGGCAAACCATCTCTGGCGAGCACGGTCTCGACAGCAATGGAGTGTACGTACCCTTGATCTCGCTACTCGCTTTCTCGTGAACATGTCAGCTAACAGTCG-TGCTTGTTCAGCTACAACGGTACCTCCGAGCTCCAGCTCGAGCGCATGAGCGTCTACTTCAACGAGGCTTCCGGCAACAAGTACGTTCCTCGTGCCGTCCTCGTCGATCTCGAGCCCGGTACCATGGATGCCGTCCGCGCCGGTCCTTTCGGTCAGCTCTTCCGCCCTGACAACTTCGTCTTCGG-TCAGTCCGGTGCC---GGAAACAACTGGGCCAA
>Pestalotiopsis_grandis_urophylla_E_72_03_
CATTATAGAGTTTTCT------AAACTCCCAA-CCCATGTGAACTTACCATT--GTTGCCTCGGCAGAA-GCTGCTCGGT-GCACCCTACCTT-GGAACGGCCTACCCTGTAGCGCCGTACCCTGGAACGGCTTACCCTGTAAC-GGCTGCCGGTGGACTACCAAACTCTTGTTATTTTATTGTAATCTGAGCGTCTTATTTTAATAAGTCAAAACTTTCAACAACGGATCTCTTGGTTCTGGCATCGATGAAGAACGCAGCGAAATGCGATAAGTAATGTGAATTGCAGAATTCAGTGAATCATCGAATCTTTGAACGCACATTGCGCCCATTAGTATTCTAGTGGGCATGCCTGTTCGAGCGTCATTTCAACCCTTAAGCCTAGCTTAGTGTTGGGAGCCTACTG--CTTTTGCTAGCTGTAGCTCCTGAAATACAACGGCGGATCTGCGATATCCTCTGAGCGTAGTAA-----ATTTT-TATCTCGCTTTT-GACTGGAGTT-GCAGCGTCTTTGGCCGCTAAATCCCCC-AA-TTTTTAATGGTTGACCTCGGATCAGGTCGAGAAGGTTAGTCATCCTCGCCA---------T-CCCATCA--T-CC---TCATC--------CTCATCATCA-T------CACTTCGCAAA-CAT--TTCCCACA----CC-GGTGTCGAAAA---------TCTGG---------TTTT------CGCACCTG-CCCA--TTTTCTCAGACACTTACCCC--------G---CCGCACGACCCCG-CGGTGCAAACG-AAAAATTTCTTA--TCACAGCCCCACATCACA--------AACA-TTTTGGCAGCCACGCACCTT-GCATGA--CCCACAATGAACAATTGCTGACCCCGCC-AAATAGGAAGCCGCCGAGCTCGGAAAGGGTTCCTTCAAGTACGCATGGGTTCTTGACAAGCTCAAGGCCGAGCGTGAGCGTGGTATCACCATTGATATCGCT-CTCTGGAAGTTCGAGACCAACGAGTACAATGTCACCGTCATT-GGTTAGTATCCCTGCCCACA--ATATGTGTCAT-GTCTCTGAACTCAAGACTAACCTTGCAATACAGACGCTCCCGGTC-ACCGTGATTTCATCAAGAACATGA-----------------------------------------------------------------------------------------------------------------------------------------------------------------------------------------------------------------------------------------------------------------------------------------------------------------------------------------------------------------AACCAAATCGGTGCTGCTTTCTGGTATGTAGC-C-------CATCTA--CCTCGACGC-GCCTCAAT---------------------ACGACA-CCCCCG--GCAACTCGACA-----A---CGACATTCTCAAC---TGC-TTGTTTGGAACCATACGAAAGAC-TTCATACTGACCGGTCTATGATAGGCAAACCATCTCTGGCGAGCACGGTCTCGACAGCAATGGAGTGTACGTACCCTTGATCTCGCTACTCGCTTTCTCGTGAACATGTCAGCTAACAGTCG-TGCTTGTTCAGCTACAACGGTACCTCCGAGCTCCAGCTCGAGCGCATGAGCGTCTACTTCAACGAGGCTTCCGGCAACAAGTACGTTCCTCGTGCCGTCCTCGTCGATCTCGAGCCCGGTACCATGGATGCCGTCCGCGCCGGTCCTTTCGGTCAGCTCTTCCGCCCTGACAACTTCGTCTTCGG-TCAGTCCGGTGCC---GGAAACAACTGGGCCAA
>Pestalotiopsis_grandis_urophylla_E_72_04_
CATTATAGAGTTTTCT------AAACTCCCAA-CCCATGTGAACTTACCATT--GTTGCCTCGGCAGAA-GCTGCTCGGT-GCACCCTACCTT-GGAACGGCCTACCCTGTAGCGCCGTACCCTGGAACGGCTTACCCTGTAAC-GGCTGCCGGTGGACTACCAAACTCTTGTTATTTTATTGTAATCTGAGCGTCTTATTTTAATAAGTCAAAACTTTCAACAACGGATCTCTTGGTTCTGGCATCGATGAAGAACGCAGCGAAATGCGATAAGTAATGTGAATTGCAGAATTCAGTGAATCATCGAATCTTTGAACGCACATTGCGCCCATTAGTATTCTAGTGGGCATGCCTGTTCGAGCGTCATTTCAACCCTTAAGCCTAGCTTAGTGTTGGGAGCCTACTG--CTTTTGCTAGCTGTAGCTCCTGAAATACAACGGCGGATCTGCGATATCCTCTGAGCGTAGTAA-----ATTTT-TATCTCGCTTTT-GACTGGAGTT-GCAGCGTCTTTGGCCGCTAAATCCCCC-AA-TTTTTAATGGTTGACCTCGGATCAGGTCGAGAAGGTTAGTCATCCTCGCCA---------T-CCCATCA--T-CC---TCATC--------CTCATCATCA-T------CACTTCGCAAA-CAT--TTCCCACA----CC-GGTGTCGAAAA---------TCTGG---------TTTT------CGCACCTG-CCCA--TTTTCTCAGACACTTACCCC--------G---CCGCACGACCCCG-CGGTGCAAACG-AAAAATTTCTTA--TCACAGCCCCACATCACA--------AACA-TTTTGGCAGCCACGCACCTT-GCATGA--CCCACAATGAACAATTGCTGACCCCGCC-AAATAGGAAGCCGCCGAGCTCGGAAAGGGTTCCTTCAAGTACGCATGGGTTCTTGACAAGCTCAAGGCCGAGCGTGAGCGTGGTATCACCATTGATATCGCT-CTCTGGAAGTTCGAGACCAACGAGTACAATGTCACCGTCATT-GGTTAGTATCCCTGCCCACA--ATATGTGTCAT-GTCTCTGAACTCAAGACTAACCTTGCAATACAGACGCTCCCGGTC-ACCGTGATTTCATCAAGAACATGA-----------------------------------------------------------------------------------------------------------------------------------------------------------------------------------------------------------------------------------------------------------------------------------------------------------------------------------------------------------------AACCAAATCGGTGCTGCTTTCTGGTATGTAGC-C-------CATCTA--CCTCGACGC-GCCTCAAT---------------------ACGACA-CCCCCG--GCAACTCGACA-----A---CGACATTCTCAAC---TGC-TTGTTTGGAACCATACGAAAGAC-TTCATACTGACCGGTCTATGATAGGCAAACCATCTCTGGCGAGCACGGTCTCGACAGCAATGGAGTGTACGTACCCTTGATCTCGCTACTCGCTTTCTCGTGAACATGTCAGCTAACAGTCG-TGCTTGTTCAGCTACAACGGTACCTCCGAGCTCCAGCTCGAGCGCATGAGCGTCTACTTCAACGAGGCTTCCGGCAACAAGTACGTTCCTCGTGCCGTCCTCGTCGATCTCGAGCCCGGTACCATGGATGCCGTCCGCGCCGGTCCTTTCGGTCAGCTCTTCCGCCCTGACAACTTCGTCTTCGG-TCAGTCCGGTGCC---GGAAACAACTGGGCCAA
>Pestalotiopsis_grandis_urophylla_E_72_06_
CATTATAGAGTTTTCT------AAACTCCCAA-CCCATGTGAACTTACCATT--GTTGCCTCGGCAGAA-GCTGCTCGGT-GCACCCTACCTT-GGAACGGCCTACCCTGTAGCGCCGTACCCTGGAACGGCTTACCCTGTAAC-GGCTGCCGGTGGACTACCAAACTCTTGTTATTTTATTGTAATCTGAGCGTCTTATTTTAATAAGTCAAAACTTTCAACAACGGATCTCTTGGTTCTGGCATCGATGAAGAACGCAGCGAAATGCGATAAGTAATGTGAATTGCAGAATTCAGTGAATCATCGAATCTTTGAACGCACATTGCGCCCATTAGTATTCTAGTGGGCATGCCTGTTCGAGCGTCATTTCAACCCTTAAGCCTAGCTTAGTGTTGGGAGCCTACTG--CTTTTGCTAGCTGTAGCTCCTGAAATACAACGGCGGATCTGCGATATCCTCTGAGCGTAGTAA-----ATTTT-TATCTCGCTTTT-GACTGGAGTT-GCAGCGTCTTTGGCCGCTAAATCCCCC-AA-TTTTTAATGGTTGACCTCGGATCAGGTCGAGAAGGTTAGTCATCCTCGCCA---------T-CCCATCA--T-CC---TCATC--------CTCATCATCA-T------CACTTCGCAAA-CAT--TTCCCACA----CC-GGTGTCGAAAA---------TCTGG---------TTTT------CGCACCTG-CCCA--TTTTCTCAGACACTTACCCC--------G---CCGCACGACCCCG-CGGTGCAAACG-AAAAATTTCTTA--TCACAGCCCCACATCACA--------AACA-TTTTGGCAGCCACGCACCTT-GCATGA--CCCACAATGAACAATTGCTGACCCCGCC-AAATAGGAAGCCGCCGAGCTCGGAAAGGGTTCCTTCAAGTACGCATGGGTTCTTGACAAGCTCAAGGCCGAGCGTGAGCGTGGTATCACCATTGATATCGCT-CTCTGGAAGTTCGAGACCAACGAGTACAATGTCACCGTCATT-GGTTAGTATCCCTGCCCACA--ATATGTGTCAT-GTCTCTGAACTCAAGACTAACCTTGCAATACAGACGCTCCCGGTC-ACCGTGATTTCATCAAGAACATGA-----------------------------------------------------------------------------------------------------------------------------------------------------------------------------------------------------------------------------------------------------------------------------------------------------------------------------------------------------------------AACCAAATCGGTGCTGCTTTCTGGTATGTAGC-C-------CATCTA--CCTCGACGC-GCCTCAAT---------------------ACGACA-CCCCCG--GCAACTCGACA-----A---CGACATTCTCAAC---TGC-TTGTTTGGAACCATACGAAAGAC-TTCATACTGACCGGTCTATGATAGGCAAACCATCTCTGGCGAGCACGGTCTCGACAGCAATGGAGTGTACGTACCCTTGATCTCGCTACTCGCTTTCTCGTGAACATGTCAGCTAACAGTCG-TGCTTGTTCAGCTACAACGGTACCTCCGAGCTCCAGCTCGAGCGCATGAGCGTCTACTTCAACGAGGCTTCCGGCAACAAGTACGTTCCTCGTGCCGTCCTCGTCGATCTCGAGCCCGGTACCATGGATGCCGTCCGCGCCGGTCCTTTCGGTCAGCTCTTCCGCCCTGACAACTTCGTCTTCGG-TCAGTCCGGTGCC---GGAAACAACTGGGCCAA
>Pestalotiopsis_grevilleae_CBS_114127_
CATTATAGAGTTTTCT------AAACTCCCAA-CCCATGTGAACTTACCATT--GTTGCCTCGGCAGAA-GCTGCTCGGT-GCACCCTACCTT-GGAACGGCCTACCCTGTAGCGCCTTACCCTGGAACGGCTTACCCTGTAGC-GGCTGCCGGTGGACTACCAAACTCTTGTTATTTTATTGTAATCTGAGCGTCTTATTTTAATAAGTCAAAACTTTCAACAACGGATCTCTTGGTTCTGGCATCGATGAAGAACGCAGCGAAATGCGATAAGTAATGTGAATTGCAGAATTCAGTGAATCATCGAATCTTTGAACGCACATTGCGCCCATTAGTATTCTAGTGGGCATGCCTGTTCGAGCGTCATTTCAACCCTTAAGCCTAGCTTAGTGTTGGGAGCCTACTG--CTTTTGCTAGCTGTAGCTCCTGAAATACAACGGCGGATCTGCGATATCCTCTGAGCGTAGTAA-----ATTTT-TATCTCGCTTTT-GACTGGAGTT-GCAGCGTCTTTAGCCGCTAAATCCCCC-AA-TTTTTAATGGTTGACCTCGGATCAGGTCGAGAAGGTTAGTCATACTCGCAA---------T-CCCATCA--T-CC---CCATG--------CTCATCATCA-T------CACCTCGCAAA-CAT---TTCCACA----CC-GGTGCCGAAAA---------TCTGG---------TTTT------CGCACCTG-CCCA--TTTTCCCAGACACTTACCCC--------G---CCGCACGACCCCG-CGGTGCAAACG-AAAAATTTCTTA--TCACAGCCCCACATCACA------CAAACA-TTTTGGCAGCCACGCACTTT-GTATGA--CCCACAATGAACAATTGCTGACCCCGCC-AAATAGGAAGCCGCCGAGCTCGGAAAGGGTTCCTTCAAGTACGCATGGGTTCTTGACAAGCTCAAGGCCGAGCGTGAGCGTGGTATCACCATTGATATCGCT-CTCTGGAAGTTCGAGACCAACGAGTACAATGTCACCGTCATT-GGTTAGTATCCCTGCCCACA--ACATGCATCAT-GTCTCCGAACTCAAGACTAATCTTGCAATACAGACGCTCCCGGTC-ACCGTGATTTCATCAAGAACATGACCCCAGGCCTTCCCCTCTATTTACTATAGAGACCTACCCTGGACGCGTCC-AAACTCAATGGCCCCCTG-ATTTCTACCCCACATCCTC--------GAGAGAAAGC-----TGTGTGCGCCCGA----------GAAGAGGAAGCAGCAGCAGCAGATTCATCCCAACTCGCGCCC--GTCCTCG-ATCTGCCATCGTG----ATGCAA----CAGGGATATCTAGCTAACCCGTCTCTTTT-CCCTGTCGATAGGTTCACCTCCAGACCGGTCAATGCGTAAGT-ACATGCCAAATCCCGCGA--TAGCGTG----CCCAAAACACCAGAGCTCACATTCACGAACAGGGTAACCAAATTGGTGCTGCCTTCTGGTATGTAGC-C-------CATCTA--CCTCGACGC-GCCTCGAT---------------------ACGACACCCCCCG--GCAACTCGACA-----A---CGACATTCTCAAC---TGC-TTGTTTGGAATCATACGAAAGAC-TTGATACTGACCGGTCTATGATAGGCAAACCATCTCTGGCGAGCACGGTCTCGACAGCAATGGAGTGTACGTACCCTTTCCTTGGCTACTTGCTTTCTCGTGAACATGTCAGCTAACACTCG-TGCTTGTTCAGCTACAACGGTACCTCCGAGCTCCAGCTCGAGCGCATGAGCGTCTACTTCAACGAGGCTTCCGGCAACAAGTACGTTCCTCGTGCCGTCCTCGTCGATCTCGAGCCCGGTACCATGGATGCCGTCCGCGCCGGTCCTTTCGGTCAGCTCTTCCGCCCTGACAACTTCGTATTCGG-TCAGTCCGGTGCC---GGAAACAACTGGGCCAA
>Pestalotiopsis_guangxiensis_CFCC_54308_
-------------------------CTCCCAA-CCCATGTGAACTTACCATT--GTTGCCTCGGCAGAA-GCTGCTCGGT-GCACCTTACCCT-GGAACGGCCTACCCTGTAGCGCCTTACCCTGGAACGGCCTACCCTGTAGC-GGCTGCCGGTGGACTACCAAACTCTTGTTATTGTATTGTAATCTGAGCGTCTTATTTTAATAAGTCAAAACTTTCAACAACGGATCTCTTGGTTCTGGCATCGATGAAGAACGCAGCGAAATGCGATAAGTAATGTGAATTGCAGAATTCAGTGAATCATCGAATCTTTGAACGCACATTGCGCCCATTAGTATTCTAGTGGGCATGCCTGTTCGAGCGTCATTTCAACCCTTAAGCCTAGCTTAGTGTTGGGAGCCTACTG--CTTTTACTAGCTGTAGCTCCTGAAATACAACGGCGGATCTGCGATATCCTCTGAGCGTAGTAA-----ATTTT-TATCTCGCTTTT-GACTGGAGTT-GCAGCGTCTTTAGCCGCTAAATCCCCC-AA-TTTTTAATGGTTGACCTCGGATCAGGTCGAGAAGGTTAGTCATCCTCGCAA---------TCCCCATCA--T-CC---TCATC--------GTCATCCTCA-T------CACCTCCCAAA-CAT---TTCCACA----CC-GGTCCCGAAAA---------TTTGG---------TTTT------CGCACCTG-CCCA--TTTTCCCCGACACTTACCCC--------G---CCGCACGACCCCG-CGGTGCAAACG-AAAAATTTCTTA--TCACAGCCCCACATCACA------CAAACA-TTTTGGCAGCCACGCACTTT-GCATGA--CCCATAATGAACAATTGCTGACCCCGCC-AAATAGGAAGCCGCCGAGCTCGGAAAGGGTTCCTTCAAGTACGCATGGGTTCTTGACAAGCTCAAGGCCGAGCGTGAGCGTGGTATCACCATTGATATCGCT-CTCTGGAAGTTCGAGACCAACGAGTACAATGTCACCGTCATT-GGTTAGTATCCCTGCCCACA--CCATGCATCAT-GTCTTCGAACTCAAGACTAACCTTGCAATACAGACGCTCCCGGTC-ACCGTGATTTCATCAAGAACATG---------------------------------------------------------------------------------------------------------------------------------------------------------------------------------------------------------------------------------------------------------------------------------------------------------------------------------------------------------------------------GGTGCTGCTTTCTGGTATGTAGC-C-------CATCTA--CCTCGACGC-GCCTCAAT---------------------ACGACA-CCCCCG--GCAGCTCGACA-----A---CGAAATTCTCAAC---TGC-TTGTTTGGAACCATACGAAAGAC-TTGATACTGACCGGTCTATGATAGGCAAACCATCTCTGGCGAGCACGGTCTCGACAGCAATGGAGTGTACGTACCCTTTCCCTGGCTACTCGCTTTCTCGTGAACATGTCAGCTAACAGTCG-TGCTTGTTCAGCTACAACGGTACCTCCGAGCTCCAGCTCGAGCGCATGAGCGTCTACTTCAACGAGGCTTCCGGCAACAAGTACGTTCCTCGTGCCGTCCTCGTCGATCTCGAGCCCGGTACCATGGATGCCGTCCGCGCCGGTCCTTTCGGTCAGCTCTTCCGCCCTGACAACTTCGTTTTCGG-TCAGTCCGGTGCC---GGAAACAACTGGGCCAA
>Pestalotiopsis_guangxiensis_CFCC_54300_
-------------------------CTCCCAA-CCCATGTGAACTTACCATT--GTTGCCTCGGCAGAA-GCTGCTCGGT-GCACCTTACCCT-GGAACGGCCTACCCTGTAGCGCCTTACCCTGGAACGGCCTACCCTGTAGC-GGCTGCCGGTGGACTACCAAACTCTTGTTATTGTATTGTAATCTGAGCGTCTTATTTTAATAAGTCAAAACTTTCAACAACGGATCTCTTGGTTCTGGCATCGATGAAGAACGCAGCGAAATGCGATAAGTAATGTGAATTGCAGAATTCAGTGAATCATCGAATCTTTGAACGCACATTGCGCCCATTAGTATTCTAGTGGGCATGCCTGTTCGAGCGTCATTTCAACCCTTAAGCCTAGCTTAGTGTTGGGAGCCTACTG--CTTTTACTAGCTGTAGCTCCTGAAATACAACGGCGGATCTGCGATATCCTCTGAGCGTAGTAA-----ATTTT-TATCTCGCTTTT-GACTGGAGTT-GCAGCGTCTTTAGCCGCTAAATCCCCC-AA-TTTTTAATGGTTGACCTCGGATCAGGTCGAGAAGGTTAGTCATCCTCGCAA---------TCCCCATCA--T-CC---TCATC--------GTCATCCTCA-T------CACCTCCCAAA-CAT---TTCCACA----CC-GGTCCCGAAAA---------TTTGG---------TTTT------CGCACCTG-CCCA--TTTTCCCCGACACTTACCCC--------G---CCGCACGACCCCG-CGGTGCAAACG-AAAAATTTCTTA--TCACAGCCCCACATCACA------CAAACA-TTTTGGCAGCCACGCACTTT-GCATGA--CCCATAATGAACAATTGCTGACCCCGCC-AAATAGGAAGCCGCCGAGCTCGGAAAGGGTTCCTTCAAGTACGCATGGGTTCTTGACAAGCTCAAGGCCGAGCGTGAGCGTGGTATCACCATTGATATCGCT-CTCTGGAAGTTCGAGACCAACGAGTACAATGTCACCGTCATT-GGTTAGTATCCCTGCCCACA--CCATGCATCAT-GTCTTCGAACTCAAGACTAACCTTGCAATACAGACGCTCCCGGTC-ACCGTGATTTCATCAAGAACAT----------------------------------------------------------------------------------------------------------------------------------------------------------------------------------------------------------------------------------------------------------------------------------------------------------------------------------------------------------------------------GGTGCTGCCTTCTGGTATGTAGC-C-------CATCTA--CCTCGACGC-GCCTCAAT---------------------ACGACA-CCCCCG--GCAGCTCGACA-----A---CGAAATTCTCAAC---TGC-TTGTTTGGAACCATACGAAAGAC-TTGATACTGACCGGTCTATGATAGGCAAACCATCTCTGGCGAGCACGGTCTCGACAGCAATGGAGTGTACGTACCCTTTCCCTGGCTACTCGCTTTCTCGTGAACATGTCAGCTAACAGTCG-TGCTTGTTCAGCTACAACGGTACCTCCGAGCTCCAGCTCGAGCGCATGAGCGTCTACTTCAACGAGGCTTCCGGCAACAAGTACGTTCCTCGTGCCGTCCTCGTCGATCTCGAGCCCGGTACCATGGATGCCGTCCGCGCCGGTCCTTTCGGTCAGCTCTTCCGCCCTGACAACTTCGTTTTCGG-TCAGTCCGGTGCC---GGAAACAACTGGGCCAA
>Pestalotiopsis_guizhouensis_CFCC_54803_
-------------------------------A-CCCATGTGAACTTACCACT--GTTGCCTCGGCAGAG-GCTACCCGGT---ACCT--CCCT-GGAACGGCCTACCCTGTAGCGCCCGACCCGGG------TTACCCTGTAGC-GGCTGCCGGTGGACCACTAAACTCTTGTTATTTTATTGTAATCTGAGCGTCTTATATTAATAAGTCAAAACTTTCAACAACGGATCTCTTGGTTCTGGCATCGATGAAGAACGCAGCGAAATGCGATAAGTAATGTGAATTGCAGAATTCAGTGAATCATCGAATCTTTGAACGCACATTGCGCCCATTAGTATTCTAGTGGGCATGCCTGTTCGAGCGTCATTTCAACCCTTAAGCCTAGCTTAGTGTTGGGAGCCTACTAGCCCTCCGGGGCCTGTAGCTCCTGAAATACAACGGCGGATCTGTGACATCCTCTGAGCGTAGTAA------TTTT-TATCTCGCTTTT-GTTAGGATTC-TCAGCATC--TAGCCGCTAAACCCCCC-AA-TTTTTAATGGTTGACCTC---------CGAGAAGGTTAGTCATCCTCACGA---------T-CCCATCA----TT---CCAT---------GCCCGCGTCA--------CTCTGTCCAAATCAT------CAGT----TTGCGTGTCGAAAA---------TCTTT-------TTTTTT------CGCACCTG-CCCA--CATTCTCTGACACTTACCCC--------G---CCGCACGACCCCG-CGGTGCAAACGCAAAAATTTCTTA--TCACAGCCCCACCTCGCA---CTCCAAAAA---------TCAATGCACTCT-TCTGGA--CCCACATTGAGCA-TTGCTAACCCCGCC-AAATAGGAAGCCGCCGAGCTCGGTAAGGGTTCCTTCAAGTACGCATGGGTTCTTGACAAGCTCAAGGCCGAGCGTGAGCGTGGTATCACCATCGATATTGCT-CTCTGGAAGTTCGAGACCAACGAGTACAATGTCACCGTCATT-GGTTAGTATCCCCACCCGGA--TGGAGTGTCGA-GCATCCGATCGT-CGACTAACATTGCAACACAGATGCTCCCGGTC-ACCGTGACTTCATCAAGAACATG---------------------------------------------------------------------------------------------------------------------------------------------------------------------------------------------------------------------------------------------------------------------------------------------------------------------------------------------------------------------------GGTGCTGCCTTCTGGTATGTAAC-C------CCAACTA--CCTCGACAC-GCCTCATC---------------------GCGTCG-CTTCTC--GCAACTCTA-----------CGACCATCTCGGACGATTC--TAGTGGCAGCAAGGTCAGAGGC-AAGATACTGACTGGTCTCGGATAGGCAAACTATCTCTGGCGAGCACGGTCTCGACAGCAATGGAGTGTATGTACCATATCCCTGACTACTCGCTTTCTGACGAACATGCAAACTAAACTTCG-TGGTCCAATAGTTACAACGGTACCTCCGAGCTCCAGCTCGAGCGTATGAGCGTCTACTTCAACGAGGCTTCCGGCAACAAGTACGTTCCCCGTGCCGTCCTCGTCGATCTCGAGCCCGGTACCATGGATGCCGTCCGCGCCGGTCCTTTTGGTCAGCTCTTCCGCCCTGACAACTTCGTCTTCGG-TCAGTCCGGTGCT---GGCAACAACTGGGCCAA
>Pestalotiopsis_guizhouensis_CFCC_57364_
-------------------------------A-CCCATGTGAACTTACCACT--GTTGCCTCGGCAGAG-GCTACCCGGT---ACCT--CCCT-GGAACGGCCTACCCTGTAGCGCCCGACCCGGG------TTACCCTGTAGC-GGCTGCCGGTGGACCACTAAACTCTTGTTATTTTATTGTAATCTGAGCGTCTTATATTAATAAGTCAAAACTTTCAACAACGGATCTCTTGGTTCTGGCATCGATGAAGAACGCAGCGAAATGCGATAAGTAATGTGAATTGCAGAATTCAGTGAATCATCGAATCTTTGAACGCACATTGCGCCCATTAGTATTCTAGTGGGCATGCCTGTTCGAGCGTCATTTCAACCCTTAAGCCTAGCTTAGTGTTGGGAGCCTACTAGCCCTCCGGGGCCTGTAGCTCCTGAAATACAACGGCGGATCTGTGACATCCTCTGAGCGTAGTAA------TTTT-TATCTCGCTTTT-GTTAGGATTC-TCAGCATC--TAGCCGCTAAACCCCCC-AA-TTTTTAATGGTTGACCTC---------CGAGAAGGTTAGTCATCCTCACGA---------T-CCCATCA----TT---CCAT---------GCCCGCGTCA--------CTCTGTCCAAATCAT------CAGT----TTGCGTGTCGAAAA---------TCTTT-------TTTTTT------CGCACCTG-CCCA--CATTCTCTGACACTTACCCC--------G---CCGCACGACCCCG-CGGTGCAAACGCAAAAATTTCTTA--TCACAGCCCCACCTCGCA---CTCCAAAAA---------TCAATGCACTCT-TCTGGA--CCCACATTGAGCA-TTGCTAACCCCGCC-AAATAGGAAGCCGCCGAGCTCGGTAAGGGTTCCTTCAAGTACGCATGGGTTCTTGACAAGCTCAAGGCCGAGCGTGAGCGTGGTATCACCATCGATATTGCT-CTCTGGAAGTTCGAGACCAACGAGTACAATGTCACCGTCATT-GGTTAGTATCCCCACCCGGA--TGGAGTGTCGA-GCATCCGATCGT-CGACTAACATTGCAACACAGATGCTCCCGGTC-ACCGTGACTTCATCAAGAACATG---------------------------------------------------------------------------------------------------------------------------------------------------------------------------------------------------------------------------------------------------------------------------------------------------------------------------------------------------------------------------GGTGCTGCCTTCTGGTATGTAAC-C------CCAACTA--CCTCGACAC-GCCTCATC---------------------GCGTCG-CTTCTC--GCAACTCTA-----------CGACCATCTCGGACGATTC--TAGTGGCAGCAAGGTCAGAGGC-AAGATACTGACTGGTCTCGGATAGGCAAACTATCTCTGGCGAGCACGGTCTCGACAGCAATGGAGTGTATGTACCATATCCCTGACTACTCGCTTTCTGACGAACATGCAAACTAAACTTCG-TGGTCCAATAGTTACAACGGTACCTCCGAGCTCCAGCTCGAGCGTATGAGCGTCTACTTCAACGAGGCTTCCGGCAACAAGTACGTTCCCCGTGCCGTCCTCGTCGATCTCGAGCCCGGTACCATGGATGCCGTCCGCGCCGGTCCTTTTGGTCAGCTCTTCCGCCCTGACAACTTCGTCTTCGG-TCAGTCCGGTGCT---GGCAACAACTGGGCCAA
>Pestalotiopsis_hawaiiensis_CBS_114491_
CATTATAGAGTTTTCT------AAACTCCCAA-CCCATGTGAACTTACCAATT-GTTGCCTCGGCAGAG-GCTACCCGGT---ACCTTACCTT-GGTACGGCCTACCCTGTAGCGCCTTACCCTGGAACGGGCTACCCTGTAGC-GGCTGCCGGTGGACTACCAAACTCTTGTTATTTTATGGTTATCTGAGCGTCTTATTTTAATAAGTCAAAACTTTCAACAACGGATCTCTTGGTTCTGGCATCGATGAAGAACGCAGCGAAATGCGATAAGTAATGTGAATTGCAGAATTCAGTGAATCATCGAATCTTTGAACGCACATTGCGCCCATTAGTACTCTAGTGGGCATGCCTGTTCGAGCGTCATTTCAACCCTTAAGCCTAGCTTAGTGTTGGGAGCCTACTG--CTTTTACTAGCTGTAGCTCCTGAAATACAACGGCGGATCTGCGATATCCTCTGAGCGTAGTAA------TTTT-TTTCTCGCTTTT-GACTGGAGTT-GCAGCGTCCTTTGCCGCTAAACCCCCC-AA-TTTTTAATGGTTGACCTCGGATCAGGTCGAGAAGGTTAGTCATCCTCACAA---------T-CCCATCAT---------------------CACATCCGCGGC------TTCCACTCGAA-CAT--TTCCCACC----C--GACGCCGAAAATATTTTCGCTTG---------------------CGCATCTT-CCCA----CATTCTCCCACTTACCCCGCCGCGTGG---CCGCACGACCCCG-CGGTGCAAACGAAAAAATTTCTTA--TCG--GCCCCACCTCGCA------TAAACA-TTTTGGCAGCCACTCACTTC--CATGA--CCCACGATGAGCCATTGCTGACCCCGCC-AAATAGGAAGCCGCCGAGCTCGGAAAGGGTTCCTTCAAGTACGCCTGGGTTCTTGACAAGCTCAAGGCCGAGCGTGAGCGTGGTATCACCATCGATATCGCT-CTCTGGAAGTTCGAGACCAACGAGTACAATGTCACCGTCATT-GGTTAGTATCCCTGTCCACA--ACAAGTCTCAT-GCATCCGAACTC-AGACTAACATGGCAATACAGACGCTCCCGGTC-ACCGTGACTTCATCAAGAACATG-CCCCAGACCTCCCCCTCTATTTACTATACAGACCTACCCTGGACGCGTCC-GAACTCAATGG-CCCCTG-ATTTCTACCCCACATCCCT--------TCGAGAAAGC-----TGTGTGCGCCCAA----------GAAGAGGA---AGCGGCGGCAGATTCATCTCAATTCGCGCCC--GTCCTCA-ATCTGCTATCGTG----AGGCAA----CAAGGATATCTAGCTAACCCGTCTCTTTT-CCCCGTCGATAGGTTCACCTCCAGACCGGTCAATGCGTAAGT-ACATGCCAAATCCCGCGA--TAGCGTGCTTGCCCGAAACACCAGAGCTCACATTCACGAACAGGGTAACCAAATTGGTGCTGCCTTCTGGTATGTACCCC-------CATCGA--CCTCGACAC-GCCCCGAC---------------------ACGACG-CCTCCC--GCAGCTCGACA-----ACG-CGGCGTTCTCAAC---TAC-TTGGTTGAGACCAAACGAAAGAC-TTGATACTGACCAGTCTTTGATAGGCAAACCATTTCTGGCGAGCACGGTCTCGACAGCAATGGAGTGTACGTACCCTTTCCTTGGCTCCTTGCTTTCCCATGAGCATGTTGACTAACACTCG-TGGTCGTTCAGCTACAACGGTACCTCTGAGCTCCAGCTCGAGCGCATGAGCGTCTACTTCAACGAGGCTTCCGGCAACAAGTACGTTCCTCGTGCCGTCCTCGTCGATCTCGAGCCCGGTACCATGGATGCCGTCCGCGCCGGTCCTTTCGGTCAGCTCTTCCGCCCTGACAACTTCGTCTTCG-----------------------------------
>Pestalotiopsis_hispanica_CBS_115391_
CATTATAGAGTTTTCT------AAACTCCCAA-CCCATGTGAACTTACCATT--GTTGCCTCGGCAGAA-GCTGCTCGGT-ACACCCTACCTT-GGAACGGCCTACCCTGTAGCGCCTTACCCTGGAACGGCTTACCCTGTAAC-GGCTGCCGGTGGACTACCAAACTCTTGTTATTTTATTGTAATCTGAGCGTCTTATTTTAATAAGTCAAAACTTTCAACAACGGATCTCTTGGTTCTGGCATCGATGAAGAACGCAGCGAAATGCGATAAGTAATGTGAATTGCAGAATTCAGTGAATCATCGAATCTTTGAACGCACATTGCGCCCATTAGTATTCTAGTGGGCATGCCTGTTCGAGCGTCATTTCAACCCTTAAGCCTAGCTTAGTGTTGGGAGCCTACTG--CTTTTACTAGCTGTAGCTCCTGAAATACAACGGCGGATCTGCGATATCCTCTGAGCGTAGTAA-----ATTTT-TATCTCGCTTTT-GACTGGAGTT-GCAGCGTCTTTAGCCGCTAAATCCCCC-AA-TTTTTAATGGTTGACCTC--------------AGGTTAGTCATCCTCGCAA---------T-CCCATCA--T-CC---TCATC--------ATCATCATCA-TCATCACCACCTCGCAAA-CGT---TGCCACA----CC-GGTGCCGAAAA---------TCTGG---------TTTT------CGCACCTG-CCCA--TTTTCCCAGACACTTACCCC--------G---CCGCACGACCCCG-CGGTGCAAACG-AAAAATTTCTTA--TCATAGCCCCACATCACA------CAAACA-TTTTGGCAGCCACGCACTTT-GCATGA--CCCACAATGAACAATTGCTGACCCCGCC-AAATAGGAAGCCGCCGAGCTCGGAAAGGGTTCCTTCAAGTACGCATGGGTTCTTGACAAGCTCAAGGCCGAGCGTGAGCGTGGTATCACCATTGATATCGCT-CTCTGGAAGTTCGAGACCAACGAGTACAATGTCACCGTCATT-GGTTAGTATCCCTGTCCACA--ACATGTGTCAT-GTCTCCAAACTCAAGACTAACCTTGCAATACAGACGCTCCCGGTC-ACCGTGATTTCATCAAGAACA---------------------------------------------------------------------------TTCTACCCCACATCCTC--------GAGAGAAAGC-----TGTGTGCGCCCGA----------GATGAGGA---AGCAGCAGCAGATTCATCCCAACTCGCGCCC--GTCCTCG-ATCTGCCATCGTG----ATGCAA----CAGGGATATCTAGCTAACCCGTCTCTTTT-CCCTGTCGATAGGTTCACCTCCAGACCGGTCAATGCGTAAGT-AAATGCCAAATCCCGCGA--TAGCGTGC---CCCAAAACACCAGAGCTCACATTCACGAACAGGGTAACCAAATTGGTGCTGCCTTCTGGTATGTAGC-C-------CATCTA--CCTCGACGC-GCCTCAAT---------------------ACGACACCCCCGG--GCATCACGACA-----A---CGACATTCTCAAC---TGC-TTGTTTGGAACCATACGAAAGAC-TTGATACTGACCGGTCTATGATAGGCAAACCATCTCTGGCGAGCACGGTCTCGACAGCAATGGAGTGTACGTACCCTTTCTCTGGCTACCCGCGTTCTCGTGAAGATGTCAGCTAACAGTCG-TGCTTGTTTAGCTACAACGGTACCTCCGAGCTCCAGCTCGAGCGCATGAGCGTCTACTTCAACGAGGCTTCCGGCAACAAGTACGTTCCTCGTGCCGTCCTCGTCGATCTCGAGCCCGGTACCATGGATGCCGTCCGCGCCGGTCCTTTCGGCCAGCTCTTCCGCCCTGACAACTTCGTCTTCGG-TCAGTCCGGTGC---------------------
>Pestalotiopsis_hollandica_CBS_265_33_
CATTATAGAGTTTTCT------AAACTCCCAA-CCCATGTGAACTTACCATT--GTTGCCTCGGCAGAA-GCTACCTGGT--TACCCTACCTT-GGAACGGCCTACCCTGTAGCGCCTTACCCTGGAACGGCCTACCCTGTAAC-GGCTGCCGGTGGACTACCAAACTCTTGTTATTTTATTGTAATCTGAGCGTCTTATTTTAATAAGTCAAAACTTTCAACAACGGATCTCTTGGTTCTGGCATCGATGAAGAACGCAGCGAAATGCGATAAGTAATGTGAATTGCAGAATTCAGTGAATCATCGAATCTTTGAACGCACATTGCGCCCATTAGTATTCTAGTGGGCATGCCTGTTCGAGCGTCATTTCAACCCTTAAGCCTAGCTTAGTGTTGGGAGCCTACCG--CTTTTGCTAGCGGTAGCTCCTGAAATACAACGGCGGATCTGCGATATCCTCTGAGCGTAGTAA------TTTT-TATCTCGCTTTT-GACTGGAGTT-GCAGCGTCTTTAGCCGCTAAACCCCCCAAATTTTTTAATGGTTGACCTCGGATCAGGT-GAGAAGGTTAGTCATCCACACAA---------T-CCCATCA--T-TC---CCACCATTCCCATCTTATCATCA-T------CGCCT--CAAA-CAT--CTTCCAAC----C--GGTGCCGAAAA---------TCT-G---------TTTT------CGCACCTG-CCCA--TTTTCCCAGACACTTACCCC--------G---CCGCACGACCCCG-CGGTGCAAACG-AAAAATTTCTTA--TCACAGCCCCACATCGCA------CAAACA-TTTTGGCAGCCATGCACTTT-CCAAGA--CCCACAATGAACAATTGCTGACCCCGCC-AAATAGGAAGCCGCCGAGCTCGGAAAGGGTTCCTTCAAGTACGCATGGGTTCTTGACAAGCTCAAGGCCGAGCGTGAGCGTGGTATCACCATTGATATCGCT-CTCTGGAAGTTCGAGACCAACGAGTACAATGTCACCGTCATT-GGTTAGTATCCCTGCCCACA--CCATGTATCAT-GCATCCGACCTT-GTGCTAACATGGCAACACAGATGCTCCC------------------------------CCCAGACCTTCCCCTCTATTTACTATAGAGACCTACCCTGGACGCGTCC-AAACTCAATGGCCCCCTG-ATTTCTACCCCACATCTTC--GCGAGAGAGAGAAAGC-----TGTGTGCGCTCGA----------GAAGAGGA---AGCAGCAGCAGATTCATCCCAACTCGCGCCC--GTCCTCG-ATCTGCTATCGTG----ATTCAA----CAGGGATATCTAGCTAACCCGTCTCTTTT-CCCTGTCGATAGGTTCACCTCCAGACCGGTCAATGCGTAAGTACATGCCAAATTCCCGCGA--TAGCGTG----CCCAAAACACCAGAGCTCACATTCGCCAACAGGGTAACCAAATTGGTGCTGCCTTTTGGTATGTAGC-C-------CATCTA--CCTCGACAC-GCCTCAAT---------------------ACGACAACCCCCCCGGCAACTCGACA-----A---CGACGTTCTCAACAACTGC-TTGGTTGGAAACAAAGGAAAGAC-TTGATACTGACCGGTCCTTGATAGGCAAACCATCTCTGGCGAGCACGGTCTCGACAGCAATGGAGTGTACGTACCCTTTCCTTGGCTACTTGCTTTCCCACGAACATCTCAGCTAACACTCG-TGGTTGTTCAGCTACAACGGTACCTCCGAGCTCCAGCTCGAGCGCATGAGCGTCTACTTCAACGAGGCTTCCGGCAACAAGTACGTTCCTCGTGCCGTCCTCGTCGATCTCGAGCCCGGTACCATGGATGCCGTCCGCGCCGGTCCTTTCGGTCAGCTCTTCCGCCCTGACAACTTCGTCTTCGG-TCAGTCCGGTGCC---GGAAACAACTGGGC---
>Pestalotiopsis_humicola_CBS_336_97_
CATTATAGAGTTTTCT------AAACTCCCAA-CCCATGTGAACTTACCATT--GTTGCCTCGGCAGAA-GCTGCTCGGC-GCGCCTTACCTT-GGAACGGCCTACCCTGTAGCGCCTTACCCTGGAACGGCTTACCCTGCAAC-GGCTGCCGGTGGACTACCAAACTCTTGTTATTTTATGGTTATCTGAGCGTCTTATTTTAATAAGTCAAAACTTTCAACAACGGATCTCTTGGTTCTGGCATCGATGAAGAACGCAGCGAAATGCGATAAGTAATGTGAATTGCAGAATTCAGTGAATCATCGAATCTTTGAACGCACATTGCGCCCATTAGTATTCTAGTGGGCATGCCTGTTCGAGCGTCATTTCAACCCTTAAGCCTAGCTTAGTGTTGGGAGCCTACTG--CTTTTGCTAGCTGTAGCTCCTGAAATACAACGGCGGATCTGCGATATCCTCTGAGCGTAGTAA------TTTT-TATCTCGCTTTT-GACTGGAGTT-GCAGCGTCTTTAGCCGCTAAACCCCCC-AA-TTTTTAATGGTTGACCTCGGATCAGGT---GAAGGTTAGTCATGCTCACAG---------T-CCCATCA---------TCCTC--------ATCACCATCA-T------CGCCTCGCAAA-CAT--TTTCCAAC----C--GGTGCCGAAAT---------TCT-G---------TTTT------CGCACCTG-CCCA--TTTTCCCAGACAATTACCCC--------G---CCGCACGACCCCG-CGGTGCAAACG-AAAAATTTCTTA--TCACAGCCCCACTTCACA-------CAACA-TTTTGGCGGCCACGCACTTT-GCATGA--CCCACAATGAACAATTGCTGACCCCGCC-AAATAGGAAGCCGCCGAGCTCGGAAAGGGTTCCTTCAAGTACGCATGGGTTCTTGACAAGCTCAAGGCCGAGCGTGAGCGTGGTATCACCATTGATATCGCT-CTCTGGAAGTTCGAGACCAACGAGTACAATGTCACCGTCATT-GGTTAGTATCCCTGTCCACA--GAAAGTATCAT-GTGTCCGAACTC-AGACTAACATCGCAATACAGACGCTCCCGGTC-ACCGTGATTTCATCAAGAACAT--CCCCGACC-TTCCCCTCTATTTACTATACCGACCTACCCTGGACGCGTCCCAAACTCAATGGCCCCCTG-ATTTCTACCCCACATCCTC--------GCGAGAAAGC-----TGTGTGCGCCCGA----------GAAGAGGAAGCAGCAGCAG---ATTCATCCCAACTCGCGCCC--GTTTTCG-ATCTGCCATCGTG----ATGCTA----CAGGGATATCTAGCTAACCCGTCTCTTTT-CCCTGTCGATAGGTTCACCTCCAGACCGGTCAATGCGTAAGT-ACATGCCAAATACCGCGA--TAGCGTG----CCCAAAACACCAAAGCTCACATTCACGAACAGGGTAACCAAATTGGTGCTGCCTTCTGGTATGTAGT-C-------CATCTA--CCTCGACAC-GCCTCAAT---------------------ACGACA-CCCTCC--GCAACTCGACG-----A---CGGCATTCTCGGC---TAC-TTGGTTGGAGCCAAACGAAAGAC-TTGATACTGACCGGTCTCTGATAGGCAAACCATCTCTGGCGAGCACGGTCTCGACAGCAATGGAGTGTACGTACCGTTTCCTTGGCTACTTGCTTTCCCACGAACATGTTAGCTAACACTCG-TGCTTGCTCAGCTACAACGGCACCTCCGAGCTCCAGCTCGAGCGCATGAGCGTCTACTTCAACGAGGCTTCCGGCAACAAGTACGTTCCTCGTGCTGTCCTCGTCGATCTCGAGCCCGGTACCATGGACGCCGTCCGCGCCGGTCCTTTCGGCCAGCTCTTCCGCCCTGACAACTTCGTCTTCGG-TCAGTCCGGTGCC---GGAAACAACTGGGCCAA
>Pestalotiopsis_hunanensis_CSUFTCC15_
-------------------------------------TGTGAACTTACCATT--GTTGCCTCGGCAGAA-GCTGCTCGGT-GCACCTTACCCT-GGAACGGCCTACCCTGTAGCGCCTTACCCTGGAACGGCCTACCCTGTAGC-GGCTGCCGGTGGACTACCAAACTCTTGTTATTGTATTGTAATCTGAGCGTCTTATTTTAATAAGTCAAAACTTTCAACAACGGATCTCTTGGTTCTGGCATCGATGAAGAACGCAGCGAAATGCGATAAGTAATGTGAATTGCAGAATTCAGTGAATCATCGAATCTTTGAACGCACATTGCGCCCATTAGTATTCTAGTGGGCATGCCTGTTCGAGCGTCATTTCAACCCTTAAGCCTAGCTTAGTGTTGGGAGCCTACTG--CTTTTACTAGCTGTAGCTCCTGAAATACAACGGCGGATCTGCGATATCCTCTGAGCGTAGTAA-----ATTTT-TATCTCGCTTTT-GACTGGAGTT-GCAGCGTCTTTAGCCGCTAAATCCCCC-AA-TTTTTAATGGTTGACCTC---------CGAGAAGGTTAGTCATCCTCGCAA---------T-CCCATCA--T-CC---TCATT--------CTCATCATCA-T------CACCTCGCAAA-CAT---TTCCACA----CC-GGTGCCGAAAA---------TCTGG---------TTTT------CGCACCTG-CCCA--TTTTCCCAGACACTTACCCC--------G---CCGCACGACCCCG-CGGTGCAAACG-AAAAATTTCTTA--TCACAGCCCCACATCACA------CAAACA-TTTTGGCAGCCACGCACTTT-GCATGA--CCCACAATGAACAATTGCTGACCCCGCC-AAATAGGAAGCCGCCGAGCTCGGAAAGGGTTCCTTCAAGTACGCATGGGTTCTTGACAAGCTCAAGGCCGAGCGTGAGCGTGGTATCACCATTGATATCGCT-CTCTGGAAGTTCGAGACCAACGAGTACAATGTCACCGTCATT-GGTTAGTATCCCTGCCCACA--ACATGTATCAT-GTCTTCGAACTCAAGACTAACCTTGCAATACAGACGCTCCCGGTC-ACCGTGATTTCATCAAGAAC--------------------------------------------------------------------------------------------------------------------------------------------------------------------------------------------------------------------------------------------------------------------------------------------------------------------------------------------------------------------------------TGCTGCCTTCTGGTATGTAGC-C-------CATCTA--CCTCGACGC-GCCTCAAT---------------------ACGACA-CCACCG--GCAACTCGACA-----A---CGACATTCTCAAC---TGC-TTGGTTGAAACCAAAAGAAAGAC-CTGATACTGACCGGTCTTTGATAGGCAAACCATCTCTGGCGAGCACGGTCTCGACAGCAATGGAGTGTACGTACCCTTTCCCTGGCTACTCGTTTTTCCACGAACATGTCAGCTAACAGTCG-TGCTTGTTCAGCTACAACGGTACCTCCGAGCTCCAGCTCGAGCGCATGAGCGTCTACTTCAACGAGGCTTCCGGTAACAAGTACGTTCCTCGTGCCGTCCTCGTCGATCTCGAGCCCGGTACCATGGATGCCGTCCGCGCCGGCCCTTTCGGTCAGCTCTTCCGCCCTGACAACTTCGTCTTCGG-CCAGTCCGGTGCC---GGAAACAACTGG-----
>Pestalotiopsis_hunanensis_CSUFTCC18_
-------------------------------------TGTGAACTTACCATT--GTTGCCTCGGCAGAA-GCTGCTCGGT-GCACCTTACCCT-GGAACGGCCTACCCTGTAGCGCCTTACCCTGGAACGGCCTACCCTGTAGC-GGCTGCCGGTGGACTACCAAACTCTTGTTATTGTATTGTAATCTGAGCGTCTTATTTTAATAAGTCAAAACTTTCAACAACGGATCTCTTGGTTCTGGCATCGATGAAGAACGCAGCGAAATGCGATAAGTAATGTGAATTGCAGAATTCAGTGAATCATCGAATCTTTGAACGCACATTGCGCCCATTAGTATTCTAGTGGGCATGCCTGTTCGAGCGTCATTTCAACCCTTAAGCCTAGCTTAGTGTTGGGAGCCTACTG--CTTTTACTAGCTGTAGCTCCTGAAATACAACGGCGGATCTGCGATATCCTCTGAGCGTAGTAA-----ATTTT-TATCTCGCTTTT-GACTGGAGTT-GCAGCGTCTTTAGCCGCTAAATCCCCC-AA-TTTTTAATGGTTGACCTC---------CGAGAAGGTTAGTCATCCTCGCAA---------T-CCCATCA--T-CC---TCATT--------CTCATCATCA-T------CACCTCGCAAA-CAT---TTCCACA----CC-GGTGCCGAAAA---------TCTGG---------TTTT------CGCACCTG-CCCA--TTTTCCCAGACACTTACCCC--------G---CCGCACGACCCCG-CGGTGCAAACG-AAAAATTTCTTA--TCACAGCCCCACATCACA------CAAACA-TTTTGGCAGCCACGCACTTT-GCATGA--CCCACAATGAACAATTGCTGACCCCGCC-AAATAGGAAGCCGCCGAGCTCGGAAAGGGTTCCTTCAAGTACGCATGGGTTCTTGACAAGCTCAAGGCCGAGCGTGAGCGTGGTATCACCATTGATATCGCT-CTCTGGAAGTTCGAGACCAACGAGTACAATGTCACCGTCATT-GGTTAGTATCCCTGCCCACA--ACATGTATCAT-GTCTTCGAACTCAAGACTAACCTTGCAATACAGACGCTCCCGGTC-ACCGTGATTTCATCAAGAAC--------------------------------------------------------------------------------------------------------------------------------------------------------------------------------------------------------------------------------------------------------------------------------------------------------------------------------------------------------------------------------TGCTGCCTTCTGGTATGTAGC-C-------CATCTA--CCTCGACGC-GCCTCAAT---------------------ACGACA-CCACCG--GCAACTCGACA-----A---CGACATTCTCAAC---TGC-TTGGTTGAAACCAAAAGAAAGAC-CTGATACTGACCGGTCTTTGATAGGCAAACCATCTCTGGCGAGCACGGTCTCGACAGCAATGGAGTGTACGTACCCTTTCCCTGGCTACTCGTTTTTCCACGAACATGTCAGCTAACAGTCG-TGCTTGTTCAGCTACAACGGTACCTCCGAGCTCCAGCTCGAGCGCATGAGCGTCTACTTCAACGAGGCTTCCGGTAACAAGTACGTTCCTCGTGCCGTCCTCGTCGATCTCGAGCCCGGTACCATGGATGCCGTCCGCGCCGGCCCTTTCGGTCAGCTCTTCCGCCCTGACAACTTCGTCTTCGG-CCAGTCCGGTGCC---GGAAACAACTGG-----
>Pestalotiopsis_hydei_MFLUCC_20_0135_
CATTATAGAGTTTTCT------AAACTCCCAA-CCCATGTGAACTTACCATT--GTTGCCTCGGCAGAA-GCTGCTCGGT-GCACCCTACCTT-GGAACGGCCTACCCTGTAGCGCCTTACCCTGGAACGGCTTACCCTGTAAC-GGCTGCCGGTGGACTACCAAACTCTTGTTATTTTATTGTAATCTGAGCGTCTTATTTTAATAAGTCAAAACTTTCAACAACGGATCTCTTGGTTCTGGCATCAATGAAGAACGCAGCGAAATGCGATAAGTAATGTGAATTGCAAAATTCAGTGAATCATCGAATCTTTGAACGCACATTGCGCCCATTAGTATTCTAGTGGGCATGCCTGTTCGAACGTCATTTCAACCCTTAAGCCTAGCTTAGTGTTGGGAGCCTACTG--CTTTTGCTAGCTGTAGCTCCTGAAATACAACGGCGGATCTGCGATATCCTCTGAGCGTAGTAA-----ATTTT-TATCTCGCTTTT-GACTGGAGTT-GCAGCGTCTTTGGCCGCTAAATCCCCC-AA-TTTTT---------------------------------GTCTTGCGCA------------T-TCCTTCA----TC---CTCTC--------CTCATCATCA-T------CACTTCGCAAA-CAT--TTCCCACA----CC-GGTGTCGAAAA---------TCTGG---------TTTT------CGCACCTG-CCCA--TTTTCTCAGACACTTACCCC--------G---CCGCACGACCCCG-CGGTGCAAACG-AAAAATTTCTTA--TCACAGCCCCACATCACA------CAAACA-TTTTGGCAGCCACGCACCTT-GCATGA--CCCACAATGAACAATTGCTGACCCCGCC-AAATAGGAAGCCGCCGAGCTCGGAAAGGGTTCCTTCAAGTACGCATGGGTTCTTGACAAGCTCAAGGCCGAGCGTGAGCGTGGTATCACCATTGATATCGCT-CTCTGGAAGTTCGAGACCAACGAGTACAATGTCACCGTCATT-GGTTAGTATCCCTGCCCACA--ATATGTGTCAT-GTCTCTGAACTCAAGACTAACCTTGCAATACAGACGCTCCCGGTC-ACCGTGATTTCATCAAGAA--------------------------------------------------------------------------------------------------------------------------------------------------------------------------------------------------------------------------------------------------------------------------------------------------------------------------------------------------------------------------------------------------TGGC---------CATCTA--CCTCGACGC-GCCTCAAT---------------------ACGACA-CCCCCG--GCAACTCGACA-----A---CGACATTCTCAAC---TGC-TTGTTTGGAACCATACGAAAGAC-TTCATACTGACCGGTCTATGATAGGCAAACCATCTCTGGCGAGCACGGTCTCGACAGCAATGGAGTGTACGTACCCTTGATCTCGCTACTCGCTTTCTCGTGAACATGTCAGCTAACAGTCG-TGCTTGTTCAGCTACAACGGTACCTCCGAGCTCCAGCTCGAGCGCATGAGCGTCTACTTCAACGAGGCTTCCGGCAACAAGTACGTTCCTCGTGCCGTCCTCGTCGATCTCGAGCCCGGTACCATGGATGCCGTCCGCGCCGGTCCTTTCGGTCAGCTCTTCCGCCCTGACAACTTCGTCTTCGG-TCAGTCCGGTGCC--------------------
>Pestalotiopsis_iberica_CAA_1004_
CATTATAGAGTTTTCT------AAACTCCCAA-CCCATGTGAACTTACCATT--GTTGCCTCGGCAGAA-GCTGCTCGGT-GCACCTTACCCT-GGAACGGCCTACCCTGTAGCGCCTTAC---------------CCTGTAGC-GGCTGCCGGTGGACTACCAAACTCTTGTTATTTTATTGTAATCTGAGCGTCTTATTTTAATAAGTCAAAACTTTCAACAACGGATCTCTTGGTTCTGGCATCGATGAAGAACGCAGCGAAATGCGATAAGTAATGTGAATTGCAGAATTCAGTGAATCATCGAATCTTTGAACGCACATTGCGCCCATTAGTATTCTAGTGGGCATGCCTGTTCGAGCGTCATTTCAACCCTTAAGCCTAGCTTAGTGTTGGGAGCCTACTG--CTTTTGCTAGCGGTAGCTCCTGAAATACAACGGCGGATCTGCGATATCCTCTGAGCGTAGTAA------TTTT-TATCTCGCTTTT-GACTGGAGTT-GCAGCGTCTTTAGCCGCTAAACCCCCC-AA-TTTTTAATGGTTGACCTCGGATCAGGTCGAGAAGGTTAGTCATCCTCACAA---------T-CCCATCA----TC----------------CCCATCATCA-T------CGTCTCGCAAA-CAT--TTTCCAAC----T--GGTGCCGAAAA---------TCT-G---------TTTT------CGCACCTG-CCCA--TTTTCCCAGACACTTACCCC--------G---CCGCACGACCCCG-CGGTGCAAACG-AAAAATTTCTTA--TCACAGCCCCACATCGCA------CAAACA-TTTTGGCAGCCATGCACTTT-CCATGA--CCCACAATGAACAATTGCTGACCCCGCC-AAATAGGAAGCCGCCGAGCTCGGAAAGGGTTCCTTCAAGTACGCATGGGTTCTTGACAAGCTCAAGGCCGAGCGTGAGCGTGGTATCACCATTGATATCGCT-CTCTGGAAGTTCGAGACCAACGAGTACAATGTCACCGTCATT-GGTTAGTATCCCGGTCCACA--CCATGCACCAT-GCATCCGACCTT-GTACTAACATCACAATACAGATGCTCCCGGTC-ACCGTGATTTCATCAAGAACATGA----------TTCCCTCTATTTACTATAGAGACCTACCCTGGACGCGTCC-AAACTCAATGGCCCCCTG-ATTTCTACCCCACATCTTC-AACAAGAGAGAGAAAGC-----TGTGTGCGCCCGA----------GAAGAGGA---AGCAGCAGCAGATTCATCCCAACTCGCGCCC--GTCCTCG-ATCTGCCATCGTG----ATTCAA----CAGGGATATCTAGCTAACCCGTCTCTTTT-CCCTGTCGATAGGTTCACCTCCAGACCGGTCAATGCGTAAGT-ACATGCCAAATCCCGCGA--TAGCGTG----CCCAAAACACCAGAGCTCACATTCACAAACAGGGTAACCAAATCGGTGCTGCCTTCTGGTACGTAGT-C-------AATCTA--CCTCGACAC-GCCTCAAT---------------------ACGACAACCCTCC--GCAATTCGACA-----A---CGACCTTCTCAACAACTGC-TTGGTTGGAACCAAAGAAAAGAC-CTGATACTGACCGGTCTCTGATAGGCAAACCATCTCTGGCGAGCACGGTCTCGACAGCAATGGAGTGTACGTACCCTTTCCTTGGCTACTTGCTTTCCCACGAACATCTCAGCTAATACCCG-TGGTTGTTCAGCTACAACGGTACCTCTGAGCTCCAGCTCGAGCGCATGAGCGTCTACTTCAACGAGGCTTCCGGCAACAAGTACGTTCCTCGTGCCGTCCTCGTCGATCTCGAGCCCGGCACCATGGATGCCGTCCGCGCCGGTCCTTTCGGTCAGCTCTTCCGCCCTGACAACTTTGTCTTCGG-TCAGTCCGGTGCC---GGAAACAACTGGGCCAA
>Pestalotiopsis_iberica_CAA_1005_
CATTATAGAGTTTTCT------AAACTCCCAA-CCCATGTGAACTTACCATT--GTTGCCTCGGCAGAA-GCTGCTCGGT-GCACCTTACCCT-GGAACGGCCTACCCTGTAGCGCCTTAC---------------CCTGTAGC-GGCTGCCGGTGGACTACCAAACTCTTGTTATTTTATTGTAATCTGAGCGTCTTATTTTAATAAGTCAAAACTTTCAACAACGGATCTCTTGGTTCTGGCATCGATGAAGAACGCAGCGAAATGCGATAAGTAATGTGAATTGCAGAATTCAGTGAATCATCGAATCTTTGAACGCACATTGCGCCCATTAGTATTCTAGTGGGCATGCCTGTTCGAGCGTCATTTCAACCCTTAAGCCTAGCTTAGTGTTGGGAGCCTACTG--CTTTTGCTAGCGGTAGCTCCTGAGATACAACGGCGGATCTGCGATATCCTCTGAGCGTAGTAA------TTTT-TATCTCGCTTTT-GACTGGAGTT-GCAGCGTCTTTAGCCGCTAAACCCCCC-AA-TTTTTAATGGTTGACCTCGGATCAGGTCGAGAAGGTTAGTCATCCTCACAA---------T-CCCATCA----TC----------------CCCATCATCA-T------CGTCTCGCAAA-CAT--TTTCCAAC----T--GGTGCCGAAAA---------TCT-G---------TTTT------CGCACCTG-CCCA--TTTTCCCAGACACTTACCCC--------G---CCGCACGACCCCG-CGGTGCAAACG-AAAAATTTCTTA--TCACAGCCCCACATCGCA------CAAACA-TTTTGGCAGCCATGCACTTT-CCATGA--CCCACAATGAACAATTGCTGACCCCGCC-AAATAGGAAGCCGCCGAGCTCGGAAAGGGTTCCTTCAAGTACGCATGGGTTCTTGACAAGCTCAAGGCCGAGCGTGAGCGTGGTATCACCATTGATATCGCT-CTCTGGAAGTTCGAGACCAACGAGTACAATGTCACCGTCATT-GGTTAGTATCCCGGTCCACA--CCATGCACCAT-GCATCCGACCTT-GTACTAACATCACAATACAGATGCTCCCGGTC-ACCGTGATTTCATCAAGAACATGA----------TTCCCTCTATTTACTATAGAGACCTACCCTGGACGCGTCC-AAACTCAATGGCCCCCTG-ATTTCTACCCCACATCTTC-AACAAGAGAGAGAAAGC-----TGTGTGCGCCCGA----------GAAGAGGA---AGCAGCAGCAGATTCATCCCAACTCGCGCCC--GTCCTCG-ATCTGCCATCGTG----ATTCAA----CAGGGATATCTAGCTAACCCGTCTCTTTT-CCCTGTCGATAGGTTCACCTCCAGACCGGTCAATGCGTAAGT-ACATGCCAAATCCCGCGA--TAGCGTG----CCCAAAACACCAGAGCTCACATTCACAAACAGGGTAACCAAATCGGTGCTGCCTTCTGGTACGTAGT-C-------AATCTA--CCTCGACAC-GCCTCAAT---------------------ACGACAACCCTCC--GCAATTCGACA-----A---CGACCTTCTCAACAACTGC-TTGGTTGGAACCAAAGAAAAGAC-CTGATACTGACCGGTCTCTGATAGGCAAACCATCTCTGGCGAGCACGGTCTCGACAGCAATGGAGTGTACGTACCCTTTCCTTGGCTACTTGCTTTCCCACGAACATCTCAGCTAATACCCG-TGGTTGTTCAGCTACAACGGTACCTCTGAGCTCCAGCTCGAGCGCATGAGCGTCTACTTCAACGAGGCTTCCGGCAACAAGTACGTTCCTCGTGCCGTCCTCGTCGATCTCGAGCCCGGCACCATGGATGCCGTCCGCGCCGGTCCTTTCGGTCAGCTCTTCCGCCCTGACAACTTTGTCTTCGG-TCAGTCCGGTGCC---GGAAACAACTGGGCCAA
>Pestalotiopsis_iberica_CAA_1006_
---------GTTTTCT------AAACTCCCAA-CCCATGTGAACTTACCATT--GTTGCCTCGGCAGAA-GCTGCTCGGT-GCACCTTACCCT-GGAACGGCCTACCCTGTAGCGCCTTAC---------------CCTGTAGC-GGCTGCCGGTGGACTACCAAACTCTTGTTATTTTATTGTAATCTGAGCGTCTTATTTTAATAAGTCAAAACTTTCAACAACGGATCTCTTGGTTCTGGCATCGATGAAGAACGCAGCGAAATGCGATAAGTAATGTGAATTGCAGAATTCAGTGAATCATCGAATCTTTGAACGCACATTGCGCCCATTAGTATTCTAGTGGGCATGCCTGTTCGAGCGTCATTTCAACCCTTAAGCCTAGCTTAGTGTTGGGAGCCTACTG--CTTTTGCTAGCGGTAGCTCCTGAAATACAACGGCGGATCTGCGATATCCTCTGAGCGTAGTAA------TTTT-TATCTCGCTTTT-GACTGGAGTT-GCAGCGTCTTTAGCCGCTAAACCCCCC-AA-TTTTTAATGGTTGACCTCGGATCAGGTCGAGAAGGTTAGTCATCCTCACAA---------T-CCCATCA----TC----------------CCCATCATCA-T------CGTCTCGCAAA-CAT--TTTCCAAC----T--GGTGCCGAAAA---------TCT-G---------TTTT------CGCACCTG-CCCA--TTTTCCCAGACACTTACCCC--------G---CCGCACGACCCCG-CGGTGCAAACG-AAAAATTTCTTA--TCACAGCCCCACATCGCA------CAAACA-TTTTGGCAGCCATGCACTTT-CCATGA--CCCACAATGAACAATTGCTGACCCCGCC-AAATAGGAAGCCGCCGAGCTCGGAAAGGGTTCCTTCAAGTACGCATGGGTTCTTGACAAGCTCAAGGCCGAGCGTGAGCGTGGTATCACCATTGATATCGCT-CTCTGGAAGTTCGAGACCAACGAGTACAATGTCACCGTCATT-GGTTAGTATCCCGGTCCACA--CCATGCACCAT-GCATCCGACCTT-GTACTAACATCACAATACAGATGCTCCCGGTC-ACCGTGATTTCATCAAGAACATGA---------CTTCCCTCTATTTACTATAGAGACCTACCCTGGACGCGTCC-AAACTCAATGGCCCCCTG-ATTTCTACCCCACATCTTC-AACAAGAGAGAGAAAGC-----TGTGTGCGCCCGA----------GAAGAGGA---AGCAGCAGCAGATTCATCCCAACTCGCGCCC--GTCCTCG-ATCTGCCATCGTG----ATTCAA----CAGGGATATCTAGCTAACCCGTCTCTTTT-CCCTGTCGATAGGTTCACCTCCAGACCGGTCAATGCGTAAGT-ACATGCCAAATCCCGCGA--TAGCGTG----CCCAAAACACCAGAGCTCACATTCACAAACAGGGTAACCAAATCGGTGCTGCCTTCTGGTACGTAGT-C-------AATCTA--CCTCGACAC-GCCTCAAT---------------------ACGACAACCCTCC--GCAATTCGACA-----A---CGACCTTCTCAACAACTGC-TTGGTTGGAACCAAAGAAAAGAC-CTGATACTGACCGGTCTCTGATAGGCAAACCATCTCTGGCGAGCACGGTCTCGACAGCAATGGAGTGTACGTACCCTTTCCTTGGCTACTTGCTTTCCCACGAACATCTCAGCTAATACCCG-TGGTTGTTCAGCTACAACGGTACCTCTGAGCTCCAGCTCGAGCGCATGAGCGTCTACTTCAACGAGGCTTCCGGCAACAAGTACGTTCCTCGTGCCGTCCTCGTCGATCTCGAGCCCGGCACCATGGATGCCGTCCGCGCCGGTCCTTTCGGTCAGCTCTTCCGCCCTGACAACTTTGTCTTCGG-TCAGTCCGGTGCC---GGAAACAACTGGGCCAA
>Pestalotiopsis_inflexa_MFLUCC12_0270_
CATTATAGAGTTTTCT------AAACTCCCAA-CCCATGTGAACTTACCATT--GTTGCCTCGGCAGAA-GCTGCTCGGT-GCACCTTACCTT-GGAACGGCCTACCCTGTAGCGCCTTACCCTGGAACGGCTTACCCTGTAAC-GGCTGCCGGTGGACTACCAAACTCTTGTTATTTTATTGTAATCTGAGCGTCTTAT-TTAATAAGTCAAAACTTTCAACAACGGATCTCTTGGTTCTGGCATCGATGAAGAACGCAGCGAAATGCGATAAGTAATGTGAATTGCAGAATTCAGTGAATCATCGAATCTTTGAACGCACATTGCGCCCATTAGTATTCTAGTGGGCATGCCTGTTCGAGCGTCATTTCAACCCTTAAGCCTAGCTTAGCGTTGGGAGCCTACTG--CTTTTATTAGCTGTAGCTCCTGAAATACAACGGCGGATCTGCGATATCCTCTGAGCGTAGTAA------TTTT-TATCTCGCTTTT-GACTGGAGTT-GCAGCGTCTTTAGCCGCTAAATCCCCC-AA-TTTTTAATGGTTGACCTCGGATCAGGTCGAGAAGGTTAGTCATCCTCACAA---------T-CCCATCA--T-CC---CCATC--------TTCATCATCA-T------CACCTGGCAAA-TACTTTTCCCAAC-------GGTGCCGAAAA---------TCT-G---------TTTT------CGCACCTG-CCCA--CTTTCCCAGACACGTACCCC--------G---CCGCACGACCCCG-CGGTGCAAACG-AAAAAATTCTTA--TCACAGCCCCACATCGCA------CAACCA-TTTTGGCAGCCATGCACTTT-TCATGAT-CCCACAACGACCATTCGCTGACCCCGCC-AAACAGGAAGCCGCCGAGCTCGGAAAGGGTTCCTTCAAGTACGCATGGGTTCTTGACAAGCTCAAGGCCGAGCGCGAGCGTGGTATCACCATTGATATCGCT-CTCTGGAAGTTCGAGACCAACCAGTACAATGTCACCGTCATT-GGTTAGTATCCCTGTCCACA--ACATGCATCAT-GCATCCGAACTC-ATACTAACATGGCAATACAGATGCTCCCGGTC-ACCGTGACTTCATCAAGAACATGA-------------------------------------------------------------------------------------------------------------------------------------------------------------------------------------------------------------------------------------------------------------------------------------------------------------------------------------------------------------------------CGGTGCTGCTTTCTGGTATGTAGC-C-------CA-CCA--CCTCGACAC-GGCTCAGC---------------------ACGACG-CCTCCC--GCAACTCCACG-----A---CGACGTTTTCAAC---TAC-TTGGTTGAAACCAAACGAAAGAC-TCGATACTGACCGGTCTCTGATAGGCAAACCATCTCTGGCGAGCACGGTCTCGACAGCAATGGAGTGTACGTACCCTTTCCTTGGCTACTTGCTTTCCCACGAACATGTCAGCTAACACTCG-TGCTTGCTCAGCTACAACGGTACCTCCGAGCTCCAGCTCGAGCGCATGAGCGTCTACTTCAACGAGGCTTCCGGTAACAAGTACGTTCCTCGTGCCGTCCTCGTCGATCTCGAGCCCGGTACCATGGATGCCGTCCGCGCCGGTCCTTTCGGTCAGCTCTTCCGCCCTGACAACTTCGTCTTCGG-TCAGTCCGGTGCC---GGAAACAACTGGGCCAA
>Pestalotiopsis_intermedia_MFLUCC12_0259_
CATTATAGAGTTTTTT-------AACTCCCAA-CCCATGTGAACTTACCATT--GTTGCCTCGGCAGAA-GCTACCTGGT--TACCTTACCTT-GGAACGGCCTACCCTGTAGCGCCTTACCCTGGAACGGCCTACCCTGTAAC-GGCTGCCGGTGGACTACCAAACTCTTGTTATTTTATTGTAATCTGAGCGTCTTATTTTAATAAGTCAAAACTTTCAACAACGGATCTCTTGGTTCTGGCATCGATGAAGAACGCAGCGAAATGCGATAAGTAATGTGAATTGCAGAATTCAGTGAATCATCGAATCTTTGAACGCACATTGCGCCCATTAGTATTCTAGTGGGCATGCCTGTTCGAGCGTCATTTCAACCCTTAAGCCTAGCTTAGTGTTGGGAGCCTACTG--CTTTTGCTAGCGGTAGCTCCTGAAATACAACGGCGGATCTGCGATATCCTCTGAGCGTAGTAA------TTTT-TATCTCGCTTTT-GACTGGAGTT-GCAGCGTCTTTAGCCGCTAAACCCCCC-AA-TTTTTAATGGTTGACCTCGGATCAGGTCGAGAAGGTTAGTCATCCTCAAAT-----------CCCATCA--T-TC---CCATC--------CTCATCATCA-T------CGCCTCGCAAA-CAT--TTTCCAAC----C--GGTGCCGAGAA---------TCT-G---------TTTT------CGCATCTG-CCCA--TTTTCCCAGACACTTACCCC--------G---CCGCACGACCCCG-CGGTGCAAACG-AAAAATTTCTTA--TCACAGCCCCACATCGCA------CAAACA-TTTTGGCAGCCATGCACTTT-CCAAGA--CCCACAATGAACATTTGCTGACCCCGCC-AAATAGGAAGCCGCCGAGCTCGGAAAGGGTTCCTTCAAGTACGCATGGGTTCTTGACAAGCTCAAGGCCGAGCGTGAGCGTGGTATCACCATCGATATCGCT-CTCTGGAAGTTCGAGACCAACGAGTACAATGTCACCGTCATT-GGTTAGTATTCCTGTCCACA--CGATGTACTAT-GCATCTGAATGT-ATACTAACATGGCAACACAGATGCTCCCGGTC-ACCGTGATTTCATCAAGAACATGA-------------------------------------------------------------------------------------------------------------------------------------------------------------------------------------------------------------------------------------------------------------------------------------------------------------------------------------------------------------------------CGGTGCTGCTTTCTGGTATGTTAC-C-------TGTCTG--CCTCGACACGGCCTTAATACGACGTTTTTCGTGCCTGCGACGACAACCCCCC--GCAACTCGACA-----A---CGACGTTCTCAACAAGTGC-TTGGTTGGAAACAAGGGAAAGAC-TTGATACTGACCGGTCCCTGATAGGCAAACCATCTCTGGCGAACACGGTCTCGACAGCAATGGAGTGTACGTACCCTTTCCTTAGCTACTTGCTTTCCCACGAACATCTTAGCTAACACTCG-TGGTTGTTCAGCTACAACGGTACCTCCGAGCTCCAGCTCGAGCGCATGAGCGTCTACTTCAACGAGGCATCCGGCAACAAGTACGTTCCTCGTGCCGTCCTCGTCGATCTCGAGCCCGGTACCATGGATGCCGTCCGCGCCGGTCCTTTCGGTCAGCTCTTCCGCCCTGACAACTTCGTCTTCGG-TCAGTCCGGTGCC---GGAAACAACTGGGCCAA
>Pestalotiopsissp_italiana_MFLU_14_0214_
-----------------------------------------------------------------------------------------------------------------------------------CCTACCCTGTAAC-GGTTGCCGGTGGACTACCAAACTCTTGTTATTTTATTGTAATCTGAGCGTCTTATTTTAATAAGTCAAAACTTTCAACAACGGATCTCTTGGTTCTGGCATCGATGAAGAACGCACCGAAATGCGACAAGTAATGTGAATTGCAGAATTCAGTGAATCATCGAATCTTTGAACGCACATTGCGCCCATTAGTATTCTAGTGGGCATGCCTGTTCGAGCGTCTTTTCCACCCTTAAGCCTAGCTTAGTGTTGGGAGCCTACCG--CTTTTGCTATCGGTATCTCCTGAAATACAACGGCGGATCTGCGATATCCTCTGATCGTAGTAA------TTTT-TATCTCGCTTTT-GACTGGAGTT-GCAGCGTCTTTAGCCGCTAAACCCCCCTAATTTTTTAATGGTTGACCTCGGATCAGGT---------TAGTCATCCACACAA---------T-CCCATCATTC-CC---CCATT---CCCATCTTATCATCA-T------CGCCT--CAAA-CAT--CTTCCAAC----C--GGTGCCGAAAA---------TCT-G---------TTTT------CGCACCTG-CCCA--TTTTCCCAGACACTTACCCC--------G---CCGCACGACCCCG-CGGTGCAAACG-AAAAATTTCTTA--TCACAGCCCCACATCGCA------CAAACA-TTTTGGCAGCCATGCACTTT-CCAAGA--CCCACAATGAACAATTGCTGACCCCGCC-AAATAGGAAGCCGCCGAGCTCGGAAAGGGTTCCTTCAAGTACGCATGGGTTCTTGACAAGCTCAAGGCCGAGCGTGAGCGTGGTATCACCATTGATATCGCT-CTCTGGAAGTTCGAGACCAATGAGTACAATGTCACCGTCATT-GGTTAGTATCCCTGCCCACA--CCATGTATCAT-GCATCCGACCTT-GTGCTAACATGGCAACACAGATGCTCCCGGTC-ACCGTGACTTCATCAAGA--------------------------------------------------------------------------------------------------------------------------------------------------------------------------------------------------------------------------------------------------------------------------------------------------------------------------------------------------------------------------------GGTGCTGCCTTTTGGTATGTAGC-C-------CATCTA--CCTCGACAC-GCCTCAAT---------------------ACGACACCCCCCG--GCAACTCGACA-----A---CGACGTTCTCAACAACTGC-TTGGTTGGAAACAAAGGAAAGAC-TTGATACTGACCGGTCCTTGATAGGCAAACCATCTCTGGCGAGCACGGTCTCGACAGCAATGGAGTGTACGTACCCTTTCCTTGGCTACTTGCTTTCCCACGAACATCTCAGCTAACACTCG-TGGTTGTTCAGCTACAACGGTACCTCCGAGCTCCAGCTCGAGCGCATGAGCGTCTACTTCAACGAGGCTTCCGGCAACAAGTACGTTCCTCGTGCCGTCCTCGTCGATCTCGAGCCCGGTACCATGGATGCCGTCCGCGCCGGTCCTTTCGGTCAGCTCTTCCGCCCTGACAACTTCGTCTTCGG-TCAGTCCGGTGCC---GGAAACAACTGG-----
>Pestalotiopsis_jesteri_CBS_109350_
CATTATAGAGTTTTTC------AAACTCCCAA-CCCATGTGAACTTACCACT--GTTGCCTCGGCAGAG-GCTACCCGGT----ACCTACCTC-GGAACGGCCTACCCTGTAGCGCCTTACCTGGGAGCGG-TTACCCTGTAGC-GGCTGCCGGTGGACTACCAAACTCTTGTTATTTTATTGTAATCTGAGCGTCTTATTTTAATAAGTCAAAACTTTCAACAACGGATCTCTTGGTTCTGGCATCGATGAAGAACGCAGCGAAATGCGATAAGTAATGTGAATTGCAGAATTCAGTGAATCATCGAATCTTTGAACGCACATTGCGCCCATTAGTATTCTAGTGGGCATGCCTGTTCGAGCGTCATTTCAACCCTTAAGCCTAGCTTAGTGTTGGGAGCCTACTA-GCCCTCGCGGCCTGTAGCTCCTGAAATACAACGGCGGATCTGCGATATCCTCTGAGCGTAGTAA------TCTTACCTCTCGCTTTT-GTCAGGATTC-CCAGCATC--TAGCCGCTAAACCCCCC-AA-TTTTTAATGGTTGACCTCGGATCAGGT------------------------------------------------------------------------------------------------------------------------------------------------------------------------------------------------------------------------------------------------------------------------------------------------------------------------------------------------------------------------------------------------------------------------------------------------------------------------------------------------------------------------------------------------------------------------------------------------------------------------------------------------------------------------------------------------------------------------------------------------------------------------------------------------------------------------------------------------------------------------------------------------------------------------------------------------------------------------------------------------------------------------------------------------------------------------------------------------------------------------------------------------------------------------------------------------------------------------------------------------------------------------------------------------------------------------------------------------------------------------------------------------------------------------------------------------------------------------------------------------------
>Pestalotiopsis_jiangxiensis_LC4399_
-------------------------------A-CCCATGTGAACTTACCATT--GTTGCCTCGGCAGAA-GCTACCTGGT--TACCTTACCTT-GGAACGGCCTACCCTGTAGCGCCTTACCCTGGAACGGCCTACCCTGTAAC-GGCTGCCGGTGGACTACCAAACTCTTGTTATTTTATTGTAATCTGAGCGTCTTATTTTAATAAGTCAAAACTTTCAACAACGGATCTCTTGGTTCTGGCATCGATGAAGAACGCAGCGAAATGCGATAAGTAATGTGAATTGCAGAATTCAGTGAATCATCGAATCTTTGAACGCACATTGCGCCCATTAGTATTCTAGTGGGCATGCCTGTTCGAGCGTCATTTCAACCCTTAAGCCTAGCTTAGTGTTGGGAGCCTACTG--CTTTTGCTAGCGGTAGCTCCTGAAATACAACGGCGGATCTGCGATATCCTCTGAGCGTAGTAA------TTTT-TATCTCGCTTTT-GACTGGAGTT-GCAGCGTCTTTAGCCGCTAAACCCCCC-AA-TTTTTAATGGTTGACCTC---------CGAGAAGGTTAGTTATCCTCACAA---------T-CCCATCA--T-TC---CCATC-----------ATCATCG-T------CGCCTCGCGAA-CAT--TTCCCAAC----C--GGTGCCGAGAA---------TCT-G---------TTTT------CGCACCTG-CCCA--TTTTCCCAGACACTTACCCC--------G---CCGCACGACCCCG-CGGTGCAAACG-AAAAATTTCTTA--TCACAGCCCCACATCGCA------CAAACA-TTTTGGCAGCCATGCACCTT-CCAAGA--CCCACAATGAACAATTGCTGACCCCGCC-AAATAGGAAGCCGCCGAGCTCGGAAAGGGTTCCTTCAAGTACGCATGGGTTCTTGACAAGCTCAAGGCCGAGCGTGAGCGTGGTATCACCATCGATATCGCT-CTCTGGAAGTTCGAGACCAACGAGTACAATGTCACCGTCATT-GGTTAGTAACCTTGTCCATA--CGATGTACCAT-GCATCTGAATGT-ATACTAACATGGCAAAACAGATGCTCCCGGTC-ACCGTGATTTCATCAAGAACATGACCCCAGACCTTCCCCTCTATTTACTATAGAGACCTACCCTGGACGCGTCC-AAACTCAATGG-CCCCTG-ATTTCTACCCCACATCCTC----GAGAGAGAGAAAGC-----TGTGTGCGCCCGA----------GAAGAGGA---AGCAGCAGCAGGTTCATCCCAACTCGCGCCC--GTCCTCG-ATCTGCTATCGTG----ATTCAA----CAGGGATATCTAGCTAACCCGTCTCTTTT-CCCTGTCGATAGGTTCACCTCCAGACCGGTCAATGCGTAAGT-ACATGCCAAATCCCGCGA--TAGCGTG----CCCAAAACACCAGAGCTCACATTCACCAACAGGGTAACCAAATTGGTGCTGCCTTTTGGTATGTAGC-C-------CATCTA--CCTCGACAC-GCCTCAAT---------------------ACGACAACCCCCC--GCAACTCGACA-----A---CGACGTTCTCAACAAGTGC-TTGGTTGGAAACAAGGGAAAGAC-TTGATACTGACCGGTCCCTGATAGGCAAACCATCTCTGGCGAGCACGGTCTCGACAGCAATGGAGTGTACGTACCCTTTCCTTGGCTACTTGCTTTCCCACGAACATCTCAGCTAACACTCG-TGGTTTTTCAGCTACAACGGTACCTCCGAGCTCCAGCTCGAGCGCATGAGCGTCTACTTCAACGAGGCTTCCGGCAACAAGTACGTTCCTCGTGCCGTCCTCGTCGATCTCGAGCCCGGTACCATGGATGCCGTCCGCGCCGGTCCTTTCGGTCAGCTCTTCCGCCCTGACAACTTCGTCTTCGG-TCAGTCCGGT-----------------------
>Pestalotiopsis_jinchanghensis_LC6636_
-------------------------------------TGTGAACTTACCATT--GTTGCCTCGGCAGAA-GCTGCTCGGT-ATACCCTACCTT-GGAACGGCCTACCCTGTAGCGCCTTACCCTGGAACGGCTTACCCTGCAAC-GGCTGCCGGTGGACTACTAAACTCTTGTTATTTTATTGTAATCTGAGCGTCTTATTTTAATAAGTCAAAACTTTCAACAACGGATCTCTTGGTTCTGGCATCGATGAAGAACGCAGCGAAATGCGATAAGTAATGTGAATTGCAGAATTCAGTGAATCATCGAATCTTTGAACGCACATTGCGCCCATTAGTATTCTAGTGGGCATGCCTGTTCGAGCGTCATTTCAACCCTTAAGCCTAGCTTAGTGTTGGGAGCCTACTG--CTTTTGCTAGCTGTAGCTCCTGAAATACAACGGCGGATCTGCGATATCCTCTGAGCGTAGTAA------TTTT-TATCTCGCTTTT-GACTGGAGTT-GCAGCGTCTTTAGCCGCTAAACCCCCC-AA-TTTTTAATGGTTGACCTC---------CGAGAAGGTTAGTCATCCTCGCAA---------T-CCCATCA----TC----------------CCCATTCTCA--------TACCTCGCAAA-CGT--TTTCCAAC----C--GGTGCCGAAAA---------TCT-G---------TTTT------CGCACCTG-CCCA--TTTTCCCAGACACTTACCCC--------G---CCGCACGACCCCG-CGGTGCAAACG-AAAAATTTCTTA--TCACAGCCCCACTTCACA-------CAACA-TTTTGGCAGCCACGCACTTT-GCATGA--CCCACAGTGAACAATTGCTAACCCCGCC-AAATAGGAAGCCGCCGAGCTCGGAAAGGGTTCCTTCAAGTACGCATGGGTTCTTGACAAGCTCAAGGCCGAGCGTGAGCGTGGTATCACCATTGATATCGCT-CTCTGGAAGTTCGAGACCAACGAGTACAATGTCACCGTCATT-GGTTAGTATCCCTGTTCACA--GAATGTACCAT-GTCTCCGAACTC-AGACTAACATCACAACACAGACGCTCCCGGTC-ACCGTGATTTCATCAAGAACATGACCCCAGACCTTCCCCTCTATTTACTATACCGACCTACCCTGGACGCGTCCCAAACTCAATGGCCCCCTG-ATTTCTACCCCACATCCTC--------GCGAGAAAGC-----TGTGTGCGCCCGA----------GAAGAGGA---AGCAGCAGCAGATTCATCCCAACTCGCGCCC--GTTTTCG-ATCTGCCATCGTG----ATGCTA----CAGGGATATCTAGCTAACCCGTCTCTTTT-CCCTGTCGATAGGTTCACCTCCAGACCGGTCAATGCGTAAGT-ACATGCCAAATCCCGCGA--TAGCGTG----CCCAAAACACCAAAGCTCACATTCACGAACAGGGTAACCAAATTGGTGCTGCCTTCTGGTATGTAGC-C-------CATCTA--CCTCGGCAC-GCCTCAAT---------------------ACGACA-CCCTCC--GCAACTCGACG-----A---CGACATTCTCGGC---TAC-TTGGTTGGAACCGAACGAAAGAC-TTGATACTGACCGGTCTCTGATAGGCAAACCATCTCTGGCGAGCACGGTCTCGACAGCAATGGAGTGTACGTACCATTTCCTTGCCTACTTGCTTTCCCACGAACATGTTAGCTAACACTCG-TGCTTGCTCAGCTACAACGGCACCTCCGAGCTCCAGCTCGAGCGCATGAGCGTCTACTTCAACGAGGCGTCCGGCAACAAGTACGTTCCTCGTGCCGTCCTCGTCGATCTCGAGCCCGGTACCATGGACGCCGTCCGCGCCGGTCCTTTCGGCCAGCTCTTCCGCCCTGACAACTTCGTCTTCGG-TCAGTCCGGTGCC---GGAAACAACTGGGCCAA
>Pestalotiopsis_jinchanghensis_LC8190_
CATTATAGAGTTTTCT------AAACTCCCAA-CCCATGTGAACTTACCATT--GTTGCCTCGGCAGAA-GCTGCTCGGT-ATACCCTACCTT-GGAACGGCCTACCCTGTAGCGCCTTACCCTGGAACGGCTTACCCTGCAAC-GGCTGCCGGTGGACTACTAAACTCTTGTTATTTTATTGTAATCTGAGCGTCTTATTTTAATAAGTCAAAACTTTCAACAACGGATCTCTTGGTTCTGGCATCGATGAAGAACGCAGCGAAATGCGATAAGTAATGTGAATTGCAGAATTCAGTGAATCATCGAATCTTTGAACGCACATTGCGCCCATTAGTATTCTAGTGGGCATGCCTGTTCGAGCGTCATTTCAACCCTTAAGCCTAGCTTAGTGTTGGGAGCCTACTG--CTTTTGCTAGCTGTAGCTCCTGAAATACAACGGCGGATCTGCGATATCCTCTGAGCGTAGTAA------TTTT-TATCTCGCTTTT-GACTGGAGTT-GCAGCGTCTTTAGCCGCTAAACCCCCC-AA-TTTTTAATGGTTGACCTCGGATCAGGTCGAGAAGGTTAGTCATCCTCGCAA---------T-CCCATCA----TC----------------CCCATTCTCA--------TACCTCGCAAA-CGT--TTTCCAAC----C--GGTGCCGAAAA---------TCT-G---------TTTT------CGCACCTG-CCCA--TTTTCCCAGACACTTACCCC--------G---CCGCACGACCCCG-CGGTGCAAACG-AAAAATTTCTTA--TCACAGCCCCACTTCACA-------CAACA-TTTTGGCAGCCACGCACTTT-GCATGA--CCCACAGTGAACAATTGCTAACCCCGCC-AAATAGGAAGCCGCCGAGCTCGGAAAGGGTTCCTTCAAGTACGCATGGGTTCTTGACAAGCTCAAGGCCGAGCGTGAGCGTGGTATCACCATTGATATCGCT-CTCTGGAAGTTCGAGACCAACGAGTACAATGTCACCGTCATT-GGTTAGTATCCCTGTTCACA--GAATGTACCAT-GTCTCCGAACTC-AGACTAACATCACAACACAGACGCTCCCGGTC-ACCGTGATTTCATCAAGAA-----CCCCAGACCTTCCCCTCTATTTACTATACCGACCTACCCTGGACGCGTCCCAAACTCAATGGCCCCCTG-ATTTCTACCCCACATCCTC--------GCGAGAAAGC-----TGTGTGCGCCCGA----------GAAGAGGA---AGCAGCAGCAGATTCATCCCAACTCGCGCCC--GTTTTCG-ATCTGCCATCGTG----ATGCTA----CAGGGATATCTAGCTAACCCGTCTCTTTT-CCCTGTCGATAGGTTCACCTCCAGACCGGTCAATGCGTAAGT-ACATGCCAAATCCCGCGA--TAGCGTG----CCCAAAACACCAAAGCTCACATTCACGAACAGGGTAACCAAATTGGTGCTGCCTTCTGGTATGTAGC-C-------CATCTA--CCTCGGCAC-GCCTCAAT---------------------ACGACA-CCCTCC--GCAACTCGACG-----A---CGACATTCTCGGC---TAC-TTGGTTGGAACCGAACGAAAGAC-TTGATACTGACCGGTCTCTGATAGGCAAACCATCTCTGGCGAGCACGGTCTCGACAGCAATGGAGTGTACGTACCATTTCCTTGCCTACTTGCTTTCCCACGAACATGTTAGCTAACACTCG-TGCTTGCTCAGCTACAACGGCACCTCCGAGCTCCAGCTCGAGCGCATGAGCGTCTACTTCAACGAGGCGTCCGGCAACAAGTACGTTCCTCGTGCCGTCCTCGTCGATCTCGAGCCCGGTACCATGGACGCCGTCCGCGCCGGTCCTTTCGGCCAGCTCTTCCGCCCTGACAACTTCGTCTTCGG-TCAGTCCGGTGCC---GGAAACAACTGGGCCAA
>Pestalotiopsis_kaki_KNU_PT_1804_
CATTATAGAGTTTTCT------AAACTCCCAA-CCCATGTGAACTTACCATT--GTTGCCTCGGCAGAA-GCTGCTCGGT-GCACCCTACCTT-GGAACGGCCTACCCTGTAGCGCCTTACCCTGGAACGGCTTACCCTGTAAC-GGCTGCCGGTGGACTACCAAACTCTTGTTATTTTATTGTAATCTGAGCGTCTTATTTTAATAAGTCAAAACTTTCAACAACGGATCTCTTGGTTCTGGCATCGATGAAGAACGCAGCGAAATGCGATAAGTAATGTGAATTGCAGAATTCAGTGAATCATCGAATCTTTGAACGCACATTGCGCCCATTAGTATTCTAGTGGGCATGCCTGTTCGAGCGTCATTTCAACCCTTAAGCCTAGCTTAGTGTTGGGAGCCTACTG--CTTTTGCTAGCTGTAGCTCCTGAAATACAACGGCGGATCTGCGATATCCTCTGAGCGTAGTAA-----ATTTT-TATCTCGCTTTT-GACTGGAGTT-GCAGCGTCTTTGGCCGCTAAATCCCCC-AA-TTTTTAATGGTTGACCTCGGATCAGGTCGAGAAGGTTAGTCATCCTCGCAA---------T-CCCATCA--T-CC---TCATC--------CTCATCATCA-T------CACTTCGCAAA-CAT--TTCCCACA----CC-GGTGTCGAAAA---------TCTGG---------TTTT------CGCACCTG-CCCA--TTTTCTCAGACACTTACCCC--------G---CCGCACGACCCCG-CGGTGCAAACG-AAAAATTTCTTA--TCACAGCCCCACATCACA------CAAACA-TTTTGGCAGCCACGCACCTT-GCATGA--CCCACAATGAACAATTGCTGACCCCGCC-AAATAGGAAGCCGCCGAGCTCGGAAAGGGTTCCTTCAAGTACGCATGGGTTCTTGACAAGCTCAAGGCCGAGCGTGAGCGTGGTATCACCATTGATATCGCT-CTCTGGAAGTTCGAGACCAACGAGTACAATGTCACCGTCATT-GGTTAGTATCCCTGCCCACA--ATATGTGTCAT-GTCTCTGAACTCAAGACTAACCTTGCAATACAGACGCTCCCGGTC-ACCGTGATTTCATCAAGAACATGA------------------------------------------------------------------------------------------------------------------------------------------------------------------------------------------------------------------------------------------------------------------------------------------------------------------------------------------------------------------------------------------ATGTAGC-C-------CATCTA--CCTCGACGC-GCCTCAAT---------------------ACGACACCCCCCG--GCAACTCGACA-----A---CGACATTCTTAAC---TGC-TTGTTTGGAACCATACAAAAGAC-TTGATACTGACCGGTCTATGATAGGCAAACCATCTCTGGCGAGCACGGTCTCGACAGCAATGGAGTGTATGTACCCTTTCCCTGGCTACTCGCTTTCTCGTGAACATGTCAGCTAACAGTCG-TGCTTGTTCAGCTACAACGGTACCTCCGAGCTCCAGCTCGAGCGCATGAGCGTCTACTTCAACGAGGCTTCCGGCAACAAGTACGTTCCTCGTGCCGTCCTCGTCGATCTCGAGCCCGGTACCATGGATGCCGTCCGCGCCGGTCCTTTCGGTCAGCTCTTCCGCCCTGACAACTTCGTCTTCGG-TCAGTCCGGTGCC---GGAAACAACTGGGCCAA
>Pestalotiopsis_kandelicola_NCYUCC_19_0354_
CATTATAGAGTTTTCT------AAACTCCCAA-CCCATGTGAACTTACCATT--GTTGCCTCGGCAGAA-GCTGCTCGGT-GCACCTTACCTT-GGAACGGCCTACCCTGTAGCGCCTTACCCTGGAACGGCTTACCCTGTAGC-GGCTGCCGGTGGACTACCAAACTCTTGTTATTTTATTGTAATCTGAGCGTCTTATTTTAATAAGTCAAAACTTTCAACAACGGATCTCTTGGTTCTGGCATCGATGAAGAACGCAGCGAAATGCGATAAGTAATGTGAATTGCAGAATTCAGTGAATCATCGAATCTTTGAACGCACATTGCGCCCATTAGTATTCTAGTGGGCATGCCTGTTCGAGCGTCATTTCAACCCTTAAGCCTAGCTTAGTGTTGGGAGCCTACTG--CTTTTACTAGCTGTAGCTCCTGAAATACAACGGCGGATCTGCGATATCCTCTGAGCGTAGTAA------TTTT-TATCTCGCTTTT-GACTGGAGTT-GCAGCGTCTTTAGCCGCTAAACCCCCC-AA--TTTTAATGGTTGACCTCGGATCAGGT--------TTAGTCATCCTCGCAA---------T-CCCATCA--T-CC---TCATC--------TTCATCATCA-T------CACCTCGCAAA-GAT---TTCCACA----TC-GGTGCCGAAAA---------TCT-G---------TTTT------CGCACCTG-CCCA--TTTTCCCAGACACATACCCC--------G---CCGCACGACCCCG-CGGTGCAAACG-AAAAATTTCTTA--TCATAGCCCCACATCACA--------AACA-TTTTGGCAGCCACGCACTCT-GCATGA--CCCACAATGAACAATTGCTGACCCCGCC-AAATAGGAAGCCGCCGAGCTCGGTAAGGG-TCCTTCAAGTAAA---------------------------------------------------------------------------------------------------------------------------------------------------------------------------------------------------------------CCCCAGGCCTTCCCCTCTATTTACTAGAGAGACCTACCCTGGACGCGTCC-AAACTCAATGGCCCCCTG-ATTTCTACCCCACATCCTC--------GAGAGAAAGC-----TGTGTGCGCCCGA----------GAAGAGGA---AGCAGCAGCAGATTCATCCCAAGTCGCGCCC--GTCCTCG-ATCTGTCATCGTG----ATGCAA----CAGGGATATCTAGCTAACCCGTCTCTTTT-CCCTGTCGATAGGTTCACCTCCAGACCGGTCAATGCGTAAGT-AAATGCCAAATCCCGCGA--TAGCGTG----CCCAAAACACCAGAGCTCACATTCACGAACAGGGTAACCAAATTGGTGCTGCCTTCTGGTATGTAGC-C-------CATCTA--CCTCGACGC-GCCTCAAT---------------------ACGACA-CCCCCG--GCAACTCGACA-----A---CGACATTCTCAAC---TGC-TTGGTTGAAACCATACGAAAGAC-TTGGTACTGACCGGTCTCTGATAGGCAAACCATCTCTGGCGAGCACGGTCTCGACAGCAATGGAGTGTACGTACCCTTTCCCTGGCTACTCGCTTTCTCGTGAACATATCAGCTAACACTCG-TGCTTGTTCAGCTACAACGGTACCTCCGAGCTCCAGCTCGAGCGCATGAGCGTCTACTTCAACGAGGCTTCCGGCAACAAGTACGTTCCTCGTGCCGTCCTCGTCGATCTCGAGCCCGGTACCATGGATGCCGTCCGCGCCGGTCCTTTCGGTCAGCTCTTCCGCCCTGACAACTTCGTCTTCGG-TCAGTCCGGTGCC---GGAAACAACTGG-----
>Pestalotiopsis_kandelicola_NCYUCC_19_0355_
CATTATAGAGTTTTCT------AAACTCCCAA-CCCATGTGAACTTACCATT--GTTGCCTCGGCAGAA-GCTGCTCGGT-GCACCTTACCTT-GGAACGGCCTACCCTGTAGCGCCTTACCCTGGAACGGCTTACCCTGTAGC-GGCTGCCGGTGGACTACCAAACTCTTGTTATTTTATTGTAATCTGAGCGTCTTATTTTAATAAGTCAAAACTTTCAACAACGGATCTCTTGGTTCTGGCATCGATGAAGAACGCAGCGAAATGCGATAAGTAATGTGAATTGCAGAATTCAGTGAATCATCGAATCTTTGAACGCACATTGCGCCCATTAGTATTCTAGTGGGCATGCCTGTTCGAGCGTCATTTCAACCCTTAAGCCTAGCTTAGTGTTGGGAGCCTACTG--CTTTTACTAGCTGTAGCTCCTGAAATACAACGGCGGATCTGCGATATCCTCTGAGCGTAGTAA------TTTT-TATCTCGCTTTT-GACTGGAGTT-GCAGCGTCTTTAGCCGCTAAACCCCCC-AA--TTTTAATGGTTGACCTCGGATCAGGT--------TTAGTCATCCTCGCAA---------T-CCCATCA--T-CC---TCATC--------TTCATCATCA-T------CACCTCGCAAA-GAT---TTCCACA----TC-GGTGCCGAAAA---------TCT-G---------TTTT------CGCACCTG-CCCA--TTTTCCCAGACACATACCCC--------G---CCGCACGACCCCG-CGGTGCAAACG-AAAAATTTCTTA--TCATAGCCCCACATCACA--------AACA-TTTTGGCAGCCACGCACTCT-GCATGA--CCCACAATGAACAATTGCTGACCCCGCC-AAATAGGAAGCCGCCGAGCTCGGTAAGGG-TCCTTCAAGTAAA---------------------------------------------------------------------------------------------------------------------------------------------------------------------------------------------------------------CCCCAGGCCTTCCCCTCTATTTACTAGAGAGACCTACCCTGGACGCGTCC-AAACTCAATGGCCCCCTG-ATTTCTACCCCACATCCTC--------GAGAGAAAGC-----TGTGTGCGCCCGA----------GAAGAGGA---AGCAGCAGCAGATTCATCCCAAGTCGCGCCC--GTCCTCG-ATCTGTCATCGTG----ATGCAA----CAGGGATATCTAGCTAACCCGTCTCTTTT-CCCTGTCGATAGGTTCACCTCCAGACCGGTCAATGCGTAAGT-AAATGCCAAATCCCGCGA--TAGCGTG----CCCAAAACACCAGAGCTCACATTCACGAACAGGGTAACCAAATTGGTGCTGCCTTCTGGTATGTAGC-C-------CATCTA--CCTCGACGC-GCCTCAAT---------------------ACGACA-CCCCCG--GCAACTCGACA-----A---CGACATTCTCAAC---TGC-TTGGTTGAAACCATACGAAAGAC-TTGGTACTGACCGGTCTCTGATAGGCAAACCATCTCTGGCGAGCACGGTCTCGACAGCAATGGAGTGTACGTACCCTTTCCCNGGCTACTCGCTTTCTCGTGAACATATCAGCTAACACTCG-TGCTTGTTCAGCTACAACGGTACCTCCGAGCTCCAGCTCGAGCGCATGAGCGTCTACTTCAACGAGGCTTCCGGCAACAAGTACGTTCCTCGTGCCGTCCTCGTCGATCTCGAGCCCGGTACCATGGATGCCGTCCGCGCCGGTCCTTTCGGTCAGCTCTTCCGCCCTGACAACTTCGTCTTCGG-TCAGTCCGGTGCC---GGAAACAACTGG-----
>Pestalotiopsis_kenyana_CBS_442_67_
CATTATAGAGTTTTCT------AAACTCCCAA-CCCATGTGAACTTACCATT--GTTGCCTCGGCAGAA-GCTGCTCGGT-GCACCCTACCTT-GGAACGGCCTACCCTGTAGCGCCTTACCCTGGAACGGCTTACCCTGTAAC-GGCTGCCGGTGGACTACCAAACTCTTGTTATTTTATTGTAATCTGAGCGTCTTATTTTAATAAGTCAAAACTTTCAACAACGGATCTCTTGGTTCTGGCATCGATGAAGAACGCAGCGAAATGCGATAAGTAATGTGAATTGCAGAATTCAGTGAATCATCGAATCTTTGAACGCACATTGCGCCCATTAGTATTCTAGTGGGCATGCCTGTTCGAGCGTCATTTCAACCCTTAAGCCTAGCTTAGTGTTGGGAGCCTACTG--CTTTTGCTAGCTGTAGCTCCTGAAATACAACGGCGGATCTGCGATATCCTCTGAGCGTAGTAA-----ATTTT-TATCTCGCTTTT-GACTGGAGTT-GCAGCGTCTTTGGCCGCTAAATCCCCC-AA-TTTTTAATGGTTGACCTCGGATCAGGTCGAGAAGGTTAGTCATCCTCGCAA---------T-CCCATCA--T-CC---TCATC--------CTCATCATCA-T------CACTTCGCAAA-CAT--TTCCCACA----CC-GGTGTCGAAAA---------TCTGG---------TTTT------CGCACCTG-CCCA--TTTTCTCAGACACTTACCCC--------G---CCGCACGACCCCG-CGGTGCAAACG-AAAAATTTCTTA--TCACAGCCCCACATCACA------CAAACA-TTTTGGCAGCCACGCACCTT-GCATGA--CCCACAATGAACAATTGCTGACCCCGCC-AAATAGGAAGCCGCCGAGCTCGGAAAGGGTTCCTTCAAGTACGCATGGGTTCTTGACAAGCTCAAGGCCGAGCGTGAGCGTGGTATCACCATTGATATCGCT-CTCTGGAAGTTCGAGACCAACGAGTACAATGTCACCGTCATT-GGTTAGTATCCCTGCCCACA--ATATGTGTCAT-GTCTCTGAACTCAAGACTAACCTTGCAATACAGACGCTCCCGGTC-ACCGTGATTTCATCAAGAACATGACCCCAGGCCTTCCCCTCTATTTACTATAGAGACCTACCCTGGACGCGTCC-AAACTCAATGGCCCCCTG-ATTTCTACCCCACATCCTC--------GAGAGAAAGC-----TGTGTGCGCCCGA----------GAAGAGGA---AGCAGCAGCAGATTCATCCCAACTCGCGCTC--GTCCTCG-ATCTGCCATCGTG----ATGCAA----CAGGGATATATAGCTAATCCGTCTCTTTT-CCCTGTCGATAGGTTCACCTCCAGACCGGTCAATGCGTAAGT-ACATGCCAAATCCCGCGA--TAGCGTG----CCCAAAACACCAGAGCTCACATTCACGAACAGGGTAACCAAATTGGTGCTGCCTTCTGGTATGTAGC-C-------CATCTA--CCTCGACGC-GCCTCAAT---------------------ACGACA-CCCCCG--GCAACTCGACC-----A---CGATAATCTCAAC---TGC-TTGGTTGGAACCATACGAAAGAC-TCGATACTGACCGGTCTATGATAGGCAAACCATCTCTGGCGAGCACGGTCTCGACAGCAATGGAGTGTACGTACCCTTTCCCTGGCTGTTCGCTTTCTCGTGAACATGTCAGCTAACAGTCG-TGCTTGTTCAGCTACAACGGTACCTCCGAGCTCCAGCTCGAGCGCATGAGCGTCTACTTCAACGAGGCTTCCGGCAACAAGTACGTTCCTCGTGCCGTCCTCGTCGATCTCGAGCCCGGTACCATGGATGCCGTCCGCGCCGGTCCTTTCGGTCAGCTCTTCCGCCCTGACAACTTCGTCTTCGG-TCAGTCCGGTGCC---GGAAACAACTGGGCCAA
>Pestalotiopsis_kenyana_LC6633_
-------------------------------A-CCCATGTGAACTTACCATT--GTTGCCTCGGCAGAA-GCTGCTCGGT-GCACCCTACCTT-GGAACGGCCTACCCTGTAGCGCCTTACCCTGGAACGGCTTACCCTGTAAC-GGCTGCCGGTGGACTACCAAACTCTTGTTATTTTATTGTAATCTGAGCGTCTTATTTTAATAAGTCAAAACTTTCAACAACGGATCTCTTGGTTCTGGCATCGATGAAGAACGCAGCGAAATGCGATAAGTAATGTGAATTGCAGAATTCAGTGAATCATCGAATCTTTGAACGCACATTGCGCCCATTAGTATTCTAGTGGGCATGCCTGTTCGAGCGTCATTTCAACCCTTAAGCCTAGCTTAGTGTTGGGAGCCTACTG--CTTTTGCTAGCTGTAGCTCCTGAAATACAACGGCGGATCTGCGATATCCTCTGAGCGTAGTAA-----ATTTT-TATCTCGCTTTT-GACTGGAGTT-GCAGCGTCTTTGGCCGCTAAATCCCCC-AA-TTTTTAATGGTTGACCTC----------GAGAAGGTTAGTCATCCTCGCAA---------T-CCCATCA--T-CC---TCATC--------CTCATCATCA-T------CACTTCGCAAA-CAT--TTCCCACA----CC-GGTGTCGAAAA---------TCTGG---------TTTT------CGCACCTG-CCCA--TTTTCTCAGACACTTACCCC--------G---CCGCACGACCCCG-CGGTGCAAACG-AAAAATTTCTTA--TCACAGCCCCACATCACA------CAAACA-TTTTGGCAGCCACGCACCTT-GCATGA--CCCACAATGAACAATTGCTGACCCCGCC-AAATAGGAAGCCGCCGAGCTCGGAAAGGGTTCCTTCAAGTACGCATGGGTTCTTGACAAGCTCAAGGCCGAGCGTGAGCGTGGTATCACCATTGATATCGCT-CTCTGGAAGTTCGAGACCAACGAGTACAATGTCACCGTCATT-GGTTAGTATCCCTGCCCACA--ATATGTGTCAT-GTCTCTGAACTCAAGACTAACCTTGCAATACAGACGCTCCCGGTC-ACCGTGATTTCATCAAGAACATGACCCCAGGCCTTCCCCTCTATTTACTATAGAGACCTACCCTGGACGCGTCC-AAACTCAATGGCCCCCTG-ATTTCTACCCCACATCCTC--------GAGAGAAAGC-----TGTGTGCGCCCGA----------GAAGAGGA---AGCAGCAGCAGATTCATCCCAACTCGCGCTC--GTCCTCG-ATCTGCCATCGTG----ATGCAA----CAGGGATATATAGCTAATCCGTCTCTTTT-CCCTGTCGATAGGTTCACCTCCAGACCGGTCAATGCGTAAGT-ACATGCCAAATCCCGCGA--TAGCGTG----CCCAAAACACCAGAGCTCACATTCACGAACAGGGTAACCAAATTGGTGCTGCCTTCTGGTATGTAGC-C-------CATCTA--CCTCGACGC-GCCTCAAT---------------------ACGACA-CCCCCG--GCAACTCGACC-----A---CGATAATCTCAAC---TGC-TTGGTTGGAACCATACGAAAGAC-TCGATACTGACCGGTCTATGATAGGCAAACCATCTCTGGCGAGCACGGTCTCGACAGCAATGGAGTGTACGTACCCTTTCCCTGGCTGTTCGCTTTCTCGTGAACATGTCAGCTAACAGTCG-TGCTTGTTCAGCTACAACGGTACCTCCGAGCTCCAGCTCGAGCGCATGAGCGTCTACTTCAACGAGGCTTCCGGCAACAAGTACGTTCCTCGTGCCGTCCTCGTCGATCTCGAGCCCGGTACCATGGATGCCGTCCGCGCCGGTCCTTTCGGTCAGCTCTTCCGCCCTGACAACTTCGTCTTCGG-TCAGTCCGGTGCC---GGAAACAACTGGGCCAA
>Pestalotiopsis_knightiae_CBS_111963_
CATTATAGAGTTTTCT------AAACTCCCAA-CCCATGTGAACTTACCATT--GTTGCCTCGGCAGAA-GCTGCTCGGT-ACACCCTACCTT-GGAACGGCCTACCCTGTAGCGCCTTACCCTGGAACGGCTTACCCTGTAGC-GGCTGCCGGTGGACTACCAAACTCTTGTTATTTTATTGTAATCTGAGCGTCTTATTTTAATAAGTCAAAACTTTCAACAACGGATCTCTTGGTTCTGGCATCGATGAAGAACGCAGCGAAATGCGATAAGTAATGTGAATTGCAGAATTCAGTGAATCATCGAATCTTTGAACGCACATTGCGCCCATTAGTATTCTAGTGGGCATGCCTGTTCGAGCGTCATTTCAACCCTTAAGCCTAGCTTAGTGTTGGGAGCCTACTG--CTTTTACTAGCTGTAGCTCCTGAAATACAACGGCGGATCTGCGATATCCTCTGAGCGTAGTAA------TTTT-TATCTCGCTTTT-GACTGGAGTT-GCAGCGTCTTTAGCCGCTAAATCCCCC-AA-TTTTTAATGGTTGACCTCGGATCAGGT-----AGGTTAGTCATCCTCGCAA---------T-CCCATCA--T-CG---TCATC--------CTCATCATCA-T------CACCTCGCAAA-CAT---TTCCACA----CC-GGTGCCGAAAA---------TCTGG---------TTTT------CGCACCTG-CCCA--TTTTCCCACACACTTACCCC--------G---CCGCACGACCCCG-CGGTGCAAACG-AAAAATTTCTTA--TCATAGCCCCACATCACA------CAAACA-TTTTGGCAGCCACGCACTTT-GCAAGA--CCCACAATGAACAATTGCTGACCCCGCC-AAATAGGAAGCCGCCGAGCTCGGAAAGGGTTCCTTCAAGTACGCATGGGTTCTTGACAAGCTCAAGGCCGAGCGTGAGCGTGGTATCACCATTGATATCGCT-CTCTGGAAGTTCGAGACCAACGAGTACAATGTCACCGTCATT-GGTTAGTATCCCTGTCCACA--ACATGCATCAT-GTCTTTGAACTCAAGACTAACCTTGCACTACAGACGCTCCCGGTC-ACCGTGATTTCATCAAGAACATGA--------------------TTACTATAGAGACCTACCCTGGACGCGTCC-AAACTCAATGGCCCCCTG-ATTTCTACCCCACATCCTC--------GAGAGAAAGC-----TGTGTGCGCCCGA----------GAAGAGGAAGCAGCAGCAGCAGATTCATCCCAACTCGCGCCC--GTCCTCG-ATCTGCCATCGTG----ATGCAA----CAGGGATATCTAGCTAACCCGTCTCTTTT-CCCTGTCGATAGGTTCACCTCCAGACCGGTCAATGCGTAAGT-ACATGCCAAATCCCGCGA--TAGCGTG----CCCAAAACACCAGAGCTCACATTCACGAACAGGGTAACCAAATTGGTGCTGCCTTCTGGTATGTAGC-C-------CATCTA--CCTCGACGC-GCCTCGAT---------------------ACGACACCCCCCG--GCAACTCGACA-----A---CGACATTCTCAAC---TGC-TTGTTTGGAATCATACGAAAGAC-TTGATACTGACCGGTCTATGATAGGCAAACCATCTCTGGCGAGCACGGTCTCGACAGCAATGGAGTGTACGTACCCTTTCCTTGGCTACTTGCTTTCTCGTGAACATGTCAGCTAACACTCG-TGCTTGTTCAGCTACAACGGTACCTCCGAGCTCCAGCTCGAGCGCATGAGCGTCTACTTCAACGAGGCTTCCGGCAACAAGTACGTTCCTCGTGCCGTCCTCGTCGATCTCGAGCCCGGTACCATGGATGCCGTCCGCGCCGGTCCTTTCGGTCAGCTCTTCCGCCCTGACAACTTCGTATTCGG-TCAGTCCGGTGCC---GGAAACAACTGGGCCAA
>Pestalotiopsis_knightiae_CBS_114138_
CATTATAGAGTTTTCT------AAACTCCCAA-CCCATGTGAACTTACCATT--GTTGCCTCGGCAGAA-GCTGCTCGGT-ACACCCTACCTT-GGAACGGCCTACCCTGTAGCGCCTTACCCTGGAACGGCTTACCCTGTAGC-GGCTGCCGGTGGACTACCAAACTCTTGTTATTTTATTGTAATCTGAGCGTCTTATTTTAATAAGTCAAAACTTTCAACAACGGATCTCTTGGTTCTGGCATCGATGAAGAACGCAGCGAAATGCGATAAGTAATGTGAATTGCAGAATTCAGTGAATCATCGAATCTTTGAACGCACATTGCGCCCATTAGTATTCTAGTGGGCATGCCTGTTCGAGCGTCATTTCAACCCTTAAGCCTAGCTTAGTGTTGGGAGCCTACTG--CTTTTACTAGCTGTAGCTCCTGAAATACAACGGCGGATCTGCGATATCCTCTGAGCGTAGTAA------TTTT-TATCTCGCTTTT-GACTGGAGTT-GCAGCGTCTTTAGCCGCTAAATCCCCC-AA-TTTTTAATGGTTGACCTCGGATCAGGT----AAGGTTAGTCATCCTCGCAA---------T-CCCATCA----TCG--TCATC--------CTCATCATCA-T------CACCTCGCAAA-CAT---TTCCACA----CC-GGTGCCGAAAA---------TCTGG---------TTTT------CGCACCTG-CCCA--TTTTCCCACACACTTACCCC--------G---CCGCACGACCCCG-CGGTGCAAACG-AAAAATTTCTTA--TCATAGCCCCACATCACA------CAAACA-TTTTGGCAGCCACGCACTTT-GCAAGA--CCCACAATGAACAATTGCTGACCCCGCC-AAATAGGAAGCCGCCGAGCTCGGAAAGGGTTCCTTCAAGTACGCATGGGTTCTTGACAAGCTCAAGGCCGAGCGTGAGCGTGGTATCACCATTGATATCGCT-CTCTGGAAGTTCGAGACCAACGAGTACAATGTCACCGTCATT-GGTTAGTATCCCTGTCCACA--ACATGCATCAT-GTCTTTGAACTCAAGACTAACCTTGCACTACAGACGCTCCCGGTC-ACCGTGATTTCATCAAGAACAT--CCCCAGGCCTTCCCCTCTATTTACTATAGAGACCTACCCTGGACGCGTCC-AAACTCAATGGCCCCCTG-ATTTCTACCCCACATCCTC--------GAGAGAAAGC-----TGTGTGCGCCCGA----------GAAGAGGAAGCAGCAGCAGCAGATTCATCCCAACTCGCGCCC--GTCCTCG-ATCTGCCATCGTG----ATGCAA----CAGGGATATCTAGCTAACCCGTCTCTTTT-CCCTGTCGATAGGTTCACCTCCAGACCGGTCAATGCGTAAGT-ACATGCCAAATCCCGCGA--TAGCGTG----CCCAAAACACCAGAGCTCACATTCACGAACAGGGTAACCAAATTGGTGCTGCCTTCTGGTATGTAGC-C-------CATCTA--CCTCGACGC-GCCTCGAT---------------------ACGACACCCCCCG--GCAACTCGACA-----A---CGACATTCTCAAC---TGC-TTGTTTGGAATCATACGAAAGAC-TTGATACTGACCGGTCTATGATAGGCAAACCATCTCTGGCGAGCACGGTCTCGACAGCAATGGAGTGTACGTACCCTTTCCTTGGCTACTTGCTTTCTCGTGAACATGTCAGCTAACACTCG-TGCTTGTTCAGCTACAACGGTACCTCCGAGCTCCAGCTCGAGCGCATGAGCGTCTACTTCAACGAGGCTTCCGGCAACAAGTACGTTCCTCGTGCCGTCCTCGTCGATCTCGAGCCCGGTACCATGGATGCCGTCCGCGCCGGTCCTTTCGGTCAGCTCTTCCGCCCTGACAACTTCGTATTCGG-TCAGTCCGGTGCC---GGAAACAACTGGGCCAA
>Pestalotiopsis_krabiensis_MFLUCC_16_0260_
-----TAGAGTTTTCT------AAACTCCCAA-CCCATGTGAACTTACCATT--GTTGCCTCGGCAGAA-GCTGCTCGGT-GCACCTTACCTT-GGAACGGCCTACCCTGTAGCGCCTTACCCTGGAACGGCTTACCCTGCAAC-GGCTGCCGGTGGACTACCAAACTCTTGTTATTTTATGGTTATCTGAGCGTCTTATTTTAATAAGTCAAAACTTTCAACAACGGATCTCTTGGTTCTGGCATCGATGAAGAACGCAGCGAAATGCGATAAGTAATGTGAATTGCAGAATTCAGTGAATCATCGAATCTTTGAACGCACATTGCGCCCATTAGTATTCTAGTGGGCATGCCTGTTCGAGCGTCATTTCAACCCTTAAGCCTAGCTTAGTGTTGGGAGCCTACTG--CTTTTGCTAGCTGTAGCTCCTGAAATACAACGGCGGATCTGCGATATCCTCTGAGCGTAGTAA------TTTT-TATCTCGCTTTT-GACTGGAGTT-GCAGCGTCTTTAGCCGCTAAACCCCCC-AA-TTTTTAATGGTGACCCTTCGG------CGAGAAGGTTAGTCATGCTCACAT-----------CCCATCA--T------TCCTC--------ATCATCATCA-T------CGCCTCGCAAA-CAT--TTTCCAAA----CC-GGTGCCGGAAA---------TTCTG---------TTTT------CGCACCTGCCCCA--TTTTTCCAGACACTTACCCC-------CG---CCGCACGACCCCGCCGGTGCAAACGAAAAAATTTCTTATCTCACAGCCCCACTTCACA--------ACCA-TTTTGGCAGCCACGCACTTTGGCATGA--CCCCCAATGAACAATTGCTGACCCCGCCAAAATAGGAAGCCGCCGAGCTCGGAAAGGGTTCCTTCAAGTACGCATGGGTTCTTGACAAGCTCAAGGCCGAGCGTGAGCGTGGTATCACCATTGATATCGCT-CTCTGGAAGTTCGAGACCAACGAGTACAATGTCACCGTCATT-GGTTAGTATCCCTGTCCATA--GAAAGTATCAT-GTGTCCGAACTC-AGACTAACATCGCAATACAGACGCTCCCGGTC-ACCGTGATTTCATCAAGAACATGA------------------------------------------------------------------------------------------------------------------------------------------------------------------------------------------------------------------------------------------------------------------------------------------------------------------------------------------AAGCCCACG-------------------------------------------------------TATCTA--CCTCGAC-C-GCCTCAAT---------------------ACGACA-CCCTCC--GCAACTCGACG-----A---CGGCATTCTCGGC---TAC-TTGGTTGGAACCAAACGAAAGAC-TTGATACTGACCGGTCTCTGATAGGCAAACCATCTCTGGCGAGCACGGTCTCGACAGCAATGGAGTGTACGTACCGTTTCCTTGGCTACTTGCTTTCCCACGAACTTGTTAGCTAACACTCG-TGCTTGCTCAGCTACAACGGCACCTCGGAGCTCCAGCTCGAGCGCATGAGCGTCTACTTCAACGAGGCTTCCGGCAACAAGTACGTTCCTCGTGCTGTCCTCGTCGATCTCGAGCCCGGTACCATGGACGCCGTCCGCGCCGGTCCTTTCGGCCAGCTCTTCCGCCCTGACAACTTCGTCTTCGG-TCAGTCCGGTGCC---GGAAACAACTGGGCCAA
>Pestalotiopsis_leucadendri_CBS_121417_
CATTATAGAGTTTTCT------AAACTCCCAA-CCCATGTGAACTTACCATT--GTTGCCTCGGCAGAA-GCTACCTGGT--TACCCTACCTT-GGAACGGCCTACCCTGTAGCGCCTTACCCTGGAACGGCCTACCCTGTAAC-GGCTGCCGGTGGACTACCAAACTCTTGTTATTTTATTGTAATCTGAGCGTCTTATTTTAATAAGTCAAAACTTTCAACAACGGATCTCTTGGTTCTGGCATCGATGAAGAACGCAGCGAAATGCGATAAGTAATGTGAATTGCAGAATTCAGTGAATCATCGAATCTTTGAACGCACATTGCGCCCATTAGTATTCTAGTGGGCATGCCTGTTCGAGCGTCATTTCAACCCTTAAGCCTAGCTTAGTGTTGGGAGCCTACTG--CTTTTGCTAGCGGTAGCTCCTGAAATACAACGGCGGATCTGCGATATCCTCTGAGCGTAGTAA-----ATTTT--ATCTCGCTTTT-GACTGGAGTT-GCAGCGTCTTTAGCCGCTAAACCCCCC-AATTTTTTAATGGTTGACCTC--------------AGGTTAGTC---CTCACAA---------T-CCCATCA--T-TC---CCATC--------CTCATCAT----------CGCCTCGCACA-CAT----TCCAAC----C--GGTGCCGAAAA---------TTT-G---------TTTT------CGCACCTG-CCCA--TTTTCCCAGACACTTACCCC--------G---CCGCACGACCCCG-CGGTGCAAACG-AAAAATTTCTTA--TCACAGCCCCACATCACA--------AACA-TTTTGGCAGCCATGCACTTT-CCAGGA--CCCACAATGAACAATTGCTGACCCCGCC-AAATAGGAAGCCGCCGAGCTCGGAAAGGGTTCCTTCAAGTACGCATGGGTTCTTGACAAGCTCAAGGCCGAGCGTGAGCGTGGTATCACCATTGATATCGCT-CTCTGGAAGTTCGAGACCAACGAGTACAATGTCACCGTCATT-GGTTAGTAACCCTGTCCATG--CGATGTACCAT-GCGTCTGAATGT-ATGCTAACATGGCAACACAGATGCTCCCGGTC-ACCGTGATTTCATCAAGAACA---------------------------------------------------------------------------TTCTACCCCACATCCTC--------GAGAGAAAGC-----TGTGTGCGCCCAA----------GAAGAGGA---AGCAGCAGCAGACTCATCCCAACTCGCGCCC--GTCCTCG-ATCTGCCATCGTG----ATGCAA----CAGGGATATCTAGCTAACCCGTCTCTTTT-CCCTGTCGATAGGTTCACCTCCAGACCGGTCAATGCGTAAGT-ACACGCCAAATCCCGCGA--TAGCGTG----CCCAAAACACCAGAGCTCACATTCACGAACAGGGTAACCAAATTGGTGCTGCCTTCTGGTATGTAGC-C-------CATCTA--CCTCGACGC-GCCTCAAT---------------------ACGACACCCCCCG--GCAACTCGACA-----A---CGACATTCTTAAC---TGC-TTGTTTGGAACCATACAAAAGAC-TTGATACTGACCGGTCTATGATAGGCAAACCATCTCTGGCGAGCACGGTCTCGACAGCAATGGAGTGTATGTACCCTTTCCCTGGCTATTCGCTTTCTCGTGAACATGTCAGCTAACAGTCG-TGCTTGTTCAGCTACAACGGTACCTCCGAGCTCCAGCTCGAGCGCATGAGCGTCTACTTCAACGAGGCTTCCGGCAACAAGTACGTTCCTCGTGCCGTCCTCGTCGATCTCGAGCCCGGTACCATGGATGCCGTCCGCGCCGGTCCTTTCGGTCAGCTCTTCCGCCCTGACAACTTCGTCTTCGG-TCAGTCCGGTGC---------------------
>Pestalotiopsis_licualicola_HGUP4057_
CATTATAGAGTTTTCT------AAACTCCCAA-CCCATGTGAACTTACCATT--GTTGCCTCGGCAGAA-GCTGCTCGGT-ATACCCTACCTT-GGAACGGCCTACCCTGTAGCGCCTTACCCTGGAACGGCTTACCCTGCAAC-GGCTGCCGGTGGACTACCAAACTCTTGTTATTTTATTGTAATCTGAGCGTCTTATTTTAATAAGTCAAAACTTTCAACAACGGATCTCTTGGTTCTGGCATCGATGAAGAACGCAGCGAAATGCGATAAGTAATGTGAATTGCAGAATTCAGTGAATCATCGAATCTTTGAACGCACATTGCGCCCATTAGTATTCTAGTGGGCATGCCTGTTCGAGCGTCATTTCAACCCTTAAGCCTAGCTTAGTGTTGGGAGCCTACTG--CTTTTGCTAGTTGTAGCTCCTGAAATACAACGGCGGATCTGCGATATCCTCTGAGCGTAGTAA------TTTT-TATCTCGCTTTT-GACTGGAGTT-GCAGCGTCTTTAGCCGCTAAACCCCCC-AA-TTTTTAATGGTTGACCTC-GATCAG--CGAGAAGGTTAGTCATGCTCACAT-----------CCCATCA--T-CC---TCATC-----------ATCATCA-T------CGCCTCGCAAA-CAT--TTTCCAAC----C--GGTGCCGAAAT---------TCT-G---------TTTT------CGCACCTG-CCCA--TTTTTCCAGACACTTACCCC--------G---CCGCACGACCCCG-CGGTGCAAACG-AAAAATTTCTTATCTCACAGCCCCACTTCACA------C-AACA-TTTTGGCAGCCACGCACTTT-GCATGA--CCCACAATGAACAATTGCTGACCCCGCC-AAATAGGAAGCCGCCGAGCTCGGAAAGGGTTCCTTCAAGTACGCATGGGTTCTTGACAAGCTCAAGGCCGAGCGTGAGCGTGGTATCACCATTGATATCGCT-CTCTGGAAGTTCGAGACCAACGAGTACAATGTCACCGTCATT-GGTTAGTATCCCTGTCCATA--GAAAGTATCAT-GTGTCCGAACTC-AGACTAACATCGCAATACAGACGCTCCCGGTC-ACCGTGATTTCATCAAGAACATGA------------------------------------------------------------------------------------------------------------------------------------------GAGGA----------------------------------------------------------------------------------------------------------------------------------------------------------------------------------------------------------------------------------------------TAGT---------CATCTA--CCTCGACAC-GCCTC-AT---------------------ACGACA-CCCTCC--GCAACTCGACG-----A---CGGCATTCTCGGC---TAC-TTGGTTGGAACCAAACGAAAGAC-TTGATACTGACCGGTCTCTGATAGGCAAACCATCTCTGGCGAGCACGGTCTCGACAGCAATGGAGTGTACGTACCGTTTCCTTGGCTACTTGCTTTCCCACGAACATGTTAGCTAACACTCG-TGCTTGCTCAGCTACAACGGCACCTCGGAGCTCCAGCTCGAGCGCATGAGCGTCTACTTCAACGAGGCTTCCGGCAACAAGTACGTTCCTCGTGCTGTCCTCGTCGATCTCGAGCCTGGTACCATGGACGCCGTCCGCGCCGGTCCTTTCGGCCAGCTCTTCCGCCCTGACAACTTCGTCTTCGG-TCAGTCCGGTGCC---GGAAACAACTGGGCCAA
>Pestalotiopsis_licualicola_SAUCC210087_
CATTATAGAGTTTTCT------AAACTCCCAA-CCCATGTGAACTTACCATT--GTTGCCTCGGCAGAA-GCTGCTCGGT-ATACCCTACCTT-GGAACGGCCTACCCTGTAGCGCCTTACCCTGGAACGGCTTACCCTGCAAC-GGCTGCCGGTGGACTACCAAACTCTTGTTATTTTATTGTAATCTGAGCGTCTTATTTTAATAAGTCAAAACTTTCAACAACGGATCTCTTGGTTCTGGCATCGATGAAGAACGCAGCGAAATGCGATAAGTAATGTGAATTGCAGAATTCAGTGAATCATCGAATCTTTGAACGCACATTGCGCCCATTAGTATTCTAGTGGGCATGCCTGTTCGAGCGTCATTTCAACCCTTAAGCCTAGCTTAGTGTTGGGAGCCTACTG--CTTTTGCTAGTTGTAGCTCCTGAAATACAACGGCGGATCTGCGATATCCTCTGAGCGTAGTAA------TTTT-TATCTCGCTTTT-GACTGGAGTT-GCAGCGTCTTTAGCCGCTAAACCCCCC-AA-TTTTTAATGGTTGACCTCGGATCAGGT--AGAAGGTTAGTCATGCTCACAT-----------CCCATCA--T-CC---TCATC-----------ATCATCA-T------CGCCTCGCAAA-CAT--TTTCCAAC----C--GGTGCCGAAAT---------TCT-G---------TTTT------CGCACCTG-CCCA--TTTTTCCAGACACTTACCCC--------G---CCGCACGACCCCG-CGGTGCAAACG-AAAAATTTCTTATCTCACAGCCCCACTTCACA------C-AACA-TTTTGGCAGCCACGCACTTT-GCATGA--CCCACAATGAACAATTGCTGACCCCGCC-AAATAGGAAGCCGCCGAGCTCGGAAAGGGTTCCTTCAAGTACGCATGGGTTCTTGACAAGCTCAAGGCCGAGCGTGAGCGTGGTATCACCATTGATATCGCT-CTCTGGAAGTTCGAGACCAACGAGTACAATGTCACCGTCATT-GGTTAGTATCCCTGTCCATA--GAAAGTATCAT-GTGTCCGAACTC-AGACTAACATCGCAATACAGACGCTCCCGGTC-ACCGTGATTTCATCAAGAACATGA-----GACCTTCCCCTCTATTTACTATACCGACCTACCCTGGACGCGTCCCAAACTCAATGGCCCCCTG-ATTTCTACCCCACATCCTC--------GCGAGAAAGC-----TGTGTGCGCCCGA----------GAAGAGGA---AGCAGCAGCAGATTCATCCCAACTCGCGCCC--GTTTTCG-ATCTGCCATCGTG----ATGCTA----CAGGGATATCTAGCTAACCCGTCTCTTTT-CCCTGTCGATAGGTTCACCTCCAGACCGGTCAATGCGTAAGT-ACATGCCAAATCCCGCGA--TAGCGTG----CCCAAAACACCAAAGCTCACATTCACGAACAGGGTAACCAAATTGGTGCTGCCTTCTGGTATGTAGT-C-------CATCTA--CCTCGACAC-GCCTCAAT---------------------ACGACA-CCCTCC--GCAACTCGACG-----A---CGGCATTCTCGGC---TAC-TTGGTTGGAACCAAACGAAAGAC-TTGATACTGACCGGTCTCTGATAGGCAAACCATCTCTGGCGAGCACGGTCTCGACAGCAATGGAGTGTACGTACCGTTTCCTTGGCTACTTGCTTTCCCACGAACATGTTAGCTAACACTCG-TGCTTGCTCAGCTACAACGGCACCTCGGAGCTCCAGCTCGAGCGCATGAGCGTCTACTTCAACGAGGCTTCCGGCAACAAGTACGTTCCTCGTGCTGTCCTCGTCGATCTCGAGCCTGGTACCATGGACGCCGTCCGCGCCGGTCCTTTCGGCCAGCTCTTCCGCCCTGACAACTTCGTCTTCGG-TCAGTCCGGTGCC---GGA--------------
>Pestalotiopsis_licualicola_SAUCC210088_
CATTATAGAGTTTTCT------AAACTCCCAA-CCCATGTGAACTTACCATT--GTTGCCTCGGCAGAA-GCTGCTCGGT-ATACCCTACCTT-GGAACGGCCTACCCTGTAGCGCCTTACCCTGGAACGGCTTACCCTGCAAC-GGCTGCCGGTGGACTACCAAACTCTTGTTATTTTATTGTAATCTGAGCGTCTTATTTTAATAAGTCAAAACTTTCAACAACGGATCTCTTGGTTCTGGCATCGATGAAGAACGCAGCGAAATGCGATAAGTAATGTGAATTGCAGAATTCAGTGAATCATCGAATCTTTGAACGCACATTGCGCCCATTAGTATTCTAGTGGGCATGCCTGTTCGAGCGTCATTTCAACCCTTAAGCCTAGCTTAGTGTTGGGAGCCTACTG--CTTTTGCTAGTTGTAGCTCCTGAAATACAACGGCGGATCTGCGATATCCTCTGAGCGTAGTAA------TTTT-TATCTCGCTTTT-GACTGGAGTT-GCAGCGTCTTTAGCCGCTAAACCCCCC-AA-TTTTTAATGGTTGACCTCGGATCAGGT--AGAAGGTTAGTCATGCTCACAT-----------CCCATCA--T-CC---TCATC-----------ATCATCA-T------CGCCTCGCAAA-CAT--TTTCCAAC----C--GGTGCCGAAAT---------TCT-G---------TTTT------CGCACCTG-CCCA--TTTTTCCAGACACTTACCCC--------G---CCGCACGACCCCG-CGGTGCAAACG-AAAAATTTCTTATCTCACAGCCCCACTTCACA------C-AACA-TTTTGGCAGCCACGCACTTT-GCATGA--CCCACAATGAACAATTGCTGACCCCGCC-AAATAGGAAGCCGCCGAGCTCGGAAAGGGTTCCTTCAAGTACGCATGGGTTCTTGACAAGCTCAAGGCCGAGCGTGAGCGTGGTATCACCATTGATATCGCT-CTCTGGAAGTTCGAGACCAACGAGTACAATGTCACCGTCATT-GGTTAGTATCCCTGTCCATA--GAAAGTATCAT-GTGTCCGAACTC-AGACTAACATCGCAATACAGACGCTCCCGGTC-ACCGTGATTTCATCAAGAACATGA--CCCGACCTTCCCCTCTATTTACTATACCGACCTACCCTGGACGCGTCCCAAACTCAATGGCCCCCTG-ATTTCTACCCCACATCCTC--------GCGAGAAAGC-----TGTGTGCGCCCGA----------GAAGAGGA---AGCAGCAGCAGATTCATCCCAACTCGCGCCC--GTTTTCG-ATCTGCCATCGTG----ATGCTA----CAGGGATATCTAGCTAACCCGTCTCTTTT-CCCTGTCGATAGGTTCACCTCCAGACCGGTCAATGCGTAAGT-ACATGCCAAATCCCGCGA--TAGCGTG----CCCAAAACACCAAAGCTCACATTCACGAACAGGGTAACCAAATTGGTGCTGCCTTCTGGTATGTAGT-C-------CATCTA--CCTCGACAC-GCCTCAAT---------------------ACGACA-CCCTCC--GCAACTCGACG-----A---CGGCATTCTCGGC---TAC-TTGGTTGGAACCAAACGAAAGAC-TTGATACTGACCGGTCTCTGATAGGCAAACCATCTCTGGCGAGCACGGTCTCGACAGCAATGGAGTGTACGTACCGTTTCCTTGGCTACTTGCTTTCCCACGAACATGTTAGCTAACACTCG-TGCTTGCTCAGCTACAACGGCACCTCGGAGCTCCAGCTCGAGCGCATGAGCGTCTACTTCAACGAGGCTTCCGGCAACAAGTACGTTCCTCGTGCTGTCCTCGTCGATCTCGAGCCTGGTACCATGGACGCCGTCCGCGCCGGTCCTTTCGGCCAGCTCTTCCGCCCTGACAACTTCGTCTTCGG-TCAGTCCGGTGCC---GGAAAC-----------
>Pestalotiopsis_lijiangensis_CFCC_50738_
CATTATAGAGTTTTTC------AAACTCCCAA-CCCATGTGAACTTACCAAT--GTTGCCTCGGCAGAG-GCTACCCGGT---ACCTTACCCT-GGAACGGCCTACCCTGTAGCGCCTTACCCGGGAACGGGCTACCCTGTAGC-GGCTGCCGGCGGACCATTAAACTCTTGTTATTTTATTGTCATCTGAGCGTCTTATTTTAATAAGTCAAAACTTTCAACAACGGATCTCTTGGTTCTGGCATCGATGAAGAACGCAGCGAAATGCGATAAGTAATGTGAATTGCAGAATTCAGTGAATCATCGAATCTTTGAACGCACATTGCGCCCATTAGTATTCTAGTGGGCATGCCTGTTCGAGCGTCATTTCAACCCTTAAGCCTAGCTTAGTGTTGGGAGCCTACCC--GCCTTAGGGCCCGTAGCTCCTGAAATACAACGGCGGATCTGTGGCATCCTCTGAGCGTAGTAA------TTTT-TATCTCGCTTTT-GTCAGGAGTT-GCAGCGTC--TGGCCGCTAAACCCCCA-AA-TCTTTAATGG-TGACCTC-GATCAGGA------------------------------------------------------------------------------------------------------------------------------------------------------------------------------------------------------------------------------------------------------------------------------------------------------------------------------------------------------------------------------------------------------------------------------------------------------------------------------------------------------------------------------------------------------------------------------------------------------------------------------------------------------------------------------------------------------------------------------------------------------------------------------------------------------------------------------------------------------------------------------------------------------------------------------------------------------------------------------------------------------------------------------------------------------------------------------------------------------------------------------------------------------------------------------------------------------------------------------------------------------------------------------------------------------------------------------------------------------------------------------------------------------------------------------------------------------------------------------------------------------
>Pestalotiopsis_linearis_MFLUCC12_0271_
CATTATAGAGTTTTTT------AAACTCCCAA-CCCATGTGAACTTACCATT--GTTGCCTCGGCAGAA-GCTACCTGGT--TACCTTACCTT-GGAACGGCCTACCCTGTAGCGCCTTACCCTGGAACGGCCTACCCTGTAAC-GGCTGCCGGTGGACTACCAAACTCTTGTTATTTTATTGTAATCTGAGCGTCTTATTTTAATAAGTCAAAACTTTCAACAACGGATCTCTTGGTTCTGGCATCGATGAAGAACGCAGCGAAATGCGATAAGTAATGTGAATTGCAGAATTCAGTGAATCATCGAATCTTTGAACGCACATTGCGCCCATTAGTATTCTAGTGGGCATGCCTGTTCGAGCGTCATTTCAACCCTTAAGCCTAGCTTAGTGTTGGGAGCCTACTG--CTTTTGCTAGCGGTAGCTCCTGAAATACAACGGCGGATCTGCGATATCCTCTGAGCGTAGTAA------TTTT-TATCTCGCTTTT-GACTGGAGTT-GCAGCGTCTTTAGCCGCTAAACCCCCC-AA-TTTTTAATGGTTGACCTCGGATCAGGTCGAGAAGGTTAGTCATCCTCAAAT-----------CCCATCA--T-TC---CCATC--------CTCATCATCA-T------CGCCTCGCAAA-CAT--TTTCCAAC----C--GGTGCCGAGAA---------TCT-G---------TTTT------CGCACCTG-CCCA--TTTTCCCAGACACTTACCCC--------G---CCGCACGACCCCG-CGGTGCAAACG-AAAAATTTCTTA--TCACAGCCCCACATCGCA------CAAACA-TTTTGGCAGCCATGCACTTT-CCAAGA--CCCACAATGAACATTTGCTGACCCCGCC-AAATAGGAAGCCGCCGAGCTCGGAAAGGGTTCCTTCAAGTACGCATGGGTTCTTGACAAGCTCAAGGCCGAGCGTGAGCGTGGTATCACCATCGATATCGCT-CTCTGGAAGTTCGAGACCAACGAGTACAATGTCACCGTCATT-GGTTAGTATCCCTGTCCACA--CGATGTACCAT-GCATCTGAATGT-ATACTAACATGGCAACACAGATGCTCCCGGTC-ACCGTGATTTCATCAAGAACATGA-------------------------------------------------------------------------------------------------------------------------------------------------------------------------------------------------------------------------------------------------------------------------------------------------------------------------------------------------------------------------CGGTGCTGCTTTCTGGTATGTAAC-C-------TGTCTGTCTCTCGACACCGCCTC-AT---------------------ACGACA---------ACGACGTTCTA---------CGACGTTCTCAACAAGTGC-TTGGTTGGAAACAAGGGAAAGAC-TTGATACTGACCGGTCCCTGATAGGCAAACCATCTCTGGCGAACACGGTCTCGACAGCAATGGAGTGTACGTACCCTTTCCTTAGCTACTTG-TTTCCCACGAACATCTTAGCTAACACTCG-TGGTTGTTCAGCTACAACGGTACCTCCGAGCTCCAGCTCGAGCGCATGAGCGTCTACTTCAACGAGGCTTCCGGCAACAAGTACGTTCCTCGTGCCGTCCTCGTCGATCTCGAGCCCGGTACCATGGATGCCGTCCGCGCCGGTCCTTTCGGTCAGCTCTTCCGCCCTGACAACTTCGTCTTCGG-TCAGTCCGGTGCC---GGAAACAACTGGGCCAA
>Pestalotiopsis_lithocarpi_CFCC_55100_
-------------------------CTCCCAA-CCCATGTGAACTTACCATT--GTTGCCTCGGCAGAA-GCTGCTCGGT-GCACCTTACCTT-GGAACGGCCTACCCTGTAGCGCCTTACCCTGGAACGGCTTACCCTGTAGC-GGCTGCCGGTGGACTACCAAACTCTTGTCATTTTATTGTAATCTGAGCGTCTTATTTTAATAAGTCAAAACTTTCAACAACGGATCTCTTGGTTCTGGCATCGATGAAGAACGCAGCGAAATGCGATAAGTAATGTGAATTGCAGAATTCAGTGAATCATCGAATCTTTGAACGCACATTGCGCCCATTAGTATTCTAGTGGGCATGCCTGTTCGAGCGTCATTTCAACCCTTAAGCCTAGCTTAGTGTTGGGAGCCTACTG--CTTTTGCTAGCTGTAGCTCCTGAAATACAACGGCGGATCTGCGATATCCTCTGAGCGTAGTAA------TTTT-TATCTCGCTTTT-GACTGGAGTT-GCAGCGTCTTTAGCCGCTAAACCCCCC-AA-TTTTTAATGGTTGACCTCGGATCAGGTCGAGAAGGTTAGTCATCCTCGCAA---------T-CCCATCA--------------------------TCATCA-T------CACCTCGCAAA-CAT---TTCCACG----CC-GGTGCCGAAAA---------TCTGG---------TTTT------CGCACCTG-CCCA--TTTTCCCGGACACTTACCCC--------G---CCGCACGACCCCG-CGGTGCAAACG-AAAAATTTCTTA--TCATAGCCCCACATCACA------CAAACA-TTTTGGCAGCCACGCACTTT-GCAAGA--CCCACAACGAACAATTGCTGACCCCGCC-AAATAGGAAGCCGCCGAGCTCGGAAAGGGTTCCTTCAAGTACGCATGGGTTCTTGACAAGCTCAAGGCCGAGCGTGAGCGTGGTATCACCATTGATATCGCT-CTCTGGAAGTTCGAGACCAACGAGTACAATGTCACCGTCATT-GGTTAGTATCCCTGTCCACA--ACATGCATCAT-GTCTCCGGACTCAAGACTAACCTTGCAATACAGATGCTCCCGGTC-ACCGTGATTTCATCAAGAACAT----------------------------------------------------------------------------------------------------------------------------------------------------------------------------------------------------------------------------------------------------------------------------------------------------------------------------------------------------------------------------GGTGCTGCTTTCTGGTATGTAGC-C-------CATCTA--CCCCGACGC-GTCTCAAT---------------------ACGACA-CCCCCG--GCAACTCGACA-----A---CGACGTTCCCAAC---TGC-TTGGTTGAAACCAAATGAAAGAC-TTGATACTGATCGGTCTCTGATAGGCAAACCATCTCTGGCGAGCACGGTCTCGACAGCAATGGAGTGTACGTACCCTTTCCCTGGCTACTCGCTTTCTCGTGAACATGTCAGCTAACACTCG-TGCTTGTTCAGCTACAACGGTACCTCCGAGCTCCAGCTCGAGCGCATGAGCGTCTACTTCAACGAGGCTTCCGGCAACAAGTACGTTCCTCGTGCCGTCCTCGTCGATCTCGAGCCCGGTACCATGGATGCCGTCCGCGCCGGTCCTTTCGGTCAGCTCTTCCGCCCTGACAACTTCGTCTTCGG-TCAGTCCGGTGCC---GGAAACAACTGGGCCAA
>Pestalotiopsis_lithocarpi_CFCC_55893_
-------------------------CTCCCAA-CCCATGTGAACTTACCATT--GTTGCCTCGGCAGAA-GCTGCTCGGT-GCACCTTACCTT-GGAACGGCCTACCCTGTAGCGCCTTACCCTGGAACGGCTTACCCTGTAGC-GGCTGCCGGTGGACTACCAAACTCTTGTCATTTTATTGTAATCTGAGCGTCTTATTTTAATAAGTCAAAACTTTCAACAACGGATCTCTTGGTTCTGGCATCGATGAAGAACGCAGCGAAATGCGATAAGTAATGTGAATTGCAGAATTCAGTGAATCATCGAATCTTTGAACGCACATTGCGCCCATTAGTATTCTAGTGGGCATGCCTGTTCGAGCGTCATTTCAACCCTTAAGCCTAGCTTAGTGTTGGGAGCCTACTG--CTTTTGCTAGCTGTAGCTCCTGAAATACAACGGCGGATCTGCGATATCCTCTGAGCGTAGTAA------TTTT-TATCTCGCTTTT-GACTGGAGTT-GCAGCGTCTTTAGCCGCTAAACCCCCC-AA-TTTTTAATGGTTGACCTCGGATCAGGTCGAGAAGGTTAGTCATCCTCGCAA---------T-CCCATCA--------------------------TCATCA-T------CACCTCGCAAA-CAT---TTCCACG----CC-GGTGCCGAAAA---------TCTGG---------TTTT------CGCACCTG-CCCA--TTTTCCCGGACACTTACCCC--------G---CCGCACGACCCCG-CGGTGCAAACG-AAAAATTTCTTA--TCATAGCCCCACATCACA------CAAACA-TTTTGGCAGCCACGCACTTT-GCAAGA--CCCACAACGAACAATTGCTGACCCCGCC-AAATAGGAAGCCGCCGAGCTCGGAAAGGGTTCCTTCAAGTACGCATGGGTTCTTGACAAGCTCAAGGCCGAGCGTGAGCGTGGTATCACCATTGATATCGCT-CTCTGGAAGTTCGAGACCAACGAGTACAATGTCACCGTCATT-GGTTAGTATCCCTGTCCACA--ACATGCATCAT-GTCTCCGGACTCAAGACTAACCTTGCAATACAGATGCTCCCGGTC-ACCGTGATTTCATCAAGAACAT----------------------------------------------------------------------------------------------------------------------------------------------------------------------------------------------------------------------------------------------------------------------------------------------------------------------------------------------------------------------------GGTGCTGCTTTCTGGTATGTAGC-C-------CATCTA--CCCCGACGC-GTCTCAAT---------------------ACGACA-CCCCCG--GCAACTCGACA-----A---CGACGTTCCCAAC---TGC-TTGGTTGAAACCAAATGAAAGAC-TTGATACTGATCGGTCTCTGATAGGCAAACCATCTCTGGCGAGCACGGTCTCGACAGCAATGGAGTGTACGTACCCTTTCCCTGGCTACTCGCTTTCTCGTGAACATGTCAGCTAACACTCG-TGCTTGTTCAGCTACAACGGTACCTCCGAGCTCCAGCTCGAGCGCATGAGCGTCTACTTCAACGAGGCTTCCGGCAACAAGTACGTTCCTCGTGCCGTCCTCGTCGATCTCGAGCCCGGTACCATGGATGCCGTCCGCGCCGGTCCTTTCGGTCAGCTCTTCCGCCCTGACAACTTCGTCTTCGG-TCAGTCCGGTGCC---GGAAACAACTGGGCCAA
>Pestalotiopsis_lushanensis_LC4344_
-------------------------------A-CCCATGTGAACTTACCATT--GTTGCCTCGGCAGAA-GCTGCTCGGT-GCACCTTACCCT-GGAACGGCCTACCCTGTAGCGCCTTACCCTGGAACGGCTTACCCTGTAGC-GGCTGCCGGTGGACTACCAAACTCTTGTTATTTTATTGTAATCTGAGCGTCTTATTTTAATAAGTCAAAACTTTCAACAACGGATCTCTTGGTTCTGGCATCGATGAAGAACGCAGCGAAATGCGATAAGTAATGTGAATTGCAGAATTCAGTGAATCATCGAATCTTTGAACGCACATTGCGCCCATTAGTATTCTAGTGGGCATGCCTGTTCGAGCGTCATTTCAACCCTTAAGCCTAGCTTAGTGTTGGGAGCCTACTG--CTTTTGCTAGCGGTAGCTCCTGAAATACAACGGCGGATCTGCGATATCCTCTGAGCGTAGTAA------TTTT-TATCTCGCTTTT-GACTGGAGTT-GCAGCGTCTTTAGCCGCTAAATCCCCC-AA-TTTTTAATGGTTGACCTC---------CGAGAAGGTTAGTCATCCTCACAA---------T-CCCATCA----TC----------------CCCATCATCA-T------CGTCTCGCAAA-CAT--TTTCCAAC----T--GGTGCCGAAAA---------TCT-G---------TTTT------CGCACCTG-CCCA--TTTTCCCAGACACTTACCCC--------G---CCGCACGACCCCG-CGGTGCAAACG-AAAAATTTCTTA--TCACAGCCCCACATCGCA------CAAACA-TTTTGGCAGCCATGCACTTT-CCATGA--CCCACAATGAACAATTGCTGACCCCGCC-AAATAGGAAGCCGCCGAGCTCGGAAAGGGTTCCTTCAAGTACGCATGGGTTCTTGACAAGCTCAAGGCCGAGCGTGAGCGTGGTATCACCATTGATATCGCT-CTCTGGAAGTTCGAGACCAACGAGTACAATGTCACCGTCATT-GGTTAGTATCCCGGTCCACA--CCATGCACCAT-GCATCCGACCTT-GTACTAACATCACAATACAGATGCTCCCGGTC-ACCGTGATTTCATCAAGAACATGACCCCAGACCTTCCCCTCTATTTACTATAGAGACCTACCCTGGACGCGTCC-AAACTCAATGGCCCCCTG-ATTTCTACCCCACATCTTC-AACAAGAGAGAGAAAGC-----TGTGTGCGCCCGA----------GAAGAGGA---AGCAGCAGCAGATTCATCCCAACTCGCGCCC--GTCCTCG-ATCTGCCATCGTG----ATTCAA----CAGGGATATCTAGCTAACCCGTCTCTTTT-CCCTGTCGATAGGTTCACCTCCAGACCGGTCAATGCGTAAGT-ACATGCCAAATCCCGCGA--TAGCGTG----CCCAAAACACCAGAGCTCACATTCACAAACAGGGTAACCAAATCGGTGCTGCCTTCTGGTACGTAGT-C-------CATCTA--CCTCGACAC-GCCTCAAT---------------------ACGACAACCCTCC--GCAACTCGACA-----A---CGACCTTCTCAACAACTGC-TTGGTTGGAACCAAAGAAAAGAC-CTGATACTGACCGGTCTCTGATAGGCAAACCATCTCTGGCGAGCACGGTCTCGACAGCAATGGAGTGTACGTACCCTTTCCTTGGCTACTTGCTTTCCCACGAACATCTCAGCTAATACCCG-TGATTGTGCAGCTACAACGGTACCTCTGAGCTCCAGCTCGAGCGCATGAGCGTCTACTTCAACGAGGCTTCCGGCAACAAGTACGTTCCTCGTGCCGTCCTCGTCGATCTCGAGCCCGGTACCATGGATGCCGTCCGCGCCGGTCCTTTCGGTCAGCTCTTCCGCCCTGACAACTTTGTCTTCGG-TCAGTCCGGTGCC---GGAAACAACTGGGCCAA
>Pestalotiopsis_lushanensis_LC8182_
CATTATAGAGTTTTCT------AAACTCCCAA-CCCATGTGAACTTACCATT--GTTGCCTCGGCAGAA-GCTGCTCGGT-GCACCTTACCCT-GGAACGGCCTACCCTGTAGCGCCTTACCCTGGAACGGCTTACCCTGTAGC-GGCTGCCGGTGGACTACCAAACTCTTGTTATTTTATTGTAATCTGAGCGTCTTATTTTAATAAGTCAAAACTTTCAACAACGGATCTCTTGGTTCTGGCATCGATGAAGAACGCAGCGAAATGCGATAAGTAATGTGAATTGCAGAATTCAGTGAATCATCGAATCTTTGAACGCACATTGCGCCCATTAGTATTCTAGTGGGCATGCCTGTTCGAGCGTCATTTCAACCCTTAAGCCTAGCTTAGTGTTGGGAGCCTACTG--CTTTTGCTAGCGGTAGCTCCTGAAATACAACGGCGGATCTGCGATATCCTCTGAGCGTAGTAA------TTTT-TATCTCGCTTTT-GACTGGAGTT-GCAGCGTCTTTAGCCGCTAAATCCCCC-AA-TTTTTAATGGTTGACCTCGGATCAGGTCGAGAAGGTTAGTCATCCTCACAA---------T-CCCATCA----TC----------------CCCATCATCA-T------CGTCTCGCAAA-CAT--TTTCCAAC----T--GGTGCCGAAAA---------TCT-G---------TTTT------CGCACCTG-CCCA--TTTTCCCAGACACTTACCCC--------G---CCGCACGACCCCG-CGGTGCAAACG-AAAAATTTCTTA--TCACAGCCCCACATCGCA------CAAACA-TTTTGGCAGCCATGCACTTT-CCATGA--CCCACAATGAACAATTGCTGACCCCGCC-AAATAGGAAGCCGCCGAGCTCGGAAAGGGTTCCTTCAAGTACGCATGGGTTCTTGACAAGCTCAAGGCCGAGCGTGAGCGTGGTATCACCATTGATATCGCT-CTCTGGAAGTTCGAGACCAACGAGTACAATGTCACCGTCATT-GGTTAGTATCCCGGTCCACA--CCATGCACCAT-GCATCCGACCTT-GTACTAACATCACAATACAGATGCTCCCGGTC-ACCGTGATTTCATCAAGAACATGACCCCAGACCTTCCCCTCTATTTACTATAGAGACCTACCCTGGACGCGTCC-AAACTCAATGGCCCCCTG-ATTTCTACCCCACATCTTC-AACAAGAGAGAGAAAGC-----TGTGTGCGCCCGA----------GAAGAGGA---AGCAGCAGCAGATTCATCCCAACTCGCGCCC--GTCCTCG-ATCTGCCATCGTG----ATTCAA----CAGGGATATCTAGCTAACCCGTCTCTTTT-CCCTGTCGATAGGTTCACCTCCAGACCGGTCAATGCGTAAGT-ACATGCCAAATCCCGCGA--TAGCGTG----CCCAAAACACCAGAGCTCACATTCACAAACAGGGTAACCAAATCGGTGCTGCCTTCTGGTACGTAGT-C-------CATCTA--CCTCGACAC-GCCTCAAT---------------------ACGACAACCCTCC--GCAACTCGACA-----A---CGACCTTCTCAACAACTGC-TTGGTTGGAACCAAAGAAAAGAC-CTGATACTGACCGGTCTCTGATAGGCAAACCATCTCTGGCGAGCACGGTCTCGACAGCAATGGAGTGTACGTACCCTTTCCTTGGCTACTTGCTTTCCCACGAACATCTCAGCTAATACCCG-TGATTGTGCAGCTACAACGGTACCTCTGAGCTCCAGCTCGAGCGCATGAGCGTCTACTTCAACGAGGCTTCCGGCAACAAGTACGTTCCTCGTGCCGTCCTCGTCGATCTCGAGCCCGGTACCATGGATGCCGTCCGCGCCGGTCCTTTCGGTCAGCTCTTCCGCCCTGACAACTTTGTCTTCGG-TCAGTCCGGTGCC---GGAAACAACTGGGCCAA
>Pestalotiopsis_lushanensis_LC8183_
CATTATAGAGTTTTCT------AAACTCCCAA-CCCATGTGAACTTACCATT--GTTGCCTCGGCAGAA-GCTGCTCGGT-GCACCTTACCCT-GGAACGGCCTACCCTGTAGCGCCTTACCCTGGAACGGCTTACCCTGTAGC-GGCTGCCGGTGGACTACCAAACTCTTGTTATTTTATTGTAATCTGAGCGTCTTATTTTAATAAGTCAAAACTTTCAACAACGGATCTCTTGGTTCTGGCATCGATGAAGAACGCAGCGAAATGCGATAAGTAATGTGAATTGCAGAATTCAGTGAATCATCGAATCTTTGAACGCACATTGCGCCCATTAGTATTCTAGTGGGCATGCCTGTTCGAGCGTCATTTCAACCCTTAAGCCTAGCTTAGTGTTGGGAGCCTACTG--CTTTTGCTAGCGGTAGCTCCTGAAATACAACGGCGGATCTGCGATATCCTCTGAGCGTAGTAA------TTTT-TATCTCGCTTTT-GACTGGAGTT-GCAGCGTCTTTAGCCGCTAAATCCCCC-AA-TTTTTAATGGTTGACCTCGGATCAGGTCGAGAAGGTTAGTCATCCTCACAA---------T-CCCATCA----TC----------------CCCATCATCA-T------CGTCTCGCAAA-CAT--TTTCCAAC----T--GGTGCCGAAAA---------TCT-G---------TTTT------CGCACCTG-CCCA--TTTTCCCAGACACTTACCCC--------G---CCGCACGACCCCG-CGGTGCAAACG-AAAAATTTCTTA--TCACAGCCCCACATCGCA------CAAACA-TTTTGGCAGCCATGCACTTT-CCATGA--CCCACAATGAACAATTGCTGACCCCGCC-AAATAGGAAGCCGCCGAGCTCGGAAAGGGTTCCTTCAAGTACGCATGGGTTCTTGACAAGCTCAAGGCCGAGCGTGAGCGTGGTATCACCATTGATATCGCT-CTCTGGAAGTTCGAGACCAACGAGTACAATGTCACCGTCATT-GGTTAGTATCCCGGTCCACA--CCATGCACCAT-GCATCCGACCTT-GTACTAACATCACAATACAGATGCTCCCGGTC-ACCGTGATTTCATCAAGAACATGACCCCAGACCTTCCCCTCTATTTACTATAGAGACCTACCCTGGACGCGTCC-AAACTCAATGGCCCCCTG-ATTTCTACCCCACATCTTC-AACAAGAGAGAGAAAGC-----TGTGTGCGCCCGA----------GAAGAGGA---AGCAGCAGCAGATTCATCCCAACTCGCGCCC--GTCCTCG-ATCTGCCATCGTG----ATTCAA----CAGGGATATCTAGCTAACCCGTCTCTTTT-CCCTGTCGATAGGTTCACCTCCAGACCGGTCAATGCGTAAGT-ACATGCCAAATCCCGCGA--TAGCGTG----CCCAAAACACCAGAGCTCACATTCACAAACAGGGTAACCAAATCGGTGCTGCCTTCTGGTACGTAGT-C-------CATCTA--CCTCGACAC-GCCTCAAT---------------------ACGACAACCCTCC--GCAACTCGACA-----A---CGACCTTCTCAACAACTGC-TTGGTTGGAACCAAAGAAAAGAC-CTGATACTGACCGGTCTCTGATAGGCAAACCATCTCTGGCGAGCACGGTCTCGACAGCAATGGAGTGTACGTACCCTTTCCTTGGCTACTTGCTTTCCCACGAACATCTCAGCTAATACCCG-TGATTGTGCAGCTACAACGGTACCTCTGAGCTCCAGCTCGAGCGCATGAGCGTCTACTTCAACGAGGCTTCCGGCAACAAGTACGTTCCTCGTGCCGTCCTCGTCGATCTCGAGCCCGGTACCATGGATGCCGTCCGCGCCGGTCCTTTCGGTCAGCTCTTCCGCCCTGACAACTTTGTCTTCGG-TCAGTCCGGTGCC---GGAAACAACTGGGCCAA
>Pestalotiopsis_lushanensis_CFCC_54894_
-------------------------------A-CCCATGTGAACTTACCATT--GTTGCCTCGGCAGAA-GCTGCTCGGT-GCACCTTACCCT-GGAACGGCCTACCCTGTAGCGCCTTACCCTGGAACGGCTTACCCTGTAGC-GGCTGCCGGTGGACTACCAAACTCTTGTTATTTTATTGTAATCTGAGCGTCTTATTTTAATAAGTCAAAACTTTCAACAACGGATCTCTTGGTTCTGGCATCGATGAAGAACGCAGCGAAATGCGATAAGTAATGTGAATTGCAGAATTCAGTGAATCATCGAATCTTTGAACGCACATTGCGCCCATTAGTATTCTAGTGGGCATGCCTGTTCGAGCGTCATTTCAACCCTTAAGCCTAGCTTAGTGTTGGGAGCCTACTG--CTTTTGCTAGCGGTAGCTCCTGAAATACAACGGCGGATCTGCGATATCCTCTGAGCGTAGTAA------TTTT-TATCTCGCTTTT-GACTGGAGTT-GCAGCGTCTTTAGCCGCTAAATCCCCC-AA-TTTTTAATGGTTGACCTC---------CGAGAAGGTTAGTCATCCTCACAA---------T-CCCATCA----TC----------------CCCATCATCA-T------CGTCTCGCAAA-CAT--TTTCCAAC----T--GGTGCCGAAAA---------TCT-G---------TTTT------CGCACCTG-CCCA--TTTTCCCAGACACTTACCCC--------G---CCGCACGACCCCG-CGGTGCAAACG-AAAAATTTCTTA--TCACAGCCCCACATCGCA------CAAACA-TTTTGGCAGCCATGCACTTT-CCATGA--CCCACAATGAACAATTGCTGACCCCGCC-AAATAGGAAGCCGCCGAGCTCGGAAAGGGTTCCTTCAAGTACGCATGGGTTCTTGACAAGCTCAAGGCCGAGCGTGAGCGTGGTATCACCATTGATATCGCT-CTCTGGAAGTTCGAGACCAACGAGTACAATGTCACCGTCATT-GGTTAGTATCCCGGTCCACA--CCATGCACCAT-GCATCCGACCTT-GTACTAACATCACAATACAGATGCTCCCGGTC-ACCGTGATTTCATCAAGAAC------------------------------------------------------------------------------------------------------------------------------------------------------------------------------------------------------------------------------------------------------------------------------------------------------------------------------------------------------------------------------GGTGCTGCCTTCTGGTACGTAGT-C-------CATCTA--CCTCGACAC-GCCTCAAT---------------------ACGACAACCCTCC--GCAACTCGACA-----A---CGACCTTCTCAACAACTGC-TTGGTTGGAACCAAAGAAAAGAC-CTGATACTGACCGGTCTCTGATAGGCAAACCATCTCTGGCGAGCACGGTCTCGACAGCAATGGAGTGTACGTACCCTTTCCTTGGCTACTTGCTTTCCCACGAACATCTCAGCTAATACCCG-TGATTGTGCAGCTACAACGGTACCTCTGAGCTCCAGCTCGAGCGCATGAGCGTCTACTTCAACGAGGCTTCCGGCAACAAGTACGTTCCTCGTGCCGTCCTCGTCGATCTCGAGCCCGGTACCATGGATGCCGTCCGCGCCGGTCCTTTCGGTCAGCTCTTCCGCCCTGACAACTTTGTCTTCGG-TCAGTCCGGTGCC---GGAAACAACTGGGCCAA
>Pestalotiopsis_macadamiae_BRIP_63738b_
CGGTGTGAAATTGTTATCCGC-AAACTCCCAA-CCCATGTGAACTTACCATT--GTTGCCTCGGCAGAA-GCTGCTCGGT-GCACCCTACCTT-GGAACGGCCTACCCTGTAGCGCCTTACCCTGGAACGGCTTACCCTGGAAC-GGCTGCCGGTGGACTACCAAACTCTTGTTATTTTATTGTAATCTGAGCGTCTTATTTTAATAAGTCAAAACTTTCAACAACGGATCTCTTGGTTCTGGCATCGATGAAGAACGCAGCGAAATGCGATAAGTAATGTGAATTGCAGAATTCAGTGAATCATCGAATCTTTGAACGCACATTGCGCCCATTAGTATTCTAGTGGGCATGCCTGTTCGAGCGTCATTTCAACCCTTAAGCCTAGCTTAGTGTTGGGAGCCTACTG--CTTTTGCTAGCTGTAGCTCCTGAAATACAACGGCGGATCTGCGATATCCTCTGAGCGTAGTAA-----ATTTT-TATCTCGCTTTT-GACTGGAGTT-GCAGCGTCTTTGGCCGCTAAATCCCCC-AA-TTTTTAATGGTTGACCTCGGATCAGG--------------------------------------------------------------------------------------------------------------------------AAAA---------TCTGG---------TTTT------CGCACCTG-CCCA--TTTTCTCAGACACTTACCCC--------G---CCGCACGACCCCG-CGGTGCAAACG-AAAAATTTCTTA--TCACAGCCCCACATCACA------CAAACA-TTTTGGCAGCCACGCACCTT-GCATGA--CCCACAATGAACAATTGCTGACCCCGCC-AAATAGGAAGCCGCCGAGCTCGGTAAGGGTTCCTTCAAGTACCTGTG--------------------------------------------------------------------------------------------------------------------------------------------------------------------------------------------------------------------------------------------------------------------------------------------------------------------------------------------------------------------------------------------------------------------------------------------------------------------------------------------------------------------------------------------------------------------------------------------------------------------------------------------AAA--------------------------------------------------------CGACATTCTTAAC---TGC-TTGTTTGGAACCATACAAAAGAC-TTGATACTGACCGGTCTATGATAGGCAAACCATCTCTGGCGAGCACGGTCTCGACAGCAATGGAGTGTATGTACCCTTTCCCTGGCTACTCGCTTTCTCGTGAACATGTCAGCTAACAGTCG-TGCTTGTTCAGCTACAACGGTACCTCCGAGCTCCAGCTCGAGCGCATGAGCGTCTACTTCAACGAGGCTTCCGGCAACAAGTACGTTCCTCGTGCCGTCCTCGTCGATCTCGAGCCCGGTACCATGGATGCCGTCCGCGCCGGTCCTTTCGGTCAGCTCTTCCGCCCTGACAACTTCGTCTTCGG-TCAGTCCGGTGCC---GGAAACAACTGGGC---
>Pestalotiopsis_macadamiae_BRIP_63739b_
CTGTGTGAAATTGTTATCCGAACAACTCCCAA-CCCATGTGAACTTACCATT--GTTGCCTCGGCAGAA-GCTGCTCGGT-GCACCCTACCTT-GGAACGGCCTACCCTGTAGCGCCTTACCCTGGAACGGCTTACCCTGGAAC-GGCTGCCGGTGGACTACCAAACTCTTGTTATTTTATTGTAATCTGAGCGTCTTATTTTAATAAGTCAAAACTTTCAACAACGGATCTCTTGGTTCTGGCATCGATGAAGAACGCAGCGAAATGCGATAAGTAATGTGAATTGCAGAATTCAGTGAATCATCGAATCTTTGAACGCACATTGCGCCCATTAGTATTCTAGTGGGCATGCCTGTTCGAGCGTCATTTCAACCCTTAAGCCTAGCTTAGTGTTGGGAGCCTACTG--CTTTTGCTAGCTGTAGCTCCTGAAATACAACGGCGGATCTGCGATATCCTCTGAGCGTAGTAA-----ATTTT-TATCTCGCTTTT-GACTGGAGTT-GCAGCGTCTTTGGCCGCTAAATCCCCC-AA-TTTTTAATGGTTGACCTCGGATCAGG--------------------------------------------------------------------------------------------------------------------------AAAA---------TCTGG---------TTTT------CGCACCTG-CCCA--TTTTCTCAGACACTTACCCC--------G---CCGCACGACCCCG-CGGTGCAAACG-AAAAATTTCTTA--TCACAGCCCCACATCACA------CAAACA-TTTTGGCAGCCACGCACCTT-GCATGA--CCCACAATGAACAATTGCTGACCCCGCC-AAATAGGAAGCCGCCGAGCTCGGTAAGGGTTCCTTCAAGTACCTGTG----------------------------------------------------------------------------------------------------------------------------------------------------------------------------------------------------------------------------------------------------------------------------------------------------------------------------------------------------------------------------------------------------------------------------------------------------------------------------------------------------------------------------------------------------------------------------------------------TTCTTGAACGACGG---------CCTCGG--TTACGACGC--GGAGGGT---------------------ACGGTG-TGCCTG--GTTATACGAAA-----A---CGACATTCTTAAC---TGC-TTGTTTGGAACCATACAAAAGAC-TTGATACTGACCGGTCTATGATAGGCAAACCATCTCTGGCGAGCACGGTCTCGACAGCAATGGAGTGTATGTACCCTTTCCCTGGCTACTCGCTTTCTCGTGAACATGTCAGCTAACAGTCG-TGCTTGTTCAGCTACAACGGTACCTCCGAGCTCCAGCTCGAGCGCATGAGCGTCTACTTCAACGAGGCTTCCGGCAACAAGTACGTTCCTCGTGCCGTCCTCGTCGATCTCGAGCCCGGTACCATGGATGCCGTCCGCGCCGGTCCTTTCGGTCAGCTCTTCCGCCCTGACAACTTCGTCTTCGG-TCAGTCCGGTGCC---GGAAACAACTGGGC---
>Pestalotiopsis_macadamiae_BRIP_63741a_
TGAAATTGTTATCCGC------AAGCTCCCAA-CCCATGTGAACTTACCATT--GTTGCCTCGGCAGAA-GCTGCTCGGT-GCACCCTACCTT-GGAACGGCCTACCCTGTAGCGCCTTACCCTGGAACGGCTTACCCTGTAAC-GGCTGCCGGTGGACTACCAAACTCTTGTTATTTTATTGTAATCTGAGCGTCTTATTTTAATAAGTCAAAACTTTCAACAACGGATCTCTTGGTTCTGGCATCGATGAAGAACGCAGCGAAATGCGATAAGTAATGTGAATTGCAGAATTCAGTGAATCATCGAATCTTTGAACGCACATTGCGCCCATTAGTATTCTAGTGGGCATGCCTGTTCGAGCGTCATTTCAACCCTTAAGCCTAGCTTAGTGTTGGGAGCCTACTG--CTTTTGCTAGCTGTAGCTCCTGAAATACAACGGCGGATCTGCGATATCCTCTGAGCGTAGTAA-----ATTTT-TATCTCGCTTTT-GACTGGAGTT-GCAGCGTCTTTGGCCGCTAAATCCCCC-AA-TTTTTAATGGTTGACCTCGGATCAGG--------------------------------------------------------------------------------------------------------------------------AAAA---------TCTGG---------TTTT------CGCACCTG-CCCA--TTTTCCCAGACACTTACCCC--------G---CCGCACGACCCCG-CGGTGCAAACG-AAAAATTTCTTA--TCACAGCCCCACATCACA------CAAACA-TTTTGGCAGCCACGCACTTT-GCATGA--CCCACAATGAACAATTGCTGACCCCGCC-AAATAGGAAGCCGCCGAGCTCGGTAAGGGTTCCTTCAAGTACCTGTG---------------------------------------------------------------------------------------------------------------------------------------------------------------------------------------------------------------------------------------------------------------------------------------------------------------------------------------------------------------------------------------------------------------------------------------------------------------------------------------------------------------------------------------------------------------------------------------------------------------------------------------------------------------------------------------------A-----A---AGACATTCTCAAA---TGC-TTGTTTGGAACCATACGAAAGAC-TTGATACTGACCGGCCTATGATAGGCAAACCATCTCTGGCGAGCACGGTCTCGACAGCAATGGAGTGTACGTACCCTTTCCCTGGCTACTCGCTTTCCCGTGAACATGTCAGCTAACAGTCG-TGCTTGTGCAGCTACAACGGTACCTCCGAGCTCCAGCTCGAGCGCATGAGCGTCTACTTCAACGAGGCTTCCGGCAACAAGTACGTTCCTCGTGCCGTCCTCGTCGATCTCGAGCCCGGTACCATGGATGCCGTCCGCGCCGGTCCTTTCGGTCAGCTCTTCCGCCCTGACAACTTCGTCTTCGG-TCAGTCCGGTGCC---GGAAACAACTGGGC---
>Pestalotiopsis_malayana_CBS_102220_
CATTATAGAGTTTTCT------AAACTCCCAA-CCCATGTGAACTTACCATT--GTTGCCTCGGCAGAA-GCTGCTCGGT-GCACCTTACCTT-GGAACGGCCTACCCTGTAGCGCCTTACCCTGGAACGGCTTACCCTGCAAC-GGCTGCCGGTGGACTACTAAACTCTTGTTATTTTATTGTAATCTGAGCGTCTTATTTTAATAAGTCAAAACTTTCAACAACGGATCTCTTGGTTCTGGCATCGATGAAGAACGCAGCGAAATGCGATAAGTAATGTGAATTGCAGAATTCAGTGAATCATCGAATCTTTGAACGCACATTGCGCCCATTAGTATTCTAGTGGGCATGCCTGTTCGAGCGTCATTTCAACCCTTAAGCCTAGCTTAGTGTTGGGAGCCTACTG--CTTTTGCTAGCGGTAGCTCCTGAAATACAACGGCGGATCTGCGATATCCTCTGAGCGTAGTAA------TTTT-TATCTCGCTTTT-GACTGGAGTT-GCAGCGTCTTTAGCCGCTAAACCCCCC-AA-TTTTTAATGGTTGACCTCGGATCAGGT----AAGGTTAGTCATGCTCACAG---------T-CCCATCA---------TCCTC--------ATCACCATCA-T------CGCCTCGCAAA-CAT--TTTCCAAC----C--GTTGCCGAAAT---------TCT-G---------TTTT------CGCACCTG-CCCA--TTTTCCCAGACAATTACCCC--------G---CCGCACGACCCCG-CGGTGCAAACG-AAAAATTTCTTA--TCACAGCCCCACTTCACA-------CAACA-TTTTGGCAGCCACGCACTTT-GCATGA--CCCACAATGAACAATTGCTGACCCCGCC-AAATAGGAAGCCGCCGAGCTCGGAAAGGGTTCCTTCAAGTACGCATGGGTTCTTGACAAGCTCAAGGCCGAGCGTGAGCGTGGTATCACCATTGATATCGCT-CTCTGGAAGTTCGAGACCAACGAGTACAATGTCACCGTCATT-GGTTAGTATCCGTGTCCACA--GAAAGTATCAT-GTGTCCGAACTC-AGACTAACATTGCAATACAGACGCTCCCGGTC-ACCGTGATTTCATCAAGAACATGACCCCAGACCTTCCCCTCTATTTACTATACCGACCTACCCTGGACGCGTCCCAAACTCAATGGCCCCCTG-ATTTCTACCCCACATCCTC--------GCGAGAAAGC-----TGTGTGCGCCCGA----------GAAGAGGA---AGCAGCAGCAGATTCATCCCAACTCGCGCCC--GTTTTCG-ATCTGCCATCGTG----ATGCTA----CAGGGATATCTAGCTAACCCGTCTCTTTT-CCCTGTCGATAGGTTCACCTCCAGACCGGTCAATGCGTAAGT-ACATGCCAAATCCCGCGA--TAGCGTG----CCCAAAACACCAAAGCTCACATTCACGAACAGGGTAACCAAATTGGTGCTGCCTTCTGGTATGTAGC-C-------CAACTA--CCTCGACAC-GCCTCAAT---------------------ACGACA-CCCTCC--ACAACTCGACG-----A---CGGCATTCTCGGC---TAC-TTGGTTGGAACCAAACGAAAGAC-TTGATACTGACCGGTCTCTGATAGGCAAACCATCTCTGGCGAGCACGGTCTCGACAGCAATGGAGTGTACGTACCGCTTCCTTGGCTACTTGCTTTCCCACGGACTTGTTAGCTAACACTCG-TGCTTGCTCAGCTACAACGGCACCTCCGAGCTCCAGCTCGAGCGCATGAGCGTCTACTTCAACGAGGCTTCCGGCAACAAGTACGTTCCTCGTGCTGTCCTCGTCGATCTCGAGCCCGGTACCATGGACGCCGTCCGCGCCGGTCCTTTCGGCCAGCTCTTCCGCCCTGACAACTTCGTCTTCGG-TCAGTCCGGTGCC---GGAAACAACTGGGCCA-
>Pestalotiopsis_microspora_SS1_033I_
CATTATAGAGTTTTCT------AAACTCCCAA-CCCATGTGAACTTACCATT--GTTGCCTCGGCAGAA-GCTGCTCGGT-GCACCTTACCCT-GGAACGGCCTACCCTGTAGCGCCTTACCCTGGAACGGCCTACCCTGTAGC-GGCTGCCGGTGGACTACCAAACTCTTGTTATTTTATTGTAATCTGAGCGTCTTATTTTAATAAGTCAAAACTTTCAACAACGGATCTCTTGGTTCTGGCATCGATGAAGAACGCAGCGAAATGCGATAAGTAATGTGAATTGCAGAATTCAGTGAATCATCGAATCTTTGAACGCACATTGCGCCCATTAGTATTCTAGTGGGCATGCCTGTTCGAGCGTCATTTCAACCCTTAAGCCTAGCTTAGTGTTGGGAGCCTACTG--CTTTTACTAGCTGTAGCTCCTGAAATACAACGGCGGATCTGCGATATCCTCTGAGCGTAGTAA-----ATTTT-TATCTCGCTTTT-GACTGGAGTT-GCAGCGTCTTTAGCCGCTAAATCCCCC-AA-TTTTTAATGGTTGACCTCGGATCAGGT------------------------------------------------------------------------------------------------------------------------------------------------------------------------------------------------------------------------------------------------------------------------------------------------------------------------------------------------------------------------------------------------------------------------------------------------------------------------------------------------------------------------------------------------------------------------------------------------------------------------------------------------------------------------------------------------------------------------------------------------------------------------------------------------------------------------------------------------------------------------------------------------------------------------------------------------------------------------------------------------------------------------------------------------------------------------------------------------------------------------------------------------------------------------------------------------------------------------------------------------------------------------------------------------------------------------------------------------------------------------------------------------------------------------------------------------------------------------------------------------------
>Pestalotiopsis_monochaeta_CBS_144_97_
CATTATAGAGTTTTCT------AAACTCCCAA-CCCATGTGAACTTACCATT--GTTGCCTCGGCAGAA-GCTACCTGGT--TACCCTACCTT-GGAACGGCCTACCCTGTAGCGCCTTACCCTGGAACGGCCTACCCTGTAAC-GGCTGCCGGTGGACTACCAAACTCTTGTTATTTTATTGTAATCTGAGCGTCTTATTTTAATAAGTCAAAACTTTCAACAACGGATCTCTTGGTTCTGGCATCGATGAAGAACGCAGCGAAATGCGATAAGTAATGTGAATTGCAGAATTCAGTGAATCATCGAATCTTTGAACGCACATTGCGCCCATTAGTATTCTAGTGGGCATGCCTGTTCGAGCGTCATTTCAACCCTTAAGCCTAGCTTAGTGTTGGGAGCCTACCG--CTTTTGCTAGCGGTAGCTCCTGAAATACAACGGCGGATCTGCGATATCCTCTGAGCGTAGTAA------TTTT-TATCTCGCTTTT-GACTGGAGTT-GCAGCGTCTTTAGCCGCTAAACCCCCCAAATTTTTTAATGGTTGACCTCGGATCAGGTCGAGAAGGTTAGTCATCCACACAATCCCATCATT-CCCATCA--T-TC---CCATCATTCCCATCTTATCATCA-T------CGCCT--CAAA-CAT--CTTCCAAC----C--GGTGCCGAAAA---------TCT-G---------TTTT------CGCACCTG-CCCA--TTTTCCCAGACAGTTACCCC--------G---CCGCACGACCCCG-CGGTGCAAACG-AAAAATTTCTTA--TCACAGCCCCACATCGCA------CAAACA-TTTTGGCAGCCATGCACTTT-CCAAGA--CCCACAATGAACAATTGCTGACCCCGCC-AAATAGGAAGCCGCCGAGCTCGGAAAGGGTTCCTTCAAGTACGCATGGGTTCTTGACAAGCTCAAGGCCGAGCGTGAGCGTGGTATCACCATTGATATCGCT-CTCTGGAAGTTCGAGACCAACGAGTACAATGTCACCGTCATT-GGTTAGTATCCCTGCCCACA--CCATGTATCAT-GCATCCGACCTT-GTGCTAACATGGCAACACAGATGCTCCCGGTC-ACCGTGACTTCATCAAGAACATGACCCCAGACCTTCCCCTCTATTTACTATAGAGACCTACCCTGGACGCGTCC-AAACTCAATGGCCCCCTG-ATTTCTACCCCACATCTTC--GCGAGAGAGAGAAAGC-----TGTGTGCGCCCGA----------GAAGAGGA---AGCAGCAGCAGATTCATCCCAACTCGCGCCC--GTCCTCG-ATCTGCTATCGTG----ATTCAA----CAGGGATATCTAGCTAACCCGTCTCTTTT-CCCTGTCGATAGGTTCACCTCCAGACCGGTCAATGCGTAAGT-ACATGCCAAATCCCGCGA--TAGCGTG----CCCAAAACACCAGAGCTCACATTCACCAACAGGGTAACCAAATTGGTGCTGCCTTTTGGTATGTAGC-C-------CATCTA--CCTCGACAC-GCCTCAAT---------------------ACGACAACCCCCC--GCAACTCGACA-----A---CGACGTTCTCAACAACTGC-TTGGTTGGAAACAAAGGAAAGAC-TTGATACTGACCGGTCCTTAATAGGCAAACCATCTCTGGCGAGCACGGTCTCGACAGCAATGGAGTGTACGTACCCTTTCCTTGGCTACTTGCTTTCCCACGAACATCTCAGCTAACACTCG-TGGTTGTTCAGCTACAACGGTACCTCCGAGCTCCAGCTCGAGCGCATGAGCGTCTACTTCAACGAGGCTTCCGGCAACAAGTACGTTCCTCGTGCCGTCCTCGTCGATCTCGAGCCCGGTACCATGGATGCCGTCCGCGCCGGTCCTTTCGGTCAGCTCTTCCGCCCTGACAACTTCGTCTTCGG-TCAGTCCGGTGCC---GGAAACAACTGGGC---
>Pestalotiopsis_monochaeta_CBS_440_83_
CATTATAGAGTTTTCT------AAACTCCCAA-CCCATGTGAACTTACCATT--GTTGCCTCGGCAGAA-GCTACCTGGT--TACCCTACCTT-GGAACGGCCTACCCTGTAGCGCCTTACCCTGGAACGGCCTACCCTGTAAC-GGCTGCCGGTGGACTACCAAACTCTTGTTATTTTATTGTAATCTGAGCGTCTTATTTTAATAAGTCAAAACTTTCAACAACGGATCTCTTGGTTCTGGCATCGATGAAGAACGCAGCGAAATGCGATAAGTAATGTGAATTGCAGAATTCAGTGAATCATCGAATCTTTGAACGCACATTGCGCCCATTAGTATTCTAGTGGGCATGCCTGTTCGAGCGTCATTTCAACCCTTAAGCCTAGCTTAGTGTTGGGAGCCTACCG--CTTTTGCTAGCGGTAGCTCCTGAAATACAACGGCGGATCTGCGATATCCTCTGAGCGTAGTAA------TTTT-TATCTCGCTTTT-GACTGGAGTT-GCAGCGTCTTTAGCCGCTAAACCCCCCAAATTTTTTAATGGTTGACCTCGGATCAGGT-----AGGTTAGTCATCCACACAATCCCATCATT-CCCATCA--T-TC---CCATCATTCCCATCTTATCATCA-T------CGCCT--CAAA-CAT--CTTCCAAC----C--GGTGCCGAAAA---------TCT-G---------TTTT------CGCACCTG-CCCA--TTTTCCCAGACAGTTACCCC--------G---CCGCACGACCCCG-CGGTGCAAACG-AAAAATTTCTTA--TCACAGCCCCACATCGCA------CAAACA-TTTTGGCAGCCATGCACTTT-CCAAGA--CCCACAATGAACAATTGCTGACCCCGCC-AAATAGGAAGCCGCCGAGCTCGGAAAGGGTTCCTTCAAGTACGCATGGGTTCTTGACAAGCTCAAGGCCGAGCGTGAGCGTGGTATCACCATTGATATCGCT-CTCTGGAAGTTCGAGACCAACGAGTACAATGTCACCGTCATT-GGTTAGTATCCCTGCCCACA--CCATGTATCAT-GCATCCGACCTT-GTGCTAACATGGCAACACAGATGCTCCCGGTC-ACCGTGACTTCATCAAGAACATG-CCCCAGACCTTCCCCTCTATTTACTATAGAGACCTACCCTGGACGCGTCC-AAACTCAATGGCCCCCTG-ATTTCTACCCCACATCTTC--GCGAGAGAGAGAAAGC-----TGTGTGCGCCCGA----------GAAGAGGA---AGCAGCAGCAGATTCATCCCAACTCGCGCCC--GTCCTCG-ATCTGCTATCGTG----ATTCAA----CAGGGATATCTAGCTAACCCGTCTCTTTT-CCCTGTCGATAGGTTCACCTCCAGACCGGTCAATGCGTAAGT-ACATGCCAAATCCCGCGA--TAGCGTG----CCCAAAACACCAGAGCTCACATTCACCAACAGGGTAACCAAATTGGTGCTGCCTTTTGGTATGTAGC-C-------CATCTA--CCTCGACAC-GCCTCAAT---------------------ACGACAACCCCCC--GCAACTCGACA-----A---CGACGTTCTCAACAACTGC-TTGGTTGGAAACAAAGGAAAGAC-TTGATACTGACCGGTCCTTAATAGGCAAACCATCTCTGGCGAGCACGGTCTCGACAGCAATGGAGTGTACGTACCCTTTCCTTGGCTACTTGCTTTCCCACGAACATCTCAGCTAACACTCG-TGGTTGTTCAGCTACAACGGTACCTCCGAGCTCCAGCTCGAGCGCATGAGCGTCTACTTCAACGAGGCTTCCGGCAACAAGTACGTTCCTCGTGCCGTCCTCGTCGATCTCGAGCCCGGTACCATGGATGCCGTCCGCGCCGGTCCTTTCGGTCAGCTCTTCCGCCCTGACAACTTCGTCTTCGG-TCAGTCCGGTGCC---GGAAACAACTGGGCC--
>Pestalotiopsis_montellica_MFLUCC12_0279_
CATTATAGAGTTTTTC------AAACTCCCAA-CCCATGTGAACTTACCACT--GTTGCCTCGGCAGAG-GCTACCCGGT---ACCT--CCCT-GGAACGGCCTACCCTGTAGCGCCCGACCCGGG------TTACCCTGTAGC-GGCTGCCGGTGGACCACTAAACTCTTGTTATTTTATTGTAATCTGAGCGTCTTATATTAATAAGTCAAAACTTTCAACAACGGATCTCTTGGTTCTGGCATCGATGAAGAACGCAGCGAAATGCGATAAGTAATGTGAATTGCAGAATTCAGTGAATCATCGAATCTTTGAACGCACATTGCGCCCATTAGTATTCTAGTGGGCATGCCTGTTCGAGCGTCATTTCAACCCTTAAGCCTAGCTTAGTGTTGGGAGCCTACTAGCCCTCCGGGGCCTGTAGCTCCTGAAATACAACGGCGGATCTGTGATATCCTCTGAGCGTAGTAA------TTTT-TATCTCGCTTTT-GTTAGGATTC-TCAGCATC--TAGCCGCTAAACCCCC--AATTTTTTAATGGTTGACCTCGGATCAGGTCGAGAAGGTTAGTCATCCTCACGA---------C-CTCATCA----TA---CCATG--------CCCA-CGTCA--------CTCTGCCCAAA------TCACCATT----TTGCGTGTTGAAAATTTTTT--TTTT-----------TTTT------CGCATCTG-CCCA--CATTCTCTGACACTTACCCC--------G---CCGCACGACCCCG-CGGTGCCAACGCAAAAATTTCTTA--TCACAGCCCCACCTCGCACTGCAAAAA-----------AATCATGCATTCT-TCTGGA--CCCACATTGAGCA-CTGCTAACCCCGCC-AATTAGGAAGCCGCCGAGCTCGGTAAGGGTTCCTTCAAGTACGCATGGGTTCTTGACAAGCTCAAGGCCGAGCGTGAGCGTGGTATCACCATCGATATTGCT-CTCTGGAAGTTCGAGACCAACGAGTACAATGTCACCGTCATT-GGTTAGTATCCCTATCCAGA--TGGAGCGTTAA-GCATCCGACCGT-CGACTAACATTGCAACACAGATGCTCCCGGTC-ACCGTGACTTCATCAAGAACATGA-------------------------------------------------------------------------------------------------------------------------------------------------------------------------------------------------------------------------------------------------------------------------------------------------------------------------------------------------------------------------CGGTGCTGCTTTCTGGTATGTAGC-C------ACGACTA--CCCCGACAC-GCCTCATC---------------------GCGCCG-CTTCTC--GCAACTCTA-----------CGACAATCTCGGACTATTC--TGGCGGCAGCAACGTGAGAGGC-ATGATACTGACTGGTCTCCGACAGGCAAACTATCTCTGGCGAGCACGGTCTCGACAGCAATGGAGTGTACGTACCATATCCCTGACTACTCGCTTTCTGACGAACATGCAAGCTAAACTTCG-TGGTCCAATAGTTACAACGGTACCTCCGAGCTCCAGCTCGAGCGTATGAGCGTCTACTTCAACGAGGCTTCCGGCAACAAGTACGTTCCCCGTGCCGTCCTCGTCGATCTCGAGCCCGGTACCATGGATGCCGTCCGCGCCGGTCCTTTCGGTCAGCTCTTCCGCCCTGACAACTTCGTCTTCGG-TCAGTCCGGTGCT---GGCAACAACTGGGCCAA
>Pestalotiopsis_nanjingensis_CFCC_53882_
-------------------------------A-CCCATGTGAACTTACCATT--GTTGCCTCGGCAGAA-GCTGCTCGGC-GCGCCTTACCTT-GGAACGGCCTACCCTGTAGCGCCTTACCCTGGAACGGCTTACCCTGCAAC-GGCTGCCGGTGGACTACCAAACTCTTGTTATTTTATGGTTATCTGAGCGTCTTATTTTAATAAGTCAAAACTTTCAACAACGGATCTCTTGGTTCTGGCATCGATGAAGAACGCAGCGAAATGCGATAAGTAATGTGAATTGCAGAATTCAGTGAATCATCGAATCTTTGAACGCACATTGCGCCCATTAGTATTCTAGTGGGCATGCCTGTTCGAGCGTCATTTCAACCCTTAAGCCTAGCTTAGTGTTGGGAGCCTACTG--CTTTTGCTAGCTGTAGCTCCTGAAATACAACGGCGGATCTGCGATATCCTCTGAGCGTAGTAA------TTTT-TATCTCGCTTTT-GACTGGAGTT-GCAGCGTCTTTAGCCGCTAAACCCCCC-AA-TTTTTAATGGTTGACCTC---------CGAGAAGGTTAGTCATCCTCGCAA---------T-CCCATCA--T-CC---CCATT--------CTCATCGTCA-T------CACCTCGCAAA-CAT--TTTCCAAC----C--GGTCCCGAAAT---------TCT-G---------TTTT------CGCACCTG-CCCA--CTTTCCCAGACACTTACCCC--------G---CCGCACGACCCCG-CGGTGCAAACG-AAAAATTTCTTA--TCATAGCCCCACTTCACA-------CAACA-TTTTGGCAGCCACGCACTTT-GCATGA--CCCATAATGAACAATTGCTGACCCCGCC-AAATAGGAAGCCGCCGAGCTCGGAAAGGGTTCCTTCAAGTACGCATGGGTTCTTGACAAGCTCAAGGCCGAGCGTGAGCGTGGTATCACCATTGATATCGCT-CTCTGGAAGTTCGAGACCAACGAGTACAATGTCACCGTCATT-GGTTAGTATCCCTGTCCACA--GAAAGTATCAT-GTGTCCGAACAC-AGACTAACATCGCGATACAGACGCTCCCGGTC-ACCGTGATTTCATCAAGAACATG---------------------------------------------------------------------------------------------------------------------------------------------------------------------------------------------------------------------------------------------------------------------------------------------------------------------------------------------------------------------------GGTGCTGCCTTCTGGTACGTAGT-C-------CATCTA--CCTCGACAC-GCCTCAAT---------------------ACGACAACCCTCC--GCAACTCGACA-----A---CGACCTTCTCAACAACTGC-TTGGTTGGAACCAAAGAAAAGAC-CTGATACTGACCGGTCTCTGATAGGCAAACCATCTCTGGCGAGCACGGTCTCGACAGCAATGGAGTGTACGTACCCTTTCCTTGGCTACTTGCTTTCCCACGAACATCTCAGCTAATACCCG-TGATTGTGCAGCTACAACGGTACCTCTGAGCTCCAGCTCGAGCGCATGAGCGTCTACTTCAACGAGGCTTCCGGCAACAAGTACGTTCCTCGTGCCGTCCTCGTCGATCTCGAGCCCGGTACCATGGATGCCGTCCGCGCCGGTCCTTTCGGTCAGCTCTTCCGCCCTGACAACTTTGTCTTCGG-TCAGTCCGGTGCC---GGAAACAACTGGGCCAA
>Pestalotiopsis_nanjingensis_CSUFTCC16_
-------------------------------------TGTGAACTTACCATT--GTTGCCTCGGCAGAA-GCTGCTCGGC-GCGCCTTACCTT-GGAACGGCCTACCCTGTAGCGCCTTACCCTGGAACGGCTTACCCTGCAAC-GGCTGCCGGTGGACTACCAAACTCTTGTTATTTTATGGTTATCTGAGCGTCTTATTTTAATAAGTCAAAACTTTCAACAACGGATCTCTTGGTTCTGGCATCGATGAAGAACGCAGCGAAATGCGATAAGTAATGTGAATTGCAGAATTCAGTGAATCATCGAATCTTTGAACGCACATTGCGCCCATTAGTATTCTAGTGGGCATGCCTGTTCGAGCGTCATTTCAACCCTTAAGCCTAGCTTAGTGTTGGGAGCCTACTG--CTTTTGCTAGCTGTAGCTCCTGAAATACAACGGCGGATCTGCGATATCCTCTGAGCGTAGTAA------TTTT-TATCTCGCTTTT-GACTGGAGTT-GCAGCGTCTTTAGCCGCTAAACCCCCC-AA-TTTTTAATGGTTGACCTC---------CGAGAAGGTTAGTCATCCTCGCAA---------T-CCCATCA--T-CC---CCATT--------CTCATCGTCA-T------CACCTCGCAAA-CAT--TTTCCAAC----C--GGTCCCGAAAT---------TCT-G---------TTTT------CGCACCTG-CCCA--CTTTCCCAGACACTTACCCC--------G---CCGCACGACCCCG-CGGTGCAAACG-AAAAATTTCTTA--TCATAGCCCCACTTCACA-------CAACA-TTTTGGCAGCCACGCACTTT-GCATGA--CCCATAATGAACAATTGCTGACCCCGCC-AAATAGGAAGCCGCCGAGCTCGGAAAGGGTTCCTTCAAGTACGCATGGGTTCTTGACAAGCTCAAGGCCGAGCGTGAGCGTGGTATCACCATTGATATCGCT-CTCTGGAAGTTCGAGACCAACGAGTACAATGTCACCGTCATT-GGTTAGTATCCCTGTCCACA--GAAAGTATCAT-GTGTCCGAACAC-AGACTAACATCGCGATACAGACGCTCCCGGTC-ACCGTGATTTCATCAAGAAC--------------------------------------------------------------------------------------------------------------------------------------------------------------------------------------------------------------------------------------------------------------------------------------------------------------------------------------------------------------------------------TGCTGCCTTCTGGTATGTAGC-C-------CATCTA--CCTCGACAC-GCCTCAAT---------------------ACGACA-CCCTCC--GCAACTCGACG-----A---CGACATTCTCGGC---TTC-TTGGTTGGAACCGAACCAAAGAC-TTGATACTGACCGGTCTCTGATAGGCAAACCATCTCTGGCGAGCACGGTCTCGACAGCAATGGAGTGTACGTACCGTTTCCTTGCCTACTTGCTTTCCCACGAACATGTTAGCTAACACTCG-TGCTTGCTCAGCTACAACGGCACCTCCGAGCTCCAGCTCGAGCGCATGAGCGTCTACTTCAACGAGGCTTCCGGCAACAAGTACGTTCCTCGTGCCGTCCTCGTCGATCTCGAGCCCGGTACCATGGACGCCGTCCGCGCCGGTCCTTTCGGCCAGCTCTTCCGCCCTGACAACTTCGTCTTCGG-TCAGTCCGGTGCC---GGAAACAACTGG-----
>Pestalotiopsis_nanningensis_CSUFTCC10_
-------------------------------------TGTGAACTTACCATT--GTTGCCTCGGCAGAA-GCTGCTCGGT-GCACCTTACCTT-GGAACGGCCTACCCTGTAGCGCCTTACCCTGGAACGGCTTACCCTGTAGC-GGCTGCCGGCGGACTACCAAACTCTTGTTATTTTATTGTAATCTGAGCGTCTTATTTTAATAAGTCAAAACTTTCAACAACGGATCTCTTGGTTCTGGCATCGATGAAGAACGCAGCGAAATGCGATAAGTAATGTGAATTGCAGAATTCAGTGAATCATCGAATCTTTGAACGCACATTGCGCCCATTAGTATTCTAGTGGGCATGCCTGTTCGAGCGTCATTTCAACCCTTAAGCCTAGCTTAGTGTTGGGAGCCTACTG--CTTTTACTAGCTGTAGCTCCTGAAATACAACGGCGGATCTGCGATATCCTCTGAGCGTAGTAA------TTTT-TATCTCGCTTTT-GACTGGAGTT-GCAGCGTCTTTAGCCGCTAAACCCCCC-AA-TTTTTAATGGTTGACCTC---------CGAGAAGGTTAGTCATCCTCGCAA---------T-CCCATCA--T-CC---TCATC--------TTCATCATCA-C------CACCTCGCAAA-GAT---TTCCACA----CC-GGTGCCGAAAA---------TCT-G---------TTTT------CGCACCTG-CCCA--TTTTCCCAGACACTTACCCC--------G---CCGCACGACCCCG-CGGTGCAAACG-AAAAATTTCTTA--TCATAGCCCCACATCACA--------AACA-TTTTGGCAGCCACGCACTCT-GCATGA--CCCACAATGAACAATTGCTGACCCCGCC-AAATAGGAAGCCGCTGAGCTCGGAAAGGGTTCCTTCAAGTACGCATGGGTTCTTGACAAGCTCAAGGCCGAGCGTGAGCGTGGTATCACCATTGATATCGCT-CTCTGGAAGTTCGAGACCAACGAGTACAATGTCACCGTCATT-GGTTAGTATCCCTGCCCACA--ACATGTGTCAT-GTCTCCGAACTCAAGACTAACCTTACAATACAGACGCTCCCGGTC-ACCGTGATTTCATCAAGAAC--------------------------------------------------------------------------------------------------------------------------------------------------------------------------------------------------------------------------------------------------------------------------------------------------------------------------------------------------------------------------------TGCTGCCTTCTGGTATGTAGC-C-------CATCTA--CCCCGACGC-GTCTCAAT---------------------ACGACA-CCCCCG--GCAACTCGACA-----A---CGACGTTCTCAAC---TGC-TTGGTTGAAACCAAATGAAAGAC-TTGATACTGACCGGTCTCTGATAGGCAAACCATCTCTGGCGAGCACGGTCTCGACAGCAATGGAGTGTACGTACCCTTTCCCTGGCTACTCGCTTTCTCGTGAACATGTCAGCTAACACTCG-TGCTTGTTCAGCTACAACGGTACCTCCGAGCTCCAGCTCGAGCGCATGAGCGTCTACTTCAACGAGGCTTCCGGCAACAAGTACGTTCCTCGTGCCGTCCTCGTCGATCTCGAGCCCGGTACCATGGATGCCGTCCGCGCCGGTCCTTTCGGTCAGCTCTTCCGCCCTGACAACTTCGTCTTCGG-TCAGTCCGGTGCC---GGAAACAACTGG-----
>Pestalotiopsis_neglecta_TAP1100_
--TTACAGAGTTTTCT------AAACTCCCAA-CCCATGTGAACTTACCATT--GTTGCCTCGGCAGAA-GCTACCCTGTAGCGCCTTACCCG-GGAACGGCCTACCCTGTAGCGCCTTACCCTGGAACGGCCTACCCTGTAGC-GGCTGCCGGTGGACTACTCAACTCTTGTTATTTTATGGTTATCTGAGCGTCTTATTTTAATAAGTCAAAACTTTCAACAACGGATCTCTTGGTTCTGGCATCGATGAAGAACGCAGCGAAATGCGATAAGTAATGTGAATTGCAGAATTCAGTGAATCATCGAATCTTTGAACGCACATTGCGCCCATTAGTATTCTAGTGGGCATGCCTGTTCGAGCGTCATTTCAACCCTTAAGCCTAGCTTAGTGTTGGGAGCCTACTG--CTTTTGCTAGCTGTAGCTCCTGAAATACAACGGCGGATCTGCGATATCCTCTGAGCGTAGTAA-----TTTTT-TTTCTCGCTTTT-GACTGGAGTT-GCAGCGTCCTTAGCCGCTAAACCCCCC-AA-TTTTTAATGGTT---------------CGAGAAGGTTAGTCATCCTCGCAA---------T-CCCATCA--T-CC---CCATC--------CTCATCATCA-T------CGCCTCACAAG-CAT---TTCCAAC----C--GGTGCCGAAAA---------TCC-G---------TTCT------CGCACCTG-CCCA--TTTTCCCAGACACTTACCCC--------G---CCGCACGACCCCG-CGGTGCAAACG-AAAAATTTCTTA--TCACAGCCCCACATCGCA------CGAACA-TTTTGGCATCCATGCACTTT-CCATGA--CCCACAATGAACAATTGCTGACCCCGCC-AAATAGGAAGCCGCCGAGCTCGGAAAGGGTTCCTTCAAGTACGCATGGGTTCTTGACAAGCTCAAGGCCGAGCGTGAGCGTGGTATCACCATTGATATCGCT-CTCTGGAAGTTCGAGACCAACGAGTACAATGTCACCGTCATT-GGTTAGTATCCGTGCTCACA--ACATGTATCAT-GTCTCCGAATTC-AGACTAACATTACAATCCAGACGCTCCCGGTC-ACCGTGATTTCATCAAGAACATGA--------------------------------------------------------------------------------------------------------------------------------------------------------------------------------------------------------------------------------------------------------------------------------------------------------------------------------------------------------------------------GGTGCTGCCTTTTGGTATGTAGC-C-------CATCTA--CCTCGACAC-GCCTCAAT---------------------ACGACG-CCTCCC--GCAACTCGACA-----A---CGGCGTTCTCAGC---TAC-TTGGTCGGAACCAAACAAAAGAC-ATGATACTGACCGGTCTCTGATAGGCAAACCATCTCTGGCGAGCACGGTCTCGACAGCAATGGAGTGTACGTACCCTTTCCTTGGCTACTTGCTTTCCCATGAACATGTTAGCTAACACTCG-TCCTTGCTCAGCTACAACGGTACCTCCGAGCTCCAGCTCGAGCGCATGAGCGTCTACTTCAACGAGGCTTCCGGCAACAAGTACGTTCCTCGTGCCGTCCTCGTCGATCTCGAGCCCGGTACCATGGATGCCGTCCGCGCCGGTCCTTTCGGTCAGCTCTTCCGCCCTGACAACTTCGTCTTCGG-TCAGTCCGGTGCC---GGAAACAACTGGGCCAA
>Pestalotiopsis_neolitseae_NTUCC_17_011_
CATTATAGAGTTTTCT------AAACTCCCAA-CCCATGTGAACTTACCATT--GTTGCCTCGGCAGAA-GCTGCTCGGC-GCGCCTTACCTT-GGAACGGCCTACCCTGTAGCGCCTTACCCTGGAACGGCTTACCCTGCAAC-GGCTGCCGGTGGACTACCAAACTCTTGTTATTTTATGGTTATCTGAGCGTCTTATTTTAATAAGTCAAAACTTTCAACAACGGATCTCTTGGTTCTGGCATCGATGAAGAACGCAGCGAAATGCGATAAGTAATGTGAATTGCAGAATTCAGTGAATCATCGAATCTTTGAACGCACATTGCGCCCATTAGTATTCTAGTGGGCATGCCTGTTCGAGCGTCATTTCAACCCTTAAGCCTAGCTTAGTGTTGGGAGCCTACTG--CTTTTGCTAGCTGTAGCTCCTGAAATACAACGGCGGATCTGCGATATCCTCTGAGCGTAGTAA------TTTT-TATCTCGCTTTT-GACTGGAGTT-GCAGCGTCTTTAGCCGCTAAACCCCCC-AA-TTTTTAATGGT--------------GC---------------ACCCCGCA------------TCCATCA--T-------------------CCCATCCTCA--------TACCTCGCA-A-CGT--TTTCCAAC----C--GGTGTCGAAAA---------TCG-G---------TTTT------CGCACCTG-CCCA--TTTTCCCAGACACTTACCCC--------G---CCGCACGACCCCG-CGGTGCAAACG-AAAAATTTCTTA--TCACAGCCCCACTTCACA-------CAACA-TTTTGGCAGCCACGCACTTT-GCATGA--CCCACAGTGAACAATTGCTGACCCCGCC-AAATAGGAAGCCGCCGAGCTCGGAAAGGGTTCCTTCAAGTACGCATGGGTTCTTGACAAGCTCAAGGCCGAGCGTGAGCGTGGTATCACCATTGATATCGCT-CTCTGGAAGTTCGAGACCAACGAGTACAATGTCACCGTCATT-GGTTAGTATTCCTGTCCACA--GAATGTATCAT-GTCTCCGAACTC-AGACTAACATCACAATACAGACGCTCCCGGTC-ACCGTGATTTCATCAAGAACATG---------------------------------------------------------------------------------------------------------------------------------------------------------------------------------------------------------------------------------------------------------------------------------------------------------------------------------------------------------------------------------------------------C-------------------------------AT---------------------ACGACA-CCCTCC--GCAACTCGACG-----A---CGACATTCTCGGC---TTC-TTGGTTGGAACCGAACCAAAGAC-TTGATACTGACCGGTCTCTGATAGGCAAACCATCTCTGGCGAGCACGGTCTCGACAGCAATGGAGTGTACGTACCGTTCCCTTGCCTACTTGCTTTCCCACGAACATGTTAGCTAACACTCG-TGCTTGCTCAGCTACAACGGCACCTCCGAGCTCCAGCTCGAGCGCATGAGCGTCTACTTCAACGAGGCTTCCGGCAACAAGTACGTTCCTCGTGCCGTCCTCGTCGATCTCGAGCCCGGTACCATGGACGCCGTCCGCGCCGGTCCTTTCGGCCAGCTCTTCCGCCCTGACAACTTCGTCTTCGG-TCAGTCCGGTGCC---GGAAACAACTGGGCC--
>Pestalotiopsis_neolitseae_CFCC_54590_
-------------------------------A-CCCATGTGAACTTACCATT--GTTGCCTCGGCAGAA-GCTGCTCGGC-GCGCCTTACCTT-GGAACGGCCTACCCTGTAGCGCCTTACCCTGGAACGGCTTACCCTGCAAC-GGCTGCCGGTGGACTACCAAACTCTTGTTATTTTATGGTTATCTGAGCGTCTTATTTTAATAAGTCAAAACTTTCAACAACGGATCTCTTGGTTCTGGCATCGATGAAGAACGCAGCGAAATGCGATAAGTAATGTGAATTGCAGAATTCAGTGAATCATCGAATCTTTGAACGCACATTGCGCCCATTAGTATTCTAGTGGGCATGCCTGTTCGAGCGTCATTTCAACCCTTAAGCCTAGCTTAGTGTTGGGAGCCTACTG--CTTTTGCTAGCTGTAGCTCCTGAAATACAACGGCGGATCTGCGATATCCTCTGAGCGTAGTAA------TTTT-TATCTCGCTTTT-GACTGGAGTT-GCAGCGTCTTTAGCCGCTAAACCCCCC-AA-TTTTTAATGG-TGACCTCGGATCAGGTCGAGAAGGTTAGTCATCCTCGCAA---------T-CCCATCA----TC----------------CCCATCCTCA--------TACCTCGCAAA-CGT--TTTCCAAC----C--GGTGTCGAAAA---------TCG-G---------TTTT------CGCACCTG-CCCA--TTTTCCCAGACACTTACCCC--------G---CCGCACGACCCCG-CGGTGCAAACG-AAAAATTTCTTA--TCACAGCCCCACTTCACA-------CAACA-TTTTGGCAGCCACGCACTTT-GCATGA--CCCACAGTGAACAATTGCTGACCCCGCC-AAATAGGAAGCCGCCGAGCTCGGAAAGGGTTCCTTCAAGTACGCATGGGTTCTTGACAAGCTCAAGGCCGAGCGTGAGCGTGGTATCACCATTGATATCGCT-CTCTGGAAGTTCGAGACCAACGAGTACAATGTCACCGTCATT-GGTTAGTATTCCTGTCCACA--GAATGTATCAT-GTCTCCGAACTC-AGACTAACATCACAATACAGACGCTCCCGGTC-ACCGTGATTTCATCAAGAACATG---------------------------------------------------------------------------------------------------------------------------------------------------------------------------------------------------------------------------------------------------------------------------------------------------------------------------------------------------------------------------GGTGCTGCCTTCTGGTATGTAGC-C-------CATCTA--CCTCGACAC-GCCTCAAT---------------------ACGACA-CCCTCC--GCAACTCGACG-----A---CGACATTCTCGGC---TTC-TTGGTTGGAACCGAACCAAAGAC-TTGATACTGACCGGTCTCTGATAGGCAAACCATCTCTGGCGAGCACGGTCTCGACAGCAATGGAGTGTACGTACCGTTTCCTTGCCTACTTGCTTTCCCACGAACATGTTAGCTAACACTCG-TGCTTGCTCAGCTACAACGGCACCTCCGAGCTCCAGCTCGAGCGCATGAGCGTCTACTTCAACGAGGCTTCCGGCAACAAGTACGTTCCTCGTGCCGTCCTCGTCGATCTCGAGCCCGGTACCATGGACGCCGTCCGCGCCGGTCCTTTCGGCCAGCTCTTCCGCCCTGACAACTTCGTCTTCGG-TCAGTCCGGTGCC---GGAAACAACTGGGC---
>Pestalotiopsis_novae_hollandiae_CBS_130973_
CATTATAGAGTTTTCT------AAACTCCCAA-CCCATGTGAACTTACCATT--GTTGCCTCGGCAGAA-GCTACCCGGT---ACCTTACCTT-GGAACGGCCTACCCTGTAGCGCCTTACCCTGGAACGGCTTACCCTGTAAC-GGCTGCCGGTGGACTACCAAACTCTTGTTATTTTATTGTAATCTGAGCGTCTTATTTTAATAAGTCAAAACTTTCAACAACGGATCTCTTGGTTCTGGCATCGATGAAGAACGCAGCGAAATGCGATAAGTAATGTGAATTGCAGAATTCAGTGAATCATCGAATCTTTGAACGCACATTGCGCCCATTAGTATTCTAGTGGGCATGCCTGTTCGAGCGTCATTTCAACCCTTAAGCCTAGCTTAGTGTTGGGAGCCTACTG--CTTTTGCTAGCTGTAGCTCCTGAAATACAACGGCGGATCTGCGATATCCTCTGAGCGTAGTAA------TTTT-TTTCTCGCTTTT-GACTGGAGTT-GCAGCGTCCTTAGCCGCTAAACCCCCC-AA-TTTTTAATGGTTGACCTCGGATCAGGTCGAGAAGGTTAGTCATCCTCACAA---------T-CCCATCA---------CCATC--------CTCCTTATCA-C------CACCTCGCAAA-CAT--TTTAAATC-------GGTGCCGAGAA---------TCT-G---------TTTT------CGCACCTG-CCCA--CATTCCCAGACACTTACCCC--------G---CCGCACGACCCCG-CGGTGCAAAAG-AAAAATTTCTTA--TCACAGCCCCACATCGCA------CAAACA-TTTTGACAGCCATGCACTTT-TCATGG--CCCACAATGAGGATTTGCTGACCCCGCC-AAATAGGAAGCCGCCGAGCTCGGAAAGGGTTCCTTCAAGTACGCATGGGTTCTTGACAAGCTCAAGGCCGAGCGTGAGCGTGGTATCACCATTGATATCGCT-CTCTGGAAGTTCGAGACCAACGAGTACAATGTCACCGTCATT-GGTTAGTATACCTGTCCACA--CCATGCATCAC-GCATCCGAATTC-AGACTAACATGGCAATACAGATGCTCCCGGTC-ACCGTGATTTCATCAAGAACAT--CCCCAGACCTTCCCCTCTATTTACTATACCAACCTACCCAGGACGCGTCC-AAAACTCAATGGCCCCTG-ATTTCTACCCCACATCCTC--------TTGAGAAAGCTGCTGTGTGCGCGCCCGA----------GAAGAGGAAGCAGCAGCAGCAGATTCATCCCAACTCGCGCCC--GTCCTCG-ATCTGATATCGTG----ATTCAA----CAGGGATATCTAGCTAACCCGTCTCTTTT-CCCTGTCGATAGGTTCACCTCCAGACCGGTCAATGCGTAAGT-ACATGCCAAATCTCGCGA--TAGCGTG----CCCGAAACACCAGAGCTCACATTCACAAACAGGGTAACCAAATTGGTGCTGCCTTCTGGTATGTAGC-C-------CATGTA--CCTCGACAC-GCCCCAAC---------------------ACGACG-CCACCC--GCAACTCGACA-----A---CGACGTTCTCAAC----AC-TGGGTTGGAACTAAACGAAAGAC-TTGATACTGACCGGTCTCTGATAGGCAAACCATTTCTGGCGAGCACGGTCTCGACAGCAATGGAGTGTACGTACCCTTTTCTTGGCTACTTGC-TTCCCACGAACATGTCAGCTAACACTCG-TGTTTGTTCAGCTACAACGGTACCTCCGAGCTCCAGCTCGAGCGCATGAGCGTCTACTTCAACGAGGCTTCCGGCAACAAGTACGTTCCTCGTGCCGTCCTCGTCGATCTCGAGCCCGGTACCATGGATGCCGTCCGCGCCGGTCCTTTCGGTCAGCTCTTCCGCCCTGACAACTTCGTCTTCGG-TCAGTCCGGTGCC---GGAAACA----------
>Pestalotiopsis_oryzae_CBS_111522_
CATTATAGAGTTTTCT------AAACTCCCAA-CCCATGTGAACTTACCATT--GTTGCCTCGGCAGAA-GCTGCTCGGT-GCACCCTACCTT-GGAACGGCCTACCCTGTAGCGCCTTACCCTGGAACGGCTTACCCTGTAAC-GGCTGCCGGTGGACTACCAAACTCTTGTTATTTTATTGTAATCTGAGCGTCTTATTTTAATAAGTCAAAACTTTCAACAACGGATCTCTTGGTTCTGGCATCGATGAAGAACGCAGCGAAATGCGATAAGTAATGTGAATTGCAGAATTCAGTGAATCATCGAATCTTTGAACGCACATTGCGCCCATTAGTATTCTAGTGGGCATGCCTGTTCGAGCGTCATTTCAACCCTTAAGCCTAGCTTAGTGTTGGGAGCCTACTG--CTTTTGCTAGCTGTAGCTCCTGAAATACAACGGCGGATCTGCGATATCCTCTGAGCGTAGTAA-----ATTTT-TATCTCGCTTTT-GACTGGAGTT-GCAGCGTCTTTGGCCGCTAAATCCCCC-AA-TTTTTAATGGTTGACCTCGGATCAGGTCGAGAAGGTTAGTCATCCTCGCAA---------T-CCCATCA--T-CC---TCATC--------CTCATCATCA-T------CACCTCGCAAA-CAT---TTCCACA----CC-GGTGCCGAAAA---------TCTGG---------TTTT------CGCACCTG-CCCA--TTTTCCCACACACTTACCCC--------G---CCGCACGACCCCG-CGGTGCAAACG-AAAAATTTCTTA--TCATAGCCCCACATCACA------CAAACA-TTTTGGCAGCCACGCACTTT-GCATGA--CCCACAATGAACAATTGCTGACCCCACC-AAATAGGAAGCCGCCGAGCTCGGAAAGGGTTCCTTCAAGTACGCATGGGTTCTTGACAAGCTCAAGGCCGAGCGTGAGCGTGGTATCACCATTGATATCGCT-CTCTGGAAGTTCGAGACCAACGAGTACAATGTCACCGTCATT-GGTTAGTATCCCTGCCCACA--ACATGCATCAT-GTCTCCGAACTCAAGACTAACCTTTCAATACAGACGCTCCCGGTC-ACCGTGATTTCATCAAGAACATG-CCCCAGGCCTTCCCCTCTATTTACTATAGAGACCTACCCTGGACGCGTCC-AAACTCAATGGCCCCCTG-ATTTCTACCCCACATCCTC--------GAGAGAAAGC-----TGTGTGCGCCCGA----------GAAGAGGA---AGCAGCAGCAGATTCATCCCAACTCGCGCTC--GTCCTCG-ATCTGCCATCGTG----ATGCAA----CAGGGATATATAGCTAATCCGTCTCTTTT-CCCTGTCGATAGGTTCACCTCCAGACCGGTCAATGCGTAAGT-ACATGCCAAATCCCGCGA--TAGCGTG----CCCAAAACACCAGAGCTCACATTCACGAACAGGGTAACCAAATTGGTGCTGCCTTCTGGTATGTAGC-C-------CATCTA--CCTCGACGC-GCCTCAAT---------------------ACGACA-CCCCCG--GCAACTCGACC-----A---CGATAATCTCAAC---TGC-TTGGTTGGAACCATACGAAAGAC-TCGATACTGACCGGTCTATGATAGGCAAACCATCTCTGGCGAGCACGGTCTCGACAGCAATGGAGTGTACGTACCCTTTCCCTGGCTGTTCGCTTTCTCGTGAACATGTCAGCTAACAGTCG-TGCTTGTTCAGCTACAACGGTACCTCCGAGCTCCAGCTCGAGCGCATGAGCGTCTACTTCAACGAGGCTTCCGGCAACAAGTACGTTCCTCGTGCCGTCCTCGTCGATCTCGAGCCCGGTACCATGGATGCCGTCCGCGCCGGTCCTTTCGGTCAGCTCTTCCGCCCTGACAACTTCGTCTTCGG-TCAGTCCGGTGCC---GGAAACAACTGGGCCAA
>Pestalotiopsis_oryzae_CBS_171_26_
CATTATAGAGTTTTCT------AAACTCCCAA-CCCATGTGAACTTACCATT--GTTGCCTCGGCAGAA-GCTGCTCGGT-GCACCCTACCTT-GGAACGGCCTACCCTGTAGCGCCTTACCCTGGAACGGCTTACCCTGTAAC-GGCTGCCGGTGGACTACCAAACTCTTGTTATTTTATTGTAATCTGAGCGTCTTATTTTAATAAGTCAAAACTTTCAACAACGGATCTCTTGGTTCTGGCATCGATGAAGAACGCAGCGAAATGCGATAAGTAATGTGAATTGCAGAATTCAGTGAATCATCGAATCTTTGAACGCACATTGCGCCCATTAGTATTCTAGTGGGCATGCCTGTTCGAGCGTCATTTCAACCCTTAAGCCTAGCTTAGTGTTGGGAGCCTACTG--CTTTTGCTAGCTGTAGCTCCTGAAATACAACGGCGGATCTGCGATATCCTCTGAGCGTAGTAA-----ATTTT-TATCTCGCTTTT-GACTGGAGTT-GCAGCGTCTTTGGCCGCTAAACCCCCC-AA-TTTTTAATGGTTGACCTCGGATCAGGT--AGAAGGTTAGTCATCCTCGCAA---------T-CCCATCA--T-CC---TCATC--------CTCATCATCA-T------CACCTCGCAAA-CAT---TTCCACA----CC-GGTGCCGAAAA---------TCTGG---------TTTT------CGCACCTG-CCCA--TTTTCCCACACACTTACCCC--------G---CCGCACGACCCCG-CGGTGCAAACG-AAAAATTTCTTA--TCATAGCCCCACATCACA------CAAACA-TTTTGGCAGCCACGCACTTT-GCATGA--CCCACAATGAACAATTGCTGACCCCACC-AAATAGGAAGCCGCCGAGCTCGGAAAGGGTTCCTTCAAGTACGCATGGGTTCTTGACAAGCTCAAGGCCGAGCGTGAGCGTGGTATCACCATTGATATCGCT-CTCTGGAAGTTCGAGACCAACGAGTACAATGTCACCGTCATT-GGTTAGTATCCCTGCCCACA--ACATGCATCAT-GTCTCCGAACTCAAGACTAACCTTTCAATACAGACGCTCCCGGTC-ACCGTGATTTCATCAAGAACAT--CCCCAGGCCTTCCCCTCTATTTACTATAGAGACCTACCCTGGACGCGTCC-AAACTCAATGGCCCCCTG-ATTTCTACCCCACATCCTC--------GAGAGAAAGC-----TGTGTGCGCCCGA----------GAAGAGGA---AGCAGCAGCAGATTCATCCCAACTCGCGCTC--GTCCTCG-ATCTGCCATCGTG----ATGCAA----CAGGGATATATAGCTAATCCGTCTCTTTT-CCCTGTCGATAGGTTCACCTCCAGACCGGTCAATGCGTAAGT-ACATGCCAAATCCCGCGA--TAGCGTG----CCCAAAACACCAGAGCTCACATTCACGAACAGGGTAACCAAATTGGTGCTGCCTTCTGGTATGTAGC-C-------CATCTA--CCTCGACGC-GCCTCAAT---------------------ACGACA-CCCCCG--GCAACTCGACC-----A---CGATAATCTCAAC---TGC-TTGGTTGGAACCATACGAAAGAC-TCGATACTGACCGGTCTATGATAGGCAAACCATCTCTGGCGAGCACGGTCTCGACAGCAATGGAGTGTACGTACCCTTTCCCTGGCTGTTCGCTTTCTCGTGAACATGTCAGCTAACAGTCG-TGCTTGTTCAGCTACAACGGTACCTCCGAGCTCCAGCTCGAGCGCATGAGCGTCTACTTCAACGAGGCTTCCGGCAACAAGTACGTTCCTCGTGCCGTCCTCGTCGATCTCGAGCCCGGTACCATGGATGCCGTCCGCGCCGGTCCTTTCGGTCAGCTCTTCCGCCCTGACAACTTCGTCTTCGG-TCAGTCCGGTGCC---GGAAACAACTGGGC---
>Pestalotiopsis_oryzae_CBS_353_69_
CATTATAGAGTTTTCT------AAACTCCCAA-CCCATGTGAACTTACCATT--GTTGCCTCGGCAGAA-GCTGCTCGGT-GCACCCTACCTT-GGAACGGCCTACCCTGTAGCGCCTTACCCTGGAACGGCTTACCCTGTAAC-GGCTGCCGGTGGACTACCAAACTCTTGTTATTTTATTGTAATCTGAGCGTCTTATTTTAATAAGTCAAAACTTTCAACAACGGATCTCTTGGTTCTGGCATCGATGAAGAACGCAGCGAAATGCGATAAGTAATGTGAATTGCAGAATTCAGTGAATCATCGAATCTTTGAACGCACATTGCGCCCATTAGTATTCTAGTGGGCATGCCTGTTCGAGCGTCATTTCAACCCTTAAGCCTAGCTTAGTGTTGGGAGCCTACTG--CTTTTGCTAGCTGTAGCTCCTGAAATACAACGGCGGATCTGCGATATCCTCTGAGCGTAGTAA-----ATTTT-TATCTCGCTTTT-GACTGGAGTT-GCAGCGTCTTTGGCCGCTAAATCCCCC-AA-TTTTTAATGGTTGACCTCGGATCAGGT-----AGGTTAGTCATCCTCGCAA---------T-CCCATCA--T-CC---TCATC--------CTCATCATCA-T------CACCTCGCAAA-CAT---TTCCACA----CC-GGTGCCGAAAA---------TCTGG---------TTTT------CGCACCTG-CCCA--TTTTCCCACACACTTACCCC--------G---CCGCACGACCCCG-CGGTGCAAACG-AAAAATTTCTTA--TCATAGCCCCACATCACA------CAAACA-TTTTGGCAGCCACGCACTTT-GCATGA--CCCACAATGAACAATTGCTGACCCCACC-AAATAGGAAGCCGCCGAGCTCGGAAAGGGTTCCTTCAAGTACGCATGGGTTCTTGACAAGCTCAAGGCCGAGCGTGAGCGTGGTATCACCATTGATATCGCT-CTCTGGAAGTTCGAGACCAACGAGTACAATGTCACCGTCATT-GGTTAGTATCCCTGCCCACA--ACATGCATCAT-GTCTCCGAACTCAAGACTAACCTTTCAATACAGACGCTCCCGGTC-ACCGTGATTTCATCAAGAACATGA-------CCTTCCCCTCTATTTACTATAGAGACCTACCCTGGACGCGTCC-AAACTCAATGGCCCCCTG-ATTTCTACCCCACATCCTC--------GAGAGAAAGC-----TGTGTGCGCCCGA----------GAAGAGGA---AGCAGCAGCAGATTCATCCCAACTCGCGCTC--GTCCTCG-ATCTGCCATCGTG----ATGCAA----CAGGGATATATAGCTAATCCGTCTCTTTT-CCCTGTCGATAGGTTCACCTCCAGACCGGTCAATGCGTAAGT-ACATGCCAAATCCCGCGA--TAGCGTG----CCCAAAACACCAGAGCTCACATTCACGAACAGGGTAACCAAATTGGTGCTGCCTTCTGGTATGTAGC-C-------CATCTA--CCTCGACGC-GCCTCAAT---------------------ACGACA-CCCCCG--GCAACTCGACC-----A---CGATAATCTCAAC---TGC-TTGGTTGGAACCATACGAAAGAC-TCGATACTGACCGGTCTATGATAGGCAAACCATCTCTGGCGAGCACGGTCTCGACAGCAATGGAGTGTACGTACCCTTTCCCTGGCTGTTCGCTTTCTCGTGAACATGTCAGCTAACAGTCG-TGCTTGTTCAGCTACAACGGTACCTCCGAGCTCCAGCTCGAGCGCATGAGCGTCTACTTCAACGAGGCTTCCGGCAACAAGTACGTTCCTCGTGCCGTCCTCGTCGATCTCGAGCCCGGTACCATGGATGCCGTCCGCGCCGGTCCTTTCGGTCAGCTCTTCCGCCCTGACAACTTCGTCTTCGG-TCAGTCCGGTGCC---GGAAACAACTGGGC---
>Pestalotiopsis_pandanicola_MFLUCC_16_0255_
CATTATAGAGTTTTCT------AAACTCCCAA-CCCATGTGAACTTACCATTTCGTTGCCTCGGCAGAA-GCTGCTCGGT-GCACCTTACCTTCGGAACGGCCTACCCTGTAGCGCCTTACCCTGGAACGGCTTACCCTGCAAC-GGCTGCCGGTGGACTACCAAACTCTTGTTATTTTATGGTTATCTGAGCGTCTTATTTTAATAAGTCAAAACTTTCAACAACGGATCTCTTGGTTCTGGCATCGATGAAGAACGCAGCGAAATGCGATAAGTAATGTGAATTGCAGAATTCAGTGAATCATCGAATCTTTGAACGCACATTGCGCCCATTAGTATTCTAGTGGGCATGCCTGTTCGAGCGTCATTTCAACCCTTAAGCCTAGCTTAGTGTTGGGAGCCTACTG--CTTTTGCTAGCTGTAGCTCCTGAAATACAACGGCGGATCTGCGATATCCTCTGAGCGTAGTAA------TTTT-TATCTCGCTTTTGGACTGGAGTTGGCAGCGTCTTTAGCCGCTAAACCCCCC-AA-TTTTTAAT-------------------CGAGAAGGTTAGTCATGCTCACAT-----------CCCATCA---------TCCTC--------ATCATCATCA-T------CGCCTCGCAAA-CAT--TTTCCAAC----C--GGTGCCGAAAT---------TCT-G---------TTTT------CGCACCTG-CCCA--TTTTTCCAGACACTTACCCC--------G---CCGCACGACCCCG-CGGTGCAAACG-AAAAATTTCTTATCTCACAGCCCCACTTCACA-------CAACA-TTTTGGCAGCCACGCACTTT-GCATGA--CCCACAATGAACAATTGCTGACCCCGCC-AAATAGGAAGCCGCCGAGCTCGGAAAGGGTTCCTTCAAGTACGCATGGGTTCTTGACAAGCTCAAGGCCGAGCGTGAGCGTGGTATCACCATTGATATCGCTCCTCTGGAAGTTCGAGACCAACGAGTACAATGTCACCGTCATTGGGTTAGTATCCCTGTCCATA--GAAAGTATCATGGTGTCCGAACTC-AGACTAACATCGCAATACAGACGCTCCCGGGCAACCGTGATTTCATCAAGAACATGG-----------------------------------------------------------------------------------------------------------------------------------------------------------------------------------------------------------------------------------------------------------------------------------------------------------------------------------------------------------------------------GTTGACTCTTA---------------------TTA--CCTCCGACC-GCCTCAAT---------------------ACGACA-CCCTCC--GCAACTCGACG-----A---CGGCATTCTCGGC---TACTTTGGTTGGAACCAAACGAAAGAC-TTGATACTGACCGGTCTCTGATAGGCAAACCATCTCTGGCGAGCACGGTCTCGACAGCAATGGAGTGTACGTACCGTTTCCTTGGCTACTTGCTTTCCCACGAACATGTTAGCTAACACTCG-TGCTTGCTCAGCTACAACGGCACCTCGGAGCTCCAGCTCGAGCGCATGAGCGTCTACTTCAACGAGGCTTCCGGCAACAAGTACGTTCCTCGTGCTGTCCTCGTCGATCTCGAGCCTGGTACCATGGACGCCGTCCGCGCCGGTCCTTTCGGCCAGCTCTTCCGCCCTGACAACTTCGTCTTCGG-TCAGTCCGGTGCC---GGAAACAACTGGGGCCA
>Pestalotiopsis_papuana_CBS_331_96_
CATTATAGAGTTTTCT------AAACTCCCAA-CCCATGTGAACTTACCATT--GTTGCCTCGGCAGAA-GCTGCTCGGT-GCACCTTACCTT-GGAACGGCCTACCCTGTAGCGCCTTACCCTGGAACGGCTTACCCTGCAAC-GGCTGCCGGTGGACTACCAAACTCTTGTTATTTTATGGTTATCTGAGCGTCTTATTTTAATAAGTCAAAACTTTCAACAACGGATCTCTTGGTTCTGGCATCGATGAAGAACGCAGCGAAATGCGATAAGTAATGTGAATTGCAGAATTCAGTGAATCATCGAATCTTTGAACGCACATTGCGCCCATTAGTATTCTAGTGGGCATGCCTGTTCGAGCGTCATTTCAACCCTTAAGCCTAGCTTAGTGTTGGGAGCCTACTG--CTTTTGCTAGCTGTAGCTCCTGAAATACAACGGCGGATCTGCGATATCCTCTGAGCGTAGTAA------TTTT-TATCTCGCTTTT-GACTGGAGTT-GCAGCGTCTTTAGCCGCTAAACCCCCC-AA-TTTTTAATGGTTGACCTCGGATCAGGT-----AGGTTAGTCATGCTCACAT-----------CCCATCA--T-CC---TCATC-----------ATCATCA-T------CGCCTCGCAAA-CAT--TTTCCAAC----C--GGTGCCGAAAT---------TCT-G---------TTTT------CGCACCTG-CCCA--TTTTTCCAGACACTTACCCC--------G---CCGCACGACCCCG-CGGTGCAAACG-AAAAATTTCTTATCTCACAGCCCCACTTCACA------C-AACA-TTTTGGCAGCCACGCACTTT-GCATGA--CCCACAATGAACAATTGCTGACCCCGCC-AAATAGGAAGCCGCCGAGCTCGGAAAGGGTTCCTTCAAGTACGCATGGGTTCTTGACAAGCTCAAGGCCGAGCGTGAGCGTGGTATCACCATTGATATCGCT-CTCTGGAAGTTCGAGACCAACGAGTACAATGTCACCGTCATT-GGTTAGTATCCCTGTCCATA--GAAAGTATCAT-GTGTCCGAACTC-AGACTAACATCGCAATACAGACGCTCCCGGTC-ACCGTGATTTCATCAAGAACATG-CCCCAGACCTTCCCCTCTATTTACTATACCGACCTACCCTGGACGCGTCCCAAACTCAATGGCCCCCTG-ATTTCTACCCCACATCCTC--------GCGAGAAAGC-----TGTGTGCGCCCGA----------GAAGAGGA---AGCAGCAGCAGATTCATCCCAACTCGCGCCC--GTTTTCG-ATCTGCCATCGTG----ATGCTA----CAGGGATATCTAGCTAACCCGTCTCTTTT-CCCTGTCGATAGGTTCACCTCCAGACCGGTCAATGCGTAAGT-ACATGCCAAATCCCGCGA--TAGCGTG----CCCAAAACACCAAAGCTCACATTCACGAACAGGGTAACCAAATTGGTGCTGCCTTCTGGTATGTAGC-C-------CAACTA--CCTCGACAC-GCCTCAAT---------------------ACGACA-CCCTCC--ACAACTCGACG-----A---CGGCATTCTCGGC---TAC-TTGGTTGGAACCAAACGAAAGAC-TTGATACTGACCGGTCTCTGATAGGCAAACCATCTCTGGCGAGCACGGTCTCGACAGCAATGGAGTGTACGTACCGCTTCCTTGGCTGCTTGCTTTCCCACGGACTTGTTAGCTAACACTCG-TGCTTGCTCAGCTACAACGGCACCTCCGAGCTCCAGCTCGAGCGCATGAGCGTCTACTTCAACGAGGCTTCCGGCAACAAGTACGTTCCTCGTGCTGTCCTCGTCGATCTCGAGCCCGGTACCATGGACGCCGTCCGCGCCGGTCCTTTCGGCCAGCTCTTCCGCCCTGACAACTTCGTCTTCGG-TCAGTCCGGTGCC---GGAAACAACTGGGCC--
>Pestalotiopsis_papuana_CBS_887_96_
CATTATAGAGTTTTCT------AAACTCCCAA-CCCATGTGAACTTACCATT--GTTGCCTCGGCAGAA-GCTGCTCGGT-GCACCTTACCTT-GGAACGGCCTACCCTGTAGCGCCTTACCCTGGAACGGCTTACCCTGCAAC-GGCTGCCGGTGGACTACCAAACTCTTGTTATTTTATGGTTATCTGAGCGTCTTATTTTAATAAGTCAAAACTTTCAACAACGGATCTCTTGGTTCTGGCATCGATGAAGAACGCAGCGAAATGCGATAAGTAATGTGAATTGCAGAATTCAGTGAATCATCGAATCTTTGAACGCACATTGCGCCCATTAGTATTCTAGTGGGCATGCCTGTTCGAGCGTCATTTCAACCCTTAAGCCTAGCTTAGTGTTGGGAGCCTACTG--CTTTTGCTAGCTGTAGCTCCTGAAATACAACGGCGGATCTGCGATATCCTCTGAGCGTAGTAA------TTTT-TATCTCGCTTTT-GACTGGAGTT-GCAGCGTCTTTAGCCGCTAAACCCCCC-AA-TTTTTAATGGTTGACCTCGGATCAGGT------GGTTAGTCATGCTCACAT-----------CCCATCA---------TCCTC--------ATCATCATCA-T------CGCCTCGCAAA-CAT--TTTCCAAC----C--GGTGCCGAAAT---------TCT-G---------TTTT------CGCACCTG-CCCA--TTTTTCCAGACACTTACCCC--------G---CCGCACGACCCCG-CGGTGCAAACG-AAAAATTTCTTATCTCACAGCCCCACTTCACA-------CAACA-TTTTGGCAGCCACGCACTTT-GCATGA--CCCACAATGAACAATTGCTGACCCCGCC-AAATAGGAAGCCGCCGAGCTCGGAAAGGGTTCCTTCAAGTACGCATGGGTTCTTGACAAGCTCAAGGCCGAGCGTGAGCGTGGTATCACCATTGATATCGCT-CTCTGGAAGTTCGAGACCAACGAGTACAATGTCACCGTCATT-GGTTAGTATCCCTGTCCATA--GAAAGTATCAT-GTGTCCGAACTC-AGACTAACATCGCAATACAGACGCTCCCGGTC-ACCGTGATTTCATCAAGAACATGACCCCAGACCTTCCCCTCTATTTACTATACCGACCTACCCTGGACGCGTCCCAAACTCAATGGCCCCCTG-ATTTCTACCCCACATCCTC--------GCGAGAAAGC-----TGTGTGCGCCCGA----------GAAGAGGA---AGCAGCAGCAGATTCATCCCAACTCGCGCCC--GTTTTCG-ATCTGCCATCGTG----ATGCTA----CAGGGATATCTAGCTAACCCGTCTCTTTT-CCCTGTCGATAGGTTCACCTCCAGACCGGTCAATGCGTAAGT-ACATGCCAAATCCCGCGA--TAGCGTG----CCCAAAACACCAAAGCTCACATTCACGAACAGGGTAACCAAATTGGTGCTGCCTTCTGGTATGTAGC-C-------CAACTA--CCTCGACAC-GCCTCAAT---------------------ACGACA-CCCTCC--ACAACTCGACG-----A---CGGCATTCTCGGC---TAC-TTGGTTGGAACCAAACGAAAGAC-TTGATACTGACCGGTCTCTGATAGGCAAACCATCTCTGGCGAGCACGGTCTCGACAGCAATGGAGTGTACGTACCGCTTCCTTGGCTGCTTGCTTTCCCACGGACTTGTTAGCTAACACTCG-TGCTTGCTCAGCTACAACGGCACCTCCGAGCTCCAGCTCGAGCGCATGAGCGTCTACTTCAACGAGGCTTCCGGCAACAAGTACGTTCCTCGTGCTGTCCTCGTCGATCTCGAGCCCGGTACCATGGACGCCGTCCGCGCCGGTCCTTTCGGCCAGCTCTTCCGCCCTGACAACTTCGTCTTCGG-TCAGTCCGGTGCC---GGAAACAACTG------
>Pestalotiopsis_parva_CBS_265_37_
CATTATAGAGTTTTCT------AAACTCCCAA-CCCATGTGAACTTACCATT--GTTGCCTCGGCAGAA-GCTGCTCGGT-GCACCTTACCTT-GGAACGGCCTACCCTGTAGCGCCTTACCCTGGAACGGCTTACCCTGTAGC-GGCTGCCGGTGGACTACCAAACTCTTGTTATTTTATTGTAATCTGAGCGTCTTATTTTAATAAGTCAAAACTTTCAACAACGGATCTCTTGGTTCTGGCATCGATGAAGAACGCAGCGAAATGCGATAAGTAATGTGAATTGCAGAATTCAGTGAATCATCGAATCTTTGAACGCACATTGCGCCCATTAGTATTCTAGTGGGCATGCCTGTTCGAGCGTCATTTCAACCCTTAAGCCTAGCTTAGTGTTGGGAGCCTACTG--CTTTTACTAGCTGTAGCTCCTGAAATACAACGGCGGATCTGCGATATCCTCTGAGCGTAGTAA------TTTT-TATCTCGCTTTT-GACTGGAGTT-GCAGCGTCTTTAGCCGCTAAACCCCCC-AA--CTTTAATGGTTGACCTCGGATCAGGTCGAGAAGGTTAGTCATCCTCGCAA---------T-CCCATCA--T-CC---TCATC--------TTCATCAT----------CACCTCGCAAA-GAT---TTCCACA----TC-GGTGCCGAAAA---------TCT-G---------TTTT------CGCACCTG-CCCA--TTTTCCCAGGCAATTACCCC--------G---CCGCACGACCCCG-CGGTGCAAACG-AAAAATTTCTTA--TCATAGCCCCACATCACA--------AACA-TTTTGGCAGCCACGCACTCT-GCATGA--CCCACAACGAACAATTGCTGACCCCGCC-AAATAGGAAGCCGCCGAGCTCGGAAAGGGTTCCTTCAAGTACGCATGGGTTCTTGACAAGCTCAAGGCCGAGCGTGAGCGTGGTATCACCATTGATATCGCT-CTCTGGAAGTTCGAGACCAACGAGTACAATGTCACCGTCATT-GGTTAGTATCCCTGCCCACA--ACATGTGTCAT-GTCTCCGAACTCAAGACTAACCTTACAATACAGACGCTCCCGGTC-ACCGTGATTTCATCAAGAAC----CCCCAGGCCTTCCCCTCTATTTACTAGAGAGACGTACCCTGGACGCGTCC-AAACTCAATGGCCCCCTG-ATTTCTACCCCACATCCTC--------GAGAGAAAGC-----TGTGTGCGCCCGA----------GAAGAGGA---AGCAGCAGCAGATTCATCCCAAGTCGCGCCC--GTCCTCG-ATCTGTCATCGTG----ATGCAA----CAGGGATATCTAGCTAACCCGTCTCTTTT-CCCTGTCGATAGGTTCACCTCCAGACCGGTCAATGCGTAAGT-AAATGCCAAATCCCGCGA--TAGCGTG----CCCAAAACACCAGAGCTCACATTCACGAACAGGGTAACCAAATTGGTGCTGCCTTCTGGTATGTAGC-C-------CATCTA--CCTCGACGC-GCCTCAAT---------------------ACGACA-CCCCCG--GCAACTCGACA-----A---CGACATTCTCAAC---TGC-TTGGTTGAAACCATACGAAAGAC-TTGATACTGACCGGTCTCTGATAGGCAAACCATCTCTGGCGAGCACGGTCTCGACAGCAATGGAGTGTACGTACCCTTTCCCTGGCTACTCGCTTTCTCGTGAACATGTCAGCTAACACTCG-TGCTTGTTCAGCTACAACGGTACCTCCGAGCTCCAGCTCGAGCGCATGAGCGTCTACTTCAACGAGGCTTCCGGCAACAAGTACGTTCCTCGTGCCGTCCTCGTCGATCTCGAGCCCGGTACCATGGATGCCGTCCGCGCCGGTCCTTTCGGTCAGCTCTTCCGC------------------------------------------------------
>Pestalotiopsis_parva_CBS_278_35_
CATTATAGAGTTTTCT------AAACTCCCAA-CCCATGTGAACTTACCATT--GTTGCCTCGGCAGAA-GCTGCTCGGT-GCACCTTACCTT-GGAACGGCCTACCCTGTAGCGCCTTACCCTGGAACGGCTTACCCTGTAGC-GGCTGCCGGTGGACTACCAAACTCTTGTTATTTTATTGTAATCTGAGCGTCTTATTTTAATAAGTCAAAACTTTCAACAACGGATCTCTTGGTTCTGGCATCGATGAAGAACGCAGCGAAATGCGATAAGTAATGTGAATTGCAGAATTCAGTGAATCATCGAATCTTTGAACGCACATTGCGCCCATTAGTATTCTAGTGGGCATGCCTGTTCGAGCGTCATTTCAACCCTTAAGCCTAGCTTAGTGTTGGGAGCCTACTG--CTTTTACTAGCTGTAGCTCCTGAAATACAACGGCGGATCTGCGATATCCTCTGAGCGTAGTAA------TTTT-TATCTCGCTTTT-GACTGGAGTT-GCAGCGTCTTTAGCCGCTAAACCCCCC-AA--CTTTAATGGTTGACCTCGGATCAGGTCGAGAAGGTTAGTCATCCTCGCAA---------T-CCCATCA--T-CC---TCATC--------TTCATCAT----------CACCTCGCAAA-GAT---TTCCACA----TC-GGTGCCGAAAA---------TCT-G---------TTTT------CGCACCTG-CCCA--TTTTCCCAGGCAATTACCCC--------G---CCGCACGACCCCG-CGGTGCAAACG-AAAAATTTCTTA--TCATAGCCCCACATCACA--------AACA-TTTTGGCAGCCACGCACTCT-GCATGA--CCCACAACGAACAATTGCTGACCCCGCC-AAATAGGAAGCCGCCGAGCTCGGAAAGGGTTCCTTCAAGTACGCATGGGTTCTTGACAAGCTCAAGGCCGAGCGTGAGCGTGGTATCACCATTGATATCGCT-CTCTGGAAGTTCGAGACCAACGAGTACAATGTCACCGTCATT-GGTTAGTATCCCTGCCCACA--ACATGTGTCAT-GTCTCCGAACTCAAGACTAACCTTACAATACAGACGCTCCCGGTC-ACCGTGATTTCATCAAGAACATGA----AGGCCTTCCCCTCTATTTACTAGAGAGACCTACCCTGGACGCGTCC-AAACTCAATGGCCCCCTG-ATTTCTACCCCACATCCTC--------GAGAGAAAGC-----TGTGTGCGCCCGA----------GAAGAGGA---AGCAGCAGCAGATTCATCCCAAGTCGCGCCC--GTCCTCG-ATCTGTCATCGTG----ATGCAA----CAGGGATATCTAGCTAACCCGTCTCTTTT-CCCTGTCGATAGGTTCACCTCCAGACCGGTCAATGCGTAAGT-AAATGCCAAATCCCGCGA--TAGCGTG----CCCAAAACACCAGAGCTCACATTCACGAACAGGGTAACCAAATTGGTGCTGCCTTCTGGTATGTAGC-C-------CATCTA--CCTCGACGC-GCCTCAAT---------------------ACGACA-CCCCCG--GCAACTCGACA-----A---CGACATTCTCAAC---TGC-TTGGTTGAAACCATACGAAAGAC-TTGATACTGACCGGTCTCTGATAGGCAAACCATCTCTGGCGAGCACGGTCTCGACAGCAATGGAGTGTACGTACCCTTTCCCTGGCTACTCGCTTTCTCGTGAACATGTCAGCTAACACTCG-TGCTTGTTCAGCTACAACGGTACCTCCGAGCTCCAGCTCGAGCGCATGAGCGTCTACTTCAACGAGGCTTCCGGCAACAAGTACGTTCCTCGTGCCGTCCTCGTCGATCTCGAGCCCGGTACCATGGATGCCGTCCGCGCCGGTCCTTTCGGTCAGCTCTTCCGCCCTGACAACTTCGTCTTCGG-TCAGTCCGGTGCC---GGAAACAACTGGGCCA-
>Pestalotiopsis_photiniicola_YB28_2_
CATTATAGAGTTTTCT------AAACTCCCAA-CCCATGTGAACTTACCATT--GTTGCCTCGGCAGAA-GCTGCTCGGT-GCACCTTACCTT-GGAACGGCCTACCCTGTAGCGCCTTACCCTGGAACGGCTTACCCTGTAGC-GGCTGCCGGTGGACTACCAAACTCTTGTTATTTTATTGTAATCTGAGCGTCTTATTTTAATAAGTCAAAACTTTCAACAACGGATCTCTTGGTTCTGGCATCGATGAAGAACGCAGCGAAATGCGATAAGTAATGTGAATTGCAGAATTCAGTGAATCATCGAATCTTTGAACGCACATTGCGCCCATTAGTATTCTAGTGGGCATGCCTGTTCGAGCGTCATTTCAACCCTTAAGCCTAGCTTAGTGTTGGGAGCCTACTG--CTTTTACTAGCTGTATCTCCTGAAATACAACGGCGGATCTGCGATATCCTCTGAGCGTAGTAA------TTTT-TATCTCGCTTTT-GACTGGAGTT-GCAGCGTCCTTAGCCGCTAAATCCCCC-AATTTTTTAATGGTTGACCTCGGATCAGGTCGAGAAGGTTAGTCATCCTCGCAA---------T-CCCATCA--T-CC---TCATC--------CTCATCAT----------CACCTCGCAAA-CAT---TTCCACA----CC-GGTGCCGAAAA---------TCTGG---------TTTT------CGCACCTG-CCCA--TTTTCCCAGACACTTACCCC--------G---CCGCACGACCCCG-CGGTGCAAACG-AAAAATTTCTTA--TCACAGCCCCACATCACA------CAAACA-TTTTGGCAGCCACGCACTTT-GCATGA--CCCACAATGAACAATTGCTGACCCCGCC-AAATAGGAAGCCGCCGAGCTCGGAAAGGGTTCCTTCAAGTACGCATGGGTTCTTGACAAGCTCAAGGCCGAGCGTGAGCGTGGTATCACCATTGATATCGCT-CTCTGGAAGTTCGAGACCAACGAGTACAATGTCACCGTCATT-GGTTAGTATCCCTGCCCACA--ACATGTGTCAT-GTCTCTGAACTCAAGACTAACCTTGCAATACAGACGCTCCCGGTC-ACCGTGATTTCATCAAGAACATGA--------------------------------------------------------------------------------------------------------------------------------------------------------------------------------------------------------------------------------------------------------------------------------------------------------------------------------------------------------------------------------------TGGTATGTAGC-C-------CATCTA--CCTCGACGC-GCCTCAAT---------------------ACGACA-CCCCCG--GCAACTCGACA-----A---CGACGTTCTCAAC---TGC-TTGGTTGAAACCAAATGAAAGAC-TTGATACTGATCGGTCTCTGATAGGCAAACCATCTCTGGCGAGCACGGTCTCGACAGCAATGGAGTGTACGTACCCTTTCCCTGGCTACTCGCTTTCTCGTGAACATGTCAGCTAACACTCG-TGCTTGTTCAGCTACAACGGTACCTCCGAGCTCCAGCTCGAGCGCATGAGCGTCTACTTCAACGAGGCTTCCGGCAACAAGTACGTTCCTCGTGCCGTCCTCGTCGATCTCGAGCCCGGTACCATGGATGCCGTCCGCGCCGGTCCTTTCGGTCAGCTCTTCCGCCCTGACAACTTCGTCTTCGG-TCAGTCCGGTGCC---GGAAACAACTGG-----
>Pestalotiopsis_pini_MEAN_1092_
CATTATAGAGTTTTCT------AAACTCCCAA-CCCATGTGAACTTACCATT--GTTGCCTCGGCAGAA-GCTGCTCGGT-GCACCTTACCTT-GGAACGGCCTACCCTGTAGCGCCTTACCCTGGAACGGCTTACCCTGTAGC-GGCTGCCGGTGGACTACCAAACTCTTGTTATTTTATTGTAATCTGAGCGTCTTATTTTAATAAGTCAAAACTTTCAACAACGGATCTCTTGGTTCTGGCATCGATGAAGAACGCAGCGAAATGCGATAAGTAATGTGAATTGCAGAATTCAGTGAATCATCGAATCTTTGAACGCACATTGCGCCCATTAGTATTCTAGTGGGCATGCCTGTTCGAGCGTCATTTCAACCCTTAAGCCTAGCTTAGTGTTGGGAGCCTACTG--CTTTTGCTAGCTGTAGCTCCTGAAATACAACGGCGGATCTGCGATATCCTCTGAGCGTAGTAA------TTTT-TATCTCGCTTTT-GACTGGAGTT-GCAGCGTCTTTAGCCGCTAAATCCCCC-AA-TTTTTAATGGTTGACCTCGGATCAGGT---------TAGTCATCCTCACAA---------T-CCCATCA--T-CT---CCATC--------CTCATCATCA-T------CACCTCGCAAA-CAT--TTTCCAAC----C--GGTGCCGAAAA---------TCT-G---------CTTT------CGCACCTG-CCCA--TTTTCCCAGACACTTACCCC--------G---CCGCACGACCCCG-CGGTGCAAACG-AAAAATTTCTTA--TCACAGCCCCACATCGCA------CAAACA-TTTTGGCAGCGATGCACTTT-CCATGA--CCCACAATGAACAATTGCTGACCCCGCC-AAATAGGAAGCCGCCGAGCTCGGAAAGGGTTCCTTCAAGTACGCATGGGTTCTTGACAAGCTCAAGGCCGAGCGTGAGCGTGGTATCACCATTGATATCGCT-CTCTGGAAGTTCGAGACCAACGAGTACAATGTCACCGTCATT-GGTTAGTATCCCTGTCCACA--CCATGTAACAT-GCAACCGATCTT-GTACTAACATGGCAATACAGATGCTCCCGGTC-ACCGTGATTT--------------CCCCAGACCTTCCCCTCTATTTACTATAGAGACCTACCCTGGACGCGTCC-AAACTCAATGGCCCCCTG-ATTTCTACCCCACATCTTC-AACAAGAGAGAGAAAGC-----TGTGTGCGCCCGA----------GAAGAGGA---AGCAGCAGCAGATTCATCCCAACTCGCGCCC--GTCCTCG-ATCTGCCATCGTG----ATTCAA----CAGGGATATCTAGCTAACCCGTCTCTTTT-CCCTGTCGATAGGTTCACCTCCAGACCGGTCAATGCGTAAGT-ACATGCCAAATCCCGCGA--TAGCGTG----CCCAAAACACCAGAGCTCACATTCACAAACAGGGTAACCAAATCGGTGCTGCCTTCTGGTACGTAGT-C-------CATCTA--CCTCGACAC-GCCTCAAT---------------------ACGACAACCCTCC--GCAACTCGACA-----A---CGACCTTCTCAACAACTGC-TTGGTTGGAACCAAAGAAAAGAC-CTGATACTGACCGGTCTCTGATAGGCAAACCATCTCTGGCGAGCACGGTCTCGACAGCAATGGAGTGTACGTACCCTTTCCTTGGCTACTTGCTTTCCCACGAACATCTCAGCTAATACCCG-TGATTGTTCAGCTACAACGGTACCTCTGAGCTCCAGCTCGAGCGCATGAGCGTCTACTTCAACGAGGCTTCCGGCAACAAGTACGTTCCTCGTGCCGTCCTCGTCGATCTCGAGCCCGGTACCATGGATGCCGTCCGCGCCGGTCCTTTCGGTCAGCTCTTCCGCCCTGACAACTTTGTCTTCGG-TCAGTCCGGTGCC---GGAAACAACTGGGCCAA
>Pestalotiopsis_pinicola_KUMCC_19_0183_
CATTATAGAGTTTTCT------AAACTCCCAA-CCCATGTGAACTTACCATT--GTTGCCTCGGCAGAA-GCTGCTCGGT-GCACCCTACCTT-GGAACGGCCTACCCTGTAGCGCCTTACCCTGGAACGGCTTACCCTGTAGC-GGCTGCCGGTGGACTACCAAACTCTTGTTATTTTATTGTAATCTGAGCGTCTTATTTTAATAAGTCAAAACTTTCAACAACGGATCTCTTGGTTCTGGCATCGATGAAGAACGCAGCGAAATGCGATAAGTAATGTGAATTGCAGAATTCAGTGAATCATCGAATCTTTGAACGCACATTGCGCCCATTAGTATTCTAGTGGGCATGCCTGTTCGAGCGTCATTTCAACCCTTAAGCCTAGCTTAGTGTTGGGAGCCTACTG--CTTTTACTAGCTGTAGCTCCTGAAATACAACGGCGGATCTGCGATATCCTCTGAGCGTAGTAA------TTTT-TATCTCGCTTTT-GACTGGAGTT-GCAGCGTCTTTAGCCGCTAAATCCCCC-AA-TTTTTAATGGGTGACCTCGGATCAGGT--------TTAGTCATCATCGCAT---------TTCCCATCA--TCCC---TCATC--------CTCAT-------------CACCTCGCAAA-CAT---TTCCACA----CT-GGTGCCGAAAA---------TCTGG---------TTTT------CGCACCTG-CCCA--TTTTCCCAGACACTTACCCC--------G---CCGCACGACCCCG-CGGTGCAAACG-AAAAATCTCTTA--TCACAGCCCCACATCACA------CAAACA-TTTTGGCAGCCACGCACTTT-GCATGA--CCCACAATGAACAATTGCTGACCCCGCC-AAATAGGAAGCCGCCGAGCTCGGAAAGGGTTCCTTCAAGTACGCATGGGTTCTTGACAAGCTCAAGGCCGAGCGTGAGCGTGGTATCACCATTGATATCGCT-CTCTGGAAGTTCGAGACCAACGAGTACAATGTCACCGTCATT-GGTTAGTATCCCTGCCCACA--CCATGCATCAT-GTCTTCGAACTCAAGACTAATCTTGCAATACAGACGCTCCCGGTC-ACCGTGATTTCATCAAGA-------------------------------------------------------------------------------------------------------------------------------------------------------------------------------------------------------------------------------------------------------------------------------------------------------------------------------------------------------------------------------------------------------------------------CTCGACGC-GCCTC-AT---------------------ACGACA-CCACCG--GCAACTCGACA-----A---CGACATTGTCAAC---TGC-TTGGTTGAAACCAAAAGAAAGAC-CTGATACTGACCGGTCTTTGATAGGCAAACCATCTCTGGCGAGCACGGTCTCGACAGCAATGGAGTGTACGTACCCTTTCCCTGGCTACTCGTTTTTCCACGAACATGTCAGCTAACAGTCG-TGCTTGTTCAGCTACAACGGTACCTCCGAGCTCCAGCTCGAGCGCATGAGCGTCTACTTCAACGAGGCTTCCGGTAACAAGTACGTTCCTCGTGCCGTCCTCGTCGATCTCGAGCCCGGTACCATGGATGCCGTCCGCGCCGGTCCTTTCGGTCAGCTCTTCCGCCCTGACAACTTCGTCTTCGG--CAGTCCGGTGCC---GGAAACAACTGG-----
>Pestalotiopsis_portugalica_CBS_393_48_
CATTATAGAGTTTTCT------AAACTCCCAA-CCCATGTGAACTTACCATT--GTTGCCTCGGCAGAA-GCTACCCGGT---ACCTTACCTT-GGAACGGCCTACCCTGTAGCGCCTTACCCTGGAACGGCTTACCCTGTAAC-GGCTGCCGGTGGACTACCAAACTCTTGTTATTTTATTGTTATCTGAGCGTCTTATTTTAATAAGTCAAAACTTTCAACAACGGATCTCTTGGTTCTGGCATCGATGAAGAACGCAGCGAAATGCGATAAGTAATGTGAATTGCAGAATTCAGTGAATCATCGAATCTTTGAACGCACATTGCGCCCATTAGTATTCTAGTGGGCATGCCTGTTCGAGCGTCATTTCAACCCTTAAGCCTAGCTTAGTGTTGGGAGCCTACTG--CTTTTGCTAGCTGTAGCTCCTGAAATACAACGGCGGATCTGCGATATCCTCTGAGCGTAGTAA------TTTTTTTTCTCGCTTTT-GACTGGAGTT-GCAGCGTCTTTAGCCGCTAAATCCCCC-AA-TTTTTAATGGTTGACCTCGGATCAGGTCGAGAAGGTTAGTCATCCTCGCAA---------T-CTCATCA--T-GC---CCACC--------CCCATCATCA-TCATCACCACCTCGCAAA-CAT--CT-TCAAC----TT-GGTGCCGAAAA---------TCT-G---------TTTT------CGCACCTG-CCCA--TGTTCCCAGACACTTACCCC--------G---CCGCACGACCCCG-CGGTGCAAACG-AAAAAATTCTTA--TCACAGCCCCACATCGCA------CAAACATTTTTGGCAGCCATGCACTTT-TCATGA--CCCACATTGAGCATTTGCTGACCCCGCC-AAATAGGAAGCCGCCGAGCTCGGAAAGGGTTCCTTCAAGTACGCATGGGTTCTTGACAAGCTCAAGGCCGAGCGTGAGCGTGGTATCACCATTGATATCGCT-CTCTGGAAGTTCGAGACCAACGAGTACAATGTCACCGTCATT-GGTTAGTATCCCTGTCCACA--ACATTGATCAT-GCCTCGGAACTC-AGACTAACATGGTAATACAGATGCTCCCGGTC-ACCGTGACTTCATCAAGAACATGA-----------------------CTATACCGACCTACCCTGGACGCGTCC-AAACTCAATGGCCCCCTG-ATTTCTACCCCACATCCAC--------GAGAGAAAGC-----TGTGTGCGCCCGA----------GAAGAGGA---AGCAGCAGCAGATTCATCCCAACTCGCGCCC--GTTTCCG-ATCTGCCATCGTG----ATGCTA----CAGGGATATCTAGCTAACCCGTCTCTTTT-CCCTGTCGATAGGTTCACCTCCAGACCGGTCAATGCGTAAGT-ACACGCCAAATCCCGCGA--TAGCGTG----CCCGAAACACCAGAGCTCACATTCACAAACAGGGTAACCAAATTGGTGCTGCCTTTTGGTATGTAGC-C-------CATCTA--CCTCGACAC-GCCTCAAT---------------------ACGACG-CCTCCC--GCAGCTCGACC-----A---CGACGGCCTCAAC---TAT-TTGGTTGGAACCAAACAAAAGAC-TTGATACTGACCGGTCTCTGATAGGCAAACCATCTCTGGCGAGCACGGTCTCGACAGCAATGGAGTGTACGTACCCTTGCCTTCTCCATTTGCCTTCCCACGAACATGTTAGCTAACACCCG-TGCTTGCTCAGCTACAACGGTACCTCCGAGCTCCAGCTCGAGCGCATGAGCGTCTACTTCAACGAGGCTTCCGGCAACAAGTACGTTCCTCGTGCCGTCCTCGTCGATCTCGAGCCCGGTACCATGGATGCCGTCCGCGCCGGTCCTTTCGGTCAGCTCTTCCGCCCTGACAACTTCGTCTTCGG-TCAGTCCGGTGCC---GGAAACAACTGGGCCAA
>Pestalotiopsis_portugallica_LC4324_
-------------------------------A-CCCATGTGAACTTACCATT--GTTGCCTCGGCAGAA-GCTACCCGGT---ACCTTACCTT-GGAACGGCCTACCCTGTAGCGCCTTACCCTGGAACGGCTTACCCTGTAAC-GGCTGCCGGTGGACTACCAAACTCTTGTTATTTTATTGTTATCTGAGCGTCTTATTTTAATAAGTCAAAACTTTCAACAACGGATCTCTTGGTTCTGGCATCGATGAAGAACGCAGCGAAATGCGATAAGTAATGTGAATTGCAGAATTCAGTGAATCATCGAATCTTTGAACGCACATTGCGCCCATTAGTATTCTAGTGGGCATGCCTGTTCGAGCGTCATTTCAACCCTTAAGCCTAGCTTAGTGTTGGGAGCCTACTG--CTTTTGCTAGCTGTAGCTCCTGAAATACAACGGCGGATCTGCGATATCCTCTGAGCGTAGTAA------TTTT-TTTCTCGCTTTT-GACTGGAGTT-GCAGCGTCCTTAGCCGCTAAACCCCCC-AA-TTTCTAATGGTTGACCTC------------------------------------------------TCA--T-GC---TCACC--------CCCATCATCA-T------CACCTCGTAAA-CAT--CT-CCAAC----CT-GGTGCCGAAAA---------TCT-G---------TTTT------CGCTCCTG-CCCA--TTTTCCCAGACACTTACCCC--------G---CCGCACGACCCCG-CGGTGCAAACGAAAAAAAATCTTA--TCACAGCCCCACATCGCA------CAAACATTTTTGGCAGCCATGCACTTT-TCATGA--CCCACATTGAGCATTTGCTGACCCCGCC-AAATAGGAAGCCGCCGAGCTCGGAAAGGGTTCCTTCAAGTACGCATGGGTTCTTGACAAGCTCAAGGCCGAGCGTGAGCGTGGTATCACCATTGATATTGCT-CTCTGGAAGTTCGAGACCAACGAGTACAATGTCACCGTCATT-GGTTAGTATTCCTGTCCACA--ACATTGATCAT-GCCTCGGAACTC-AGACTAACGTGTCAATACAGATGCTCCCGGTC-ACCGTGACTTCATCAAGAACATGA--------------------------------------------------------------------------------------------------------------------------------------------------------------------------------------------------------------------------------------------------------------------------------------------------------------------------------------------------------------------------------GCTTTCTGGTATGTAGC-C-------CACCTA--CCTCGACAC-GCCTCAAT---------------------ACGACG-CCTCCC--GCAGCTCGACC-----A---CGACGGCCTCGAC---TAC-TTGGTTGGAACCAAACAAAAGAC-TTGATACTGACCGGTCTCTGATAGGCAAACCATCTCTGGCGAGCACGGTCTCGACAGCAATGGAGTGTACGTACCCTTGCCTTCTCTATTTGCCTTCCCACGAATATGTTAGCTAACACTCG-TGCTTGCTCAGCTACAACGGTACTTCCGAGCTCCAGCTCGAGCGCATGAGCGTCTACTTCAACGAGGCTTCCGGCAACAAGTACGTTCCTCGTGCCGTCCTCGTCGATCTCGAGCCCGGTACCATGGATGCCGTCCGCGCCGGTCCTTTCGGTCAGCTCTTCCGCCCTGACAACTTCGTCTTCGG-TCAGTCCGGTGCC---GGAAACAACTGGGCCAA
>Pestalotiopsis_rhizophorae_MFLUCC_17_0416_
CATTATAGAGTTTTCT------AAACTCCCAA-CCCATGTGAACTTACCATT--GTTGCCTCGGCAGAA-GCTGCTCGGT-GCACCTTACCTT-GGAACGGCCTACCCTGTAGCGCCTTACCCTGGAACGGCTTACCCTGCAGC-GGCTGCCGGTGGACTACCAAACTCTTGTTATTTTATTGTAATCTGAGCGTCTTATTTTAATAAGTCAAAACTTTCAACAACGGATCTCTTGGTTCTGGCATCGATGAAGAACGCAGCGAAATGCGATAAGTAATGTGAATTGCAGAATTCAGTGAATCATCGAATCTTTGAACGCACATTGCGCCCATTAGTATTCTAGTGGGCATGCCTGTTCGAGCGTCATTTCAACCCTTAAGCCTAGCTTAGTGTTGGGAGCCTACTG--CTTTTGCTAGCTGTAGCTCCTGAAATACAACGGCGGATCTGCGATATCCTCTGAGCGTAGTAA------TTTT-TATCTCGCTTTT-GACTGGAGTT-GCAGCGTCTTTAGCCGCTAAACCCCCC-AA-TTTTTAATGGTTGACCTCGGATCAGGT--------TTAGTCATCCTCGCAA---------T-CCCATCA--T-CC---TCATC--------TTCATCACCA-T------CACCTCGCAAA-CAT---TTCCACA----CC-GGTGCCGAAAA---------TCT-G---------TTTT------CGCACCTG-CCCA--TTTTCCCAGACACTTACCCC--------G---CCGCACGACCCCG-CGGTGCAAACG-AAAAATTTCTTA--TCATAGCCCCACATCACA--------AACA-TTTTGGCAGCCACGCACTCT-GCATGA--CCCACAATGAACAATTGCTGACCCCGCC-AAATAGGAAGCCGCCGAGCTCGGAAAGGGTTCCTTCAAGTACGCATGGGTTCTTGACAAGCTCAAGGCCGAGCGTGAGCGTGGTATCACCATTGATATCGCT-CTCTGGAAGTTCGAGACCAACGAGTACAATGTCACCGTCATT-GGTTAGTATCCCTGCCCACA--ACATGTGTCAT-GTCTCCGAACTCGAGACTAACCTTACAATACAGACGCTCCCGGTC-ACCGTGATTTCATCAAG-------CCCCTGGCCTTCCCCTCTATTTACTATACCGACCTACCCTGGACGCGTCC-AAACTCAATGGCCCCCTG-ATTTCTACCCCACATCCTC--------GAGAGAAAGC-----TGTGTGCGCCCGA----------GAAGAGGAAGAAGCAGCAGCAGATTCATCCCAACTCGCGCCC--GTCCTCG-ATCTGCCATCGTG----ATGCAA----CAGGGATATCTAGCTAACCCGTCTCTTTT-CCCTGTCGATAGGTTCACCTCCAGACCGGTCAATGCGTAAGT-ACATGCCAAATCCCGCGA--TAGCGTG----CCCAAAACACCAGAGCTCACATTCACGAACAGGGTAACCAAATTGGTGCTGCCTTCTGGTATGTAGC-C-------CATCTA--CCCCGACGC-GTCTCAAT---------------------ACGACA-CCCCCG--GCAACTCGACA-----A---CGACGTTCTCAAC---TGC-TTGGTTGAAACCAAATGAAAGAC-TTGATACTGACCGGTCTCTGATAGGCAAACCATCTCTGGCGAGCACGGTCTCGACAGCAATGGAGTGTACGTACCCTTTCCCTGGCTACTCGCTTTCTCGTGAACATGTCAGCTAACACTCG-TGCTTGTTCAGCTACAACGGTACCTCCGAGCTCCAGCTCGAGCGCATGAGCGTCTACTTCAACGAGGCTTCCGGCAACAAGTACGTTCCTCGTGCCGTCCTCGTCGATCTCGAGCCCGGTACCATGGATGCCGTCCGCGCCGGTCCTTTCGGTCAGCTCTTCCGCCCTGACAACTTCGTCTTCGG-TCAGTCCGGTGCC---GGAAGCAACTGG-----
>Pestalotiopsis_rhododendri_IFRDCC_2399_
CATTATAGAGTTTTCT------AAACTCCCAA-CCCATGTGAACTTACCATT--GTTGCCTCGGCAGAA-GCTGCTCGGT-GCACCTTACCCT-GGAACGGCCTACCCTGTAGCGCCTTACCCTGGAACGGCTTACCCTGTAGC-GGCTGCCGGTGGACTACCAAACTCTTGTTATTTTATTGTAATCTGAGCGTCTTATTTTAATAAGTCAAAACTTTCAACAACGGATCTCTTGGTTCTGGCATCGATGAAGAACGCAGCGAAATGCGATAAGTAATGTGAATTGCAGAATTCAGTGAATCATCGAATCTTTGAACGCACATTGCGCCCATTAGTATTCTAGTGGGCATGCCTGTTCGAGCGTCATTTCAACCCTTAAGCCTAGCTTAGTGTTGGGAGCCTACTG--CTTTTGCTAGCTGTAGCTCCTGAAATACAACGGCGGATCTGCGATATCCTCTGAGCGTAGTAA------TTTT-TATCTCGCTTTT-GACTGGAGTT-GCAGCGTCTTTAGCCGCTAAATCCCCT-AA-TTTTTAATGGTTGACCTCGGATCAGG-CGAGAACGTTAGTCATCCTCACAA---------T-CCCATCA----TC----------------CCCATCATCA-T------CGTCTCGCAAA-CAT--TTTCCAAC----T--GGTGCCGAAAA---------TCT-G---------TTTT------CGCACCTG-CCCA--TTTTCCCAGACACTTACCCC--------G---CCGCACGACCCCG-CGGTGCAAACG-AAAAATTTCTTA--TCACAGCCCCACATCGCA------CAAACA-TTTTGGCAGCCATGCACTTT-CCATGA--CCCACAATGAACAATTGCTGACCCCGCC-AAATAGGAAGCCGCCGAGCTCGGAAAGGGTTCCTTCAAGTACGCATGGGTTCTTGACAAGCTCAAGGCCGAGCGTGAGCGTGGTATCACCATTGATATCGCT-CTCTGGAAGTTCGAGACCAACGAGTACAATGTCACCGTCATT-GGTTAGTATCCCGGCCCACA--CCATGTACCAT-GCATCCGACCTT-GTACTAACATCACAATACAGATGCTCCCGGTC-ACCGTGATTTCATCAAGAACATGA-------------------------------------------------------------------------------------------------------------------------------------------------------------------------------------------------------------------------------------------------------------------------------------------------------------------------------------------------------------------------CGGTGCTGCTTTCTGGTACGTAGC-C------ATATCTA--CCTCGACAC-GCCTCGAT---------------------ACGACAACCCTCC--GCAACTCGACA-----A---CGACCTTCTCAACAACTGC-TTGGTTGGAACCAAAGAAAAGAC-CTGATACTGACCGGTCTCTGATAGGCAAACCATCTCTGGCGAGCACGGTCTCGACAGCAATGGAGTGTACGTACCCTTTCCTTGGCTACTTGCTTTCCCACGAACATCTCAGCTAATACCCG-TGATTGTTCAGCTACAACGGTACCTCTGAGCTCCAGCTCGAGCGCATGAGCGTCTACTTCAACGAGGCTTCCGGCAACAAGTACGTTCCTCGTGCCGTCCTCGTCGATCTCGAGCCCGGTACCATGGATGCCGTCCGCGCCGGTCCTTTCGGTCAGCTCTTCCGCCCTGACAACTTTGTCTTCGG-TCAGTCCGGTGCC---GGAAACAACTGGGCCAA
>Pestalotiopsis_rhodomyrtus_CFCC_54733_
-------------------------------A-CCCATGTGAACTTACCATT--GTTGCCTCGGCAGAA-GCTGCTCGGT-GCACCCTACCTT-GGAACGGCCTACCCTGTAGCGCCTTACCCTGGAACGGCTTACCCTGTAAC-GGCTGCCGGTGGACTACCAAACTCTTGTTATTTTATTGTAATCTGAGCGTCTTATTTTAATAAGTCAAAACTTTCAACAACGGATCTCTTGGTTCTGGCATCGATGAAGAACGCAGCGAAATGCGATAAGTAATGTGAATTGCAGAATTCAGTGAATCATCGAATCTTTGAACGCACATTGCGCCCATTAGTATTCTAGTGGGCATGCCTGTTCGAGCGTCATTTCAACCCTTAAGCCTAGCTTAGTGTTGGGAGCCTACTG--CTTTTGCTAGCTGTAGCTCCTGAAATACAACGGCGGATCTGCGATATCCTCTGAGCGTAGTAA-----ATTTT-TATCTCGCTTTT-GACTGGAGTT-GCAGCGTCTTTGGCCGCTAAATCCCCC-AA-TTTTTAATGGTTGACCTC---------CGAGAAGGTTAGTCATCCTCGCAA---------T-CCCATCA--T-CC---TCATC--------CTCATCATCA-T------CACCTCGCAAA-CAT---TTCCACA----CC-GGTGCCGAAAA---------TCTGG---------TTTT------CGCACCTG-CCCA--TTTTCCCAGACACTTACCCC--------G---CCGCACGACCCCG-CGGTGCAAACG-AAAAATTTCTTA--TCACAGCCCCACATCACA------CAAACA-TTTTGGCAGCCACGCACTTT-GCATGA--CCCACAATGAACAATTGCTGACCCCGCC-AAATAGGAAGCCGCCGAGCTCGGAAAGGGTTCCTTCAAGTACGCATGGGTTCTTGACAAGCTCAAGGCCGAGCGTGAGCGTGGTATCACCATTGATATCGCT-CTCTGGAAGTTCGAGACCAACGAGTACAATGTCACCGTCATT-GGTTAGTATCCCTGCCCACA--ACATGTGTCAT-GTCTCTGAACTCAAGACTAACCTTGCAATACAGACGCTCCCGGTC-ACCGTGATTTCATCAAGAAC------------------------------------------------------------------------------------------------------------------------------------------------------------------------------------------------------------------------------------------------------------------------------------------------------------------------------------------------------------------------------GGTGCTGCCTTCTGGTACGTAGT-C-------CATCTA--CCTCGACAC-GCCTCAAT---------------------ACGACAACCCTCC--GCAACTCGACA-----A---CGACCTTCTCAACAACTGC-TTGGTTGGAACCAAAGAAAAGAC-CTGATACTGACCGGTCTCTGATAGGCAAACCATCTCTGGCGAGCACGGTCTCGACAGCAATGGAGTGTACGTACCCTTTCCTTGGCTACTTGCTTTCCCACGAACATCTCAGCTAATACCCG-TGATTGTGCAGCTACAACGGTACCTCTGAGCTCCAGCTCGAGCGCATGAGCGTCTACTTCAACGAGGCTTCCGGCAACAAGTACGTTCCTCGTGCCGTCCTCGTCGATCTCGAGCCCGGTACCATGGATGCCGTCCGCGCCGGTCCTTTCGGTCAGCTCTTCCGCCCTGACAACTTTGTCTTCGG-TCAGTCCGGTGCC---GGAAACAACTGGGCCAA
>Pestalotiopsis_rhodomyrtus_CFCC_55052_
----------------------------------------TGACTTACCATT--GTTGCCTCGGCAGAA-GCTGCTCGGT-GCACCCTACCTT-GGAACGGCCTACCCTGTAGCGCCTTACCCTGGAACGGCTTACCCTGTAAC-GGCTGCCGGTGGACTACCAAACTCTTGTTATTTTATTGTAATCTGAGCGTCTTATTTTAATAAGTCAAAACTTTCAACAACGGATCTCTTGGTTCTGGCATCGATGAAGAACGCAGCGAAATGCGATAAGTAATGTGAATTGCAGAATTCAGTGAATCATCGAATCTTTGAACGCACATTGCGCCCATTAGTATTCTAGTGGGCATGCCTGTTCGAGCGTCATTTCAACCCTTAAGCCTAGCTTAGTGTTGGGAGCCTACTG--CTTTTGCTAGCTGTAGCTCCTGAAATACAACGGCGGATCTGCGATATCCTCTGAGCGTAGTAA-----ATTTT-TATCTCGCTTTT-GACTGGAGTT-GCAGCGTCTTTGGCCGCTAAATCCCCC-AA-TTTTTAATGGTTGACCTC---------CGAGAAGGTTAGTCATCCTCGCAA---------T-CCCATCA--T-CC---TCATC--------CTCATCATCA-T------CACCTCGCAAA-CAT---TTCCACA----CC-GGTGCCGAAAA---------TCTGG---------TTTT------CGCACCTG-CCCA--TTTTCCCAGACACTTACCCC--------G---CCGCACGACCCCG-CGGTGCAAACG-AAAAATTTCTTA--TCACAGCCCCACATCACA------CAAACA-TTTTGGCAGCCACGCACTTT-GCATGA--CCCACAATGAACAATTGCTGACCCCGCC-AAATAGGAAGCCGCCGAGCTCGGAAAGGGTTCCTTCAAGTACGCATGGGTTCTTGACAAGCTCAAGGCCGAGCGTGAGCGTGGTATCACCATTGATATCGCT-CTCTGGAAGTTCGAGACCAACGAGTACAATGTCACCGTCATT-GGTTAGTATCCCTGCCCACA--ACATGTGTCAT-GTCTCTGAACTCAAGACTAACCTTGCAATACAGACGCTCCCGGTC-ACCGTGATTTCATCAAGAAC------------------------------------------------------------------------------------------------------------------------------------------------------------------------------------------------------------------------------------------------------------------------------------------------------------------------------------------------------------------------------GGTGCTGCCTTCTGGTACGTAGT-C-------CATCTA--CCTCGACAC-GCCTCAAT---------------------ACGACAACCCTCC--GCAACTCGACA-----A---CGACCTTCTCAACAACTGC-TTGGTTGGAACCAAAGAAAAGAC-CTGATACTGACCGGTCTCTGATAGGCAAACCATCTCTGGCGAGCACGGTCTCGACAGCAATGGAGTGTACGTACCCTTTCCTTGGCTACTTGCTTTCCCACGAACATCTCAGCTAATACCCG-TGATTGTGCAGCTACAACGGTACCTCTGAGCTCCAGCTCGAGCGCATGAGCGTCTACTTCAACGAGGCTTCCGGCAACAAGTACGTTCCTCGTGCCGTCCTCGTCGATCTCGAGCCCGGTACCATGGATGCCGTCCGCGCCGGTCCTTTCGGTCAGCTCTTCCGCCCTGACAACTTTGTCTTCGG-TCAGTCCGGTGCC---GGAAACAACTGGGCCAA
>Pestalotiopsis_rosea_MFLUCC12_0258_
CATTATAGAGTTTTCT------AAACTCCCAA-CCCATGTGAACTTACCATT--GTTGCCTCGGCAGAA-GCTGCTCGGT-ACACCTTACCTT-GGAACGGCCTACCCTGTAGCGCCTTACCCTGGAACGGCTTACCCTGTAAC-GGCTGCCGGTGGACTACCAAACTCTTGTTATTTTATTGTAATCTGAGCGTCTTATTTTAATAAGTCAAAACTTTCAACAACGGATCTCTTGGTTCTGGCATCGATGAAGAACGCAGCGAAATGCGATAAGTAATGTGAATTGCAGAATTCAGTGAATCATCGAATCTTTGAACGCACATTGCGCCCATTAGTATTCTAGTGGGCATGCCTGTTCGAGCGTCATTTCAACCCTTAAGCCTAGCTTAGTGTTGGGAGCCTACTG--CTTTTACTAGCTGTAGCTCCTGAAATACAACGGCGGATCTGCGATATCCTCTGAGCGTAGTAA------TTTT-TATCTCGCTTTT-GACTGGAGTT-GCAGCGTCTTTAGCCGCTAAATCCCCC-AA-TTTTTAATGGTTGACCTCGGATCAGGTCGAGAAGGTTAGTCATCCTCGCAT---------T-CCCATCA----TC----------------CTCATCCTCA-T------CACCTCGCAAA-CAT---TTCCACA----CT-GGTGCCGAAAA---------TCTGG---------TTTT------CGCACCTG-CCCA--TTTTCCCAGACACTTACCCC--------G---CCGCACGACCCCG-CGGTGCAAACG-AAAAATTTCTTA--TCACAGCCCCACATCACA------CAAACA-TTTTGGCAGCCACGCACTTT-GCATGA--CCCACAATGAACAATTGCTGACCCCGCT-AAATAGGAAGCCGCCGAGCTCGGAAAGGGTTCCTTCAAGTACGCATGGGTTCTTGACAAGCTCAAGGCCGAGCGTGAGCGTGGTATCACCATTGATATCGCT-CTCTGGAAGTTCGAGACCAACGAGTACAATGTCACCGTCATT-GGTTAGTATCCCTGCCCACA--CCATGCATCAT-GTCTTCGAACTCAAGACTAACCTTGCAATACAGACGCTCCCGGTC-ACCGTGATTTCATCAAGAACATGA-------------------------------------------------------------------------------------------------------------------------------------------------------------------------------------------------------------------------------------------------------------------------------------------------------------------------------------------------------------------------CGGTGCTGCTTTCTGGTATGTAGC-C-------CATCTA--CCTCGACGC-GCCTCAAT---------------------ACGACA-CCACCG--GCAACTCGACA-----A---CGACATTCTCAAC---TGC-TTGGTTGAAACCAAAAGAAAGAC-CTGATACTGACCGGTCTTTGATAGGCAAACCATCTCTGGCGAGCACGGTCTCGACAGCAATGGAGTGTACGTACCCTTTCCCTGGCTACTCGTTTTTCCACGAACATGTCAGCTAACAGTCG-TGCTTGTTCAGCTACAACGGTACCTCCGAGCTCCAGCTCGAGCGCATGAGCGTCTACTTCAACGAGGCTTCCGGTAACAAGTACGTTCCTCGTGCCGTCCTCGTCGATCTCGAGCCCGGTACCATGGATGCCGTCCGCGCCGGTCCTTTCGGTCAGCTCTTCCGCCCTGACAACTTCGTCTTCGG-CCAGTCCGGTGCC---GGAAACAACTGGGCCAA
>Pestalotiopsis_scoparia_CBS_176_25_
CATTATAGAGTTTTCT------AAACTCCCAA-CCCATGTGAACTTACCATT--GTTGCCTCGGCAGAA-GCTACCTGGT-TTACCTTACCTT-GGAACGGCCTACCCTGTAGCGCCTTACCCTGGAACGGCCTACCCTGTAAC-GGCTGCCGGTGGACTACCAAACTCTTGTTATTTTATTGTAATCTGAGCGTCTTATTTTAATAAGTCAAAACTTTCAACAACGGATCTCTTGGTTCTGGCATCGATGAAGAACGCAGCGAAATGCGATAAGTAATGTGAATTGCAGAATTCAGTGAATCATCGAATCTTTGAACGCACATTGCGCCCATTAGTATTCTAGTGGGCATGCCTGTTCGAGCGTCATTTCAACCCTTAAGCCTAGCTTAGTGTTGGGAGCCTACTG--CTTTTGCTAGCGGTAGCTCCTGAAATACAACGGCGGATCTGCGATATCCTCTGAGCGTAGTAA------TTTT-TATCTCGCTTTT-GACTGGAGTT-GCAGCGTCTTTAGCCGCTAAACCCCCC-AA-TTTTTAATGGTTGACCTCGGATCAGGTCGAGAAGGTTAGTCATCCTCACAA---------T-GCCATCA--T-TC---CCATC--------CTCCTCAT----------CGCCTCGCAAA-CAT----TCCAAC----C--GGTGCCGAAAA---------TCT-G---------TTTT------CGCACCTG-CCCA--TTTTCCCAGACACTTACCCC--------G---CCGCACGACCCCG-CGGTGCAAACG-AAAAATTTCTTA--TCACAGCCCCACATCACA------CAAACA-TTTTCGCAGCCATGCACTTT-CCAGGA--CCCACAATGAACAATTGCTGACCCCGCC-AAATAGGAAGCCGCCGAGCTCGGAAAGGGTTCCTTCAAGTACGCATGGGTTCTTGACAAGCTCAAGGCCGAGCGTGAGCGTGGTATCACCATTGATATCGCT-CTCTGGAAGTTCGAGACCAACGAGTACAATGTCACCGTCATT-GGTTAGTCACCCTGTCCATG--CGATGTACCAT-GCATCTGAATGT-ATGCTAACATGGCAACACAGATGCTCCCGGTC-ACCGTGATTTCATCAAGAACATGACCCCAGACCTTCCCCTCTATTTACTATAGAGACCTACCCTGGACGCGTCC-AAACTCAATGG-CCCCTG-ATTTCTACCCCACATCCTC----GAGAGAGAGAAAGC-----TGTGTGCGCCCGA----------GAAGAGGA---AGCAGCAGCAGGTTCATCCCAACTCGCGCCC--GTCCTCG-ATCTGCTATCGTG----ATTCAA----CAGGGATATCTAGCTAACCCGTCTCTTTT-CCCTGTCGATAGGTTCACCTCCAGACCGGTCAATGCGTAAGT-ACATGCCAAATCCCGCGA--TAGCGTG----CCCAAAACACCAGAGCTCACATTCACCAACAGGGTAACCAAATTGGTGCTGCCTTTTGGTATGTAGC-C-------CATCTA--CCTCGACAC-GCCTCAAT---------------------ACGACAACCCCCC--GCAACTCGACA-----A---CGACGTTCTCAACAAGTGC-TTGGTTGGAAACAAGGGAAAGAC-TTGACACTGACCGGTCCCTGATAGGCAAACCATCTCTGGCGAGCACGGTCTCGACAGCAATGGAGTGTACGTACCCTTTCCTTGGCTACTTGCTTTCCCACGAACATCTCAGCTAACACTCG-TGGTTTTTCAGCTACAACGGTACCTCCGAGCTCCAGCTCGAGCGCATGAGCGTCTACTTCAACGAGGCTTCCGGCAACAAGTACGTTCCTCGTGCCGTCCTCGTCGATCTCGAGCCCGGTACCATGGATGCCGTCCGCGCCGGTCCTTTCGGTCAGCTCTTCCGCCCTGACAACTTCGTCTTCGG-TCAGTCCGGTGCC---GGAAACAACTGGGCCAA
>Pestalotiopsis_sequoiae_MFLUCC_13_0399_
CATTATAGAGTTTTCT------AAACTCCCAA-CCCATGTGAACTTACCATT--GTTGCCTCGGCAGAA-GCTACCTGGT--TACCCTACCTT-GGAACGGCCTACCCTGTAGCGCCTTACCCTGGAACGGCCTACCCTGTAAC-GGCTGCCGGTGGACTACCAAACTCTTGTTATTTTATTGTAATCTGAGCGTCTTATTTTAATAAGTCAAAACTTTCAACAACGGATCTCTTGGTTCTGGCATCGATGAAGAACGCAGCGAAATGCGATAAGTAATGTGAATTGCAGAATTCAGTGAATCATCGAATCTTTGAACGCACATTGCGCCCATTAGTATTCTAGTGGGCATGCCTGTTCGAGCGTCATTTCAACCCTTAAGCCTAGCTTAGTGTTGGGAGCCTACCG--CTTTTGCTAGCGGTAGCTCCTGAAATACAACGGCGGATCTGCGATATCCTCTGAGCGTAGTAA------TTTT-TATCTCGCTTTT-GACTGGAGTT-GCAGCGTCTTTAGCCGCTAAACCCCCCAAA----------------------------------------------------------------------------------------------------------------------------------------------------------------------------------------------------------------------------------------------------------------------------------------------------------------------------------------------------------------------------------------------------------------------------------------------------------------------------------------------------------------------------------------------------------------------------------------------------------------------------------------------------------------------------------------------------------------------------------------------------------------------------------------------------------------------------------------------------------------------------------------------------------------------------------------------------------------------------------------------------------------------------------------------------------------------------------------------------------------------------------------------------------------------------------------------------------------------------------------------------------------------------------------------------------------------------------------------------------------------------------------------------------------------------------------------------------------------------------------------------------------------------------
>Pestalotiopsis_shaanxiensis_CFCC_54958_
-------------------------------A-CCCATGTGAACTTACCATT--GTTGCCTCGGCAGAA-GCTGCTCGGT-ACACCTTACCTT-GGAACGGCCTACCCTGTAGCGCCTTACCCTGGAACGGCTTACCCTGTAAC-GGCTGCCGGTGGACTACCAAACTCTTGTTATTTTATTGTAATCTGAGCGTCTTATTTTAATAAGTCAAAACTTTCAACAACGGATCTCTTGGTTCTGGCATCGATGAAGAACGCAGCGAAATGCGATAAGTAATGTGAATTGCAGAATTCAGTGAATCATCGAATCTTTGAACGCACATTGCGCCCATTAGTATTCTAGTGGGCATGCCTGTTCGAGCGTCATTTCAACCCTTAAGCCTAGCTTAGTGTTGGGAGCCTACTG--CTTTTACTAGCTGTAGCTCCTGAAATACAACGGCGGATCTGCGATATCCTCTGAGCGTAGTAA------TTTT-TATCTCGCTTTT-GACTGGAGTT-GCAGCGTCTTTAGCCGCTAAATCCCCC-AA-TTTTTAATGGTTGACCTC---------CGAGAAGGTTAGTCATCCTCGCAA---------TCCCCATCA--T-TC---TCATC--------CTCATCATCA-T------CACCTCGCAAA-CAT---TTCCACA----CCGGGTGCCGAAAA---------TCTGG---------ATTT------CGCACCTG-CCCA--TTTTCCCAGACACTTACCCC--------G---CCGCACGACCCCG-CGGTGCAAACG-AAAAATTTCTTA--TCGCAGCCCCACATCACA------CAAACA-TTTTGGCAGCCACGCACTTT-GCATGA--CCCACAATGAACAATTGCTGACCCCGCC-AAATAGGAAGCCGCCGAGCTCGGAAAGGGTTCCTTCAAGTACGCATGGGTTCTTGACAAGCTCAAGGCCGAGCGTGAGCGTGGTATCACCATTGATATCGCT-CTCTGGAAGTTCGAGACCAACGAGTACAATGTCACCGTCATT-GGTTAGTATCCCTGCCCACA--ACATGTGTCAT-GTCTCTGAACTCAAGACTAACCTTGCAATACAGACGCTCCCGGTC-ACCGTGATTTCATCAAGAACATGA--------------------------------------------------------------------------------------------------------------------------------------------------------------------------------------------------------------------------------------------------------------------------------------------------------------------------------------------------------------------------GGTGCTGCCTTCTGGTATGTAGC-C-------CATCTA--CCTCGACGC-GCCTCAAT---------------------ACGACACCCCCCG--GCAACTCGACA-----A---CGACATTCTCAAC---TGC-TTGTTTGGAACCATACGAAAGAC-TTGATACTGACCGGTCTATGATAGGCAAACCATCTCTGGCGAGCACGGTCTCGACAGCAATGGAGTGTACGTACCCTTTCCCTGGCTACTCGCTTTCTCGTGAACATGTCAGCTAACAGTTG-TGCTTGTTCAGCTACAACGGTACCTCCGAGCTCCAGCTCGAGCGCATGAGCGTCTACTTCAACGAGGCTTCCGGCAACAAGTACGTTCCTCGTGCCGTCCTCGTCGATCTCGAGCCCGGTACCATGGATGCCGTCCGCGCCGGTCCTTTCGGTCAGCTCTTCCGCCCTGACAACTTCGTCTTCGG-TCAGTCCGGTGCC---GGAAACAACTGG-----
>Pestalotiopsis_shaanxiensis_CFCC_57356_
-------------------------------A-CCCATGTGAACTTACCATT--GTTGCCTCGGCAGAA-GCTGCTCGGT-ACACCTTACCTT-GGAACGGCCTACCCTGTAGCGCCTTACCCTGGAACGGCTTACCCTGTAAC-GGCTGCCGGTGGACTACCAAACTCTTGTTATTTTATTGTAATCTGAGCGTCTTATTTTAATAAGTCAAAACTTTCAACAACGGATCTCTTGGTTCTGGCATCGATGAAGAACGCAGCGAAATGCGATAAGTAATGTGAATTGCAGAATTCAGTGAATCATCGAATCTTTGAACGCACATTGCGCCCATTAGTATTCTAGTGGGCATGCCTGTTCGAGCGTCATTTCAACCCTTAAGCCTAGCTTAGTGTTGGGAGCCTACTG--CTTTTACTAGCTGTAGCTCCTGAAATACAACGGCGGATCTGCGATATCCTCTGAGCGTAGTAA------TTTT-TATCTCGCTTTT-GACTGGAGTT-GCAGCGTCTTTAGCCGCTAAATCCCCC-AA-TTTTTAATGGTTGACCTC---------CGAGAAGGTTAGTCATCCTCGCAA---------TCCCCATCA--T-TC---TCATC--------CTCATCATCA-T------CACCTCGCAAA-CAT---TTCCACA----CCGGGTGCCGAAAA---------TCTGG---------ATTT------CGCACCTG-CCCA--TTTTCCCAGACACTTACCCC--------G---CCGCACGACCCCG-CGGTGCAAACG-AAAAATTTCTTA--TCGCAGCCCCACATCACA------CAAACA-TTTTGGCAGCCACGCACTTT-GCATGA--CCCACAATGAACAATTGCTGACCCCGCC-AAATAGGAAGCCGCCGAGCTCGGAAAGGGTTCCTTCAAGTACGCATGGGTTCTTGACAAGCTCAAGGCCGAGCGTGAGCGTGGTATCACCATTGATATCGCT-CTCTGGAAGTTCGAGACCAACGAGTACAATGTCACCGTCATT-GGTTAGTATCCCTGCCCACA--ACATGTGTCAT-GTCTCTGAACTCAAGACTAACCTTGCAATACAGACGCTCCCGGTC-ACCGTGATTTCATCAAGAACATGA--------------------------------------------------------------------------------------------------------------------------------------------------------------------------------------------------------------------------------------------------------------------------------------------------------------------------------------------------------------------------GGTGCTGCCTTCTGGTATGTAGC-C-------CATCTA--CCTCGACGC-GCCTCAAT---------------------ACGACACCCCCCG--GCAACTCGACA-----A---CGACATTCTCAAC---TGC-TTGTTTGGAACCATACGAAAGAC-TTGATACTGACCGGTCTATGATAGGCAAACCATCTCTGGCGAGCACGGTCTCGACAGCAATGGAGTGTACGTACCCTTTCCCTGGCTACTCGCTTTCTCGTGAACATGTCAGCTAACAGTTG-TGCTTGTTCAGCTACAACGGTACCTCCGAGCTCCAGCTCGAGCGCATGAGCGTCTACTTCAACGAGGCTTCCGGCAACAAGTACGTTCCTCGTGCCGTCCTCGTCGATCTCGAGCCCGGTACCATGGATGCCGTCCGCGCCGGTCCTTTCGGTCAGCTCTTCCGCCCTGACAACTTCGTCTTCGG-TCAGTCCGGTGCC---GGAAACAACTGG-----
>Pestalotiopsis_shorea_MFLUCC12_0314_
CATTATAGAGTTTTCT------AAACTCCCAA-CCCATGTGAACTTACCATT--GTTGCCTCGGCAGAA-GCTGCTCGGT-GCACCTTACCTT-GGAACGGCCTACCCTGTAGCGCCTTACCCTGGAACGGCTTACCCTGCAAC-GGCTGCCGGTGGACTACCAAACTCTTGTTATTTTATGGTTATCTGAGCGTCTTATTTTAATAAGTCAAAACTTTCAACAACGGATCTCTTGGTTCTGGCATCGATGAAGAACGCAGCGAAATGCGATAAGTAATGTGAATTGCAGAATTCAGTGAATCATCGAATCTTTGAACGCACATTGCGCCCATTAGTATTCTAGTGGGCATGCCTGTTCGAGCGTCATTTCAACCCTTAAGCCTAGCTTAGTGTTGGGAGCCTACTG--CTTTTACTAGCTGTAGCTCCTGAAATACAACGGCGGATCTGCGATATCCTCTGAGCGTAGTAA------TTTT-TATCTCGCTTTT-GACTGGAGTT-GCAGCGTCTTTAGCCGCTAAACCCCC--AA-TTTTTACTGG-TGACCTCGGATCAGGTCGAGAAGGTTAGTCATCCTCGCGA---------T-CTCATCA----CCACTCTCCC--------CTCAT-------------CACCTCGCAAA-CAA--TTTCCAAC------AGGTGCCGAAAA---------TCT-G---------TTTT------CGCACCTG-CCCA--TTGTCCCAGACACTTACCCC--------G---CCGCACGACCCCG-CGGTGCAAACG-AAAAATTTCTTA--TCACAGCCCCACTTCACA-------CAACA-TTTTGGCAGCCACGCACTTT-GCATGA--CCCACAA-AAACAATTGCTGACCCCGCC-AAACAGGAAGCCGCCGAGCTCGGAAAGGGTTCCTTCAAGTACGCATGGGTTCTTGACAAGCTCAAGGCCGAGCGTGAGCGTGGTATCACCATTGATATCGCT-CTCTGGAAGTTCGAGACCAACGAGTACAATGTCACCGTCATT-GGTTAGTATCACTGTCCACA--ACATGTATCAT---GTCCGAACTC-AGACTAACGTTATCATACAGACGCTCCCGGTC-ACCGTGATTTCATCAAGAACATGA---------------------------------------------------------------------------------------------------------------------------GA----------GGGGAGCA--------------------------------------------------------------------------------------------------------------------------------------------------------------------------------------------------------------------------------------------------------------TCA--CCTCGACAC-GCCTC-AT---------------------ACGACA-CCCTCC--GCAACTCGACG-----A---CGACATTCTCGGC---TAC-TTGGTTGAAACCAAACGAAAAAC-TTGATACTGACCGGTCTCTGTTAGGCAAACCATCTCTGGCGAGCACGGTCTCGACAGCAATGGAGTGTACGTACCATTTACTTGGCTCCTTGCTTTCCCACGAACACGTTAGCTAACACTCG-TGCTTGCTCAGCTACAACGGCACCTCCGAGCTCCAGCTCGAGCGCATGAGCGTCTACTTCAACGAGGCTTCCGGCAACAAGTACGTTCCTCGTGCCGTCCTCGTCGATCTCGAGCCCGGTACCATGGACGCCGTCCGCGCCGGTCCTTTCGGCCAGCTCTTCCGCCCTGACAACTTCGTCTTCGG-TCAGTCCGGTGCC---GGAAACAACTGGGCCAA
>Pestalotiopsis_silvicola_CFCC_55296_
-------------------------------A-CCCATGTG-ACTTACCATT--GTTGCCTCGGCAGAA-GCTGCTCGGT-ATACCCTACCTT-GGAACGGCCTACCCTGTAGCGCCTTACCCTGGAACGGCTTACCCTGCAAC-GGCTGCCGGTGGACTACTAAACTCTTGTTATTTTATTGTAATCTGAGCGTCTTATTTTAATAAGTCAAAACTTTCAACAACGGATCTCTTGGTTCTGGCATCGATGAAGAACGCAGCGAAATGCGATAAGTAATGTGAATTGCAGAATTCAGTGAATCATCGAATCTTTGAACGCACATTGCGCCCATTAGTATTCTAGTGGGCATGCCTGTTCGAGCGTCATTTCAACCCTTAAGCCTAGCTTAGTGTTGGGAGCCTACTG--CTTTTGCTAGCGGTAGCTCCTGAAATACAACGGCGGATCTGCGATATCCTCTGAGCGTAGTAA------TTTT-TATCTCGCTTTT-GACTGGAGTT-GCAGCGTCTTTAGCCGCTAAACCCCCC-AA-TTTTTAATGGTTGACCTC---------CGAGAAGGTTAGTCATGCTCACAG---------T-CCCATCA---------TCCTC--------ATCATAATCA-T------CGACTCGCAAA-CAT--TTTCCAAC----C--GGTGCCGAAAT---------TCT-G---------TTTT------CGCACCTG-CCCA--TTTTCCCAGACACTTACCCC--------G---CCGCACGACCCCG-CGGTGCAAACG-AAAAATTTCTTA--TCACAGCCCCACTTCACA-------CAACA-TTTTGGCAGCCACGCACTTT-GCATGA--CCCACAATGAACAATTGCTGACCCCGCC-AAATAGGAAGCCGCCGAGCTCGGAAAGGGTTCCTTCAAGTACGCATGGGTTCTTGACAAGCTCAAGGCCGAGCGTGAGCGTGGTATCACCATTGATATCGCT-CTCTGGAAGTTCGAGACCAACGAGTACAATGTCACCGTCATT-GGTTAGTATCCCTGTCCACA--GAAAGTATCAT-GTGTCCGAACTC-AGACTAACATCGCAATACAGACGCTCCCGGTC-ACCGTGATTTCATCAAGAAC------------------------------------------------------------------------------------------------------------------------------------------------------------------------------------------------------------------------------------------------------------------------------------------------------------------------------------------------------------------------------GGTGCTGCCTTCTGGTATGTAGC-C-------CATCTA--CCTCGGCAC-GCCTCAAT---------------------ACGACA-CCCTCC--GCAACTCGACG-----A---CGACATTCTCGGC---TAC-TTGGTTGGAACCGAACGAAAGAT-TTGATACTGACCGGTCTCTGATAGGCAAACCATCTCTGGCGAGCACGGTCTCGACAGCAATGGAGTGTACGTACCATTTCCTTGCCTACTTGCTTTCCCACGAACATGTTAGCTAACACTCG-TGCTTGCTCAGCTACAACGGCACCTCCGAGCTCCAGCTCGAGCGCATGAGCGTCTACTTCAACGAGGCGTCCGGCAACAAGTACGTTCCTCGTGCCGTCCTCGTCGATCTCGAGCCCGGTACCATGGACGCCGTCCGCGCCGGTCCTTTCGGCCAGCTCTTCCGCCCTGACAACTTCGTCTTCGG-TCAGTCCGGTGCC---GGAAACAACTG------
>Pestalotiopsis_silvicola_CFCC_54915_
-------------------------------A-CCCATGTGAACTTACCATT--GTTGCCTCGGCAGAA-GCTGCTCGGT-ATACCCTACCTT-GGAACGGCCTACCCTGTAGCGCCTTACCCTGGAACGGCTTACCCTGCAAC-GGCTGCCGGTGGACTACTAAACTCTTGTTATTTTATTGTAATCTGAGCGTCTTATTTTAATAAGTCAAAACTTTCAACAACGGATCTCTTGGTTCTGGCATCGATGAAGAACGCAGCGAAATGCGATAAGTAATGTGAATTGCAGAATTCAGTGAATCATCGAATCTTTGAACGCACATTGCGCCCATTAGTATTCTAGTGGGCATGCCTGTTCGAGCGTCATTTCAACCCTTAAGCCTAGCTTAGTGTTGGGAGCCTACTG--CTTTTGCTAGCGGTAGCTCCTGAAATACAACGGCGGATCTGCGATATCCTCTGAGCGTAGTAA------TTTT-TATCTCGCTTTT-GACTGGAGTT-GCAGCGTCTTTAGCCGCTAAACCCCCC-AA-TTTTTAATGGTTGACCTC---------CGAGAAGGTTAGTCATGCTCACAG---------T-CCCATCA--T-CC---TCATC-----------ATAATCA-T------CGACTCGCAAA-CAT--TTTCCAAC----C--GGTGCCGAAAT---------TCT-G---------TTTT------CGCACCTG-CCCA--TTTTCCCAGACACTTACCCC--------G---CCGCACGACCCCG-CGGTGCAAACG-AAAAATTTCTTA--TCACAGCCCCACTTCACA------C-AACA-TTTTGGCAGCCACGCACTTT-GCATGA--CCCACAATGAACAATTGCTGACCCCGCC-AAATAGGAAGCCGCCGAGCTCGGAAAGGGTTCCTTCAAGTACGCATGGGTTCTTGACAAGCTCAAGGCCGAGCGTGAGCGTGGTATCACCATTGATATCGCT-CTCTGGAAGTTCGAGACCAACGAGTACAATGTCACCGTCATT-GGTTAGTATCCCTGTCCACA--GAAAGTATCAT-GTGTCCGAACTC-AGACTAACATCGCAATACAGACGCTCCCGGTC-ACCGTGATTTCATCAAGAACATAT--------------------------------------------------------------------------------------------------------------------------------------------------------------------------------------------------------------------------------------------------------------------------------------------------------------------------------------------------------------------------GGTGCTGCCTTCTGGTATGTAGC-C-------CATCTA--CCTCGGCAC-GCCTCAAT---------------------ACGACA-CCCTCC--GCAACTCGACG-----A---CGACATTCTCGGC---TAC-TTGGTTGGAACCGAACGAAAGAT-TTGATACTGACCGGTCTCTGATAGGCAAACCATCTCTGGCGAGCACGGTCTCGACAGCAATGGAGTGTACGTACCATTTCCTTGCCTACTTGCTTTCCCACGAACATGTTAGCTAACACTCG-TGCTTGCTCAGCTACAACGGCACCTCCGAGCTCCAGCTCGAGCGCATGAGCGTCTACTTCAACGAGGCGTCCGGCAACAAGTACGTTCCTCGTGCCGTCCTCGTCGATCTCGAGCCCGGTACCATGGACGCCGTCCGCGCCGGTCCTTTCGGCCAGCTCTTCCGCCCTGACAACTTCGTCTTCGG-TCAGTCCGGTGCC---GGAAACAACTGGGCCAA
>Pestalotiopsis_silvicola_CFCC_57363_
-------------------------------A-CCCATGTGAACTTACCATT--GTTGCCTCGGCAGAA-GCTGCTCGGT-ATACCCTACCTT-GGAACGGCCTACCCTGTAGCGCCTTACCCTGGAACGGCTTACCCTGCAAC-GGCTGCCGGTGGACTACTAAACTCTTGTTATTTTATTGTAATCTGAGCGTCTTATTTTAATAAGTCAAAACTTTCAACAACGGATCTCTTGGTTCTGGCATCGATGAAGAACGCAGCGAAATGCGATAAGTAATGTGAATTGCAGAATTCAGTGAATCATCGAATCTTTGAACGCACATTGCGCCCATTAGTATTCTAGTGGGCATGCCTGTTCGAGCGTCATTTCAACCCTTAAGCCTAGCTTAGTGTTGGGAGCCTACTG--CTTTTGCTAGCGGTAGCTCCTGAAATACAACGGCGGATCTGCGATATCCTCTGAGCGTAGTAA------TTTT-TATCTCGCTTTT-GACTGGAGTT-GCAGCGTCTTTAGCCGCTAAACCCCCC-AA-TTTTTAATGGTTGACCTC---------CGAGAAGGTTAGTCATGCTCACAG---------T-CCCATCA--T-CC---TCATC-----------ATAATCA-T------CGACTCGCAAA-CAT--TTTCCAAC----C--GGTGCCGAAAT---------TCT-G---------TTTT------CGCACCTG-CCCA--TTTTCCCAGACACTTACCCC--------G---CCGCACGACCCCG-CGGTGCAAACG-AAAAATTTCTTA--TCACAGCCCCACTTCACA------C-AACA-TTTTGGCAGCCACGCACTTT-GCATGA--CCCACAATGAACAATTGCTGACCCCGCC-AAATAGGAAGCCGCCGAGCTCGGAAAGGGTTCCTTCAAGTACGCATGGGTTCTTGACAAGCTCAAGGCCGAGCGTGAGCGTGGTATCACCATTGATATCGCT-CTCTGGAAGTTCGAGACCAACGAGTACAATGTCACCGTCATT-GGTTAGTATCCCTGTCCACA--GAAAGTATCAT-GTGTCCGAACTC-AGACTAACATCGCAATACAGACGCTCCCGGTC-ACCGTGATTTCATCAAGAACATAT--------------------------------------------------------------------------------------------------------------------------------------------------------------------------------------------------------------------------------------------------------------------------------------------------------------------------------------------------------------------------GGTGCTGCCTTCTGGTATGTAGC-C-------CATCTA--CCTCGGCAC-GCCTCAAT---------------------ACGACA-CCCTCC--GCAACTCGACG-----A---CGACATTCTCGGC---TAC-TTGGTTGGAACCGAACGAAAGAT-TTGATACTGACCGGTCTCTGATAGGCAAACCATCTCTGGCGAGCACGGTCTCGACAGCAATGGAGTGTACGTACCATTTCCTTGCCTACTTGCTTTCCCACGAACATGTTAGCTAACACTCG-TGCTTGCTCAGCTACAACGGCACCTCCGAGCTCCAGCTCGAGCGCATGAGCGTCTACTTCAACGAGGCGTCCGGCAACAAGTACGTTCCTCGTGCCGTCCTCGTCGATCTCGAGCCCGGTACCATGGACGCCGTCCGCGCCGGTCCTTTCGGCCAGCTCTTCCGCCCTGACAACTTCGTCTTCGG-TCAGTCCGGTGCC---GGAAACAACTGGGCCAA
>Pestalotiopsis_spathulata_CBS_356_86_
CATTATAGAGTTTTCT------AAACTTCCCAACCCATGTGAACTTACCACT--GTTGCCTCGGCAGAAGGCTACCCGGT-ATACCTTACCTT-GGAACGGCCTACCCTGTAGCGCCTTACCCTGGAACGGCTTACCCTGTAGC-GGCTGCCGGTGGACTACTAAACTCTTGTTATTTTATTGTAATCTGAGCGTCTTATTTTAATAAGTCAAAACTTTCAACAACGGATCTCTTGGTTCTGGCATCGATGAAGAACGCAGCGAAATGCGATAAGTAATGTGAATTGCAGAATTCAGTGAATCATCGAATCTTTGAACGCACATTGCGCCCATTAGTATTCTAGTGGGCATGCCTGTTCGAGCGTCATTTCAACCCTTAAGCCTAGCTTAGTGTTGGGAGCCTACGG--CTTTTACTAGCTGTAGCTCCTGAAATACAACGGCGGATCTGCGATATCCTCTGAGCGTAGTAA------TTTTTTTTCTCGCTTTT-GACTGGAGTT-GCAGCGTCTTTAGCCGCTAAACCCCCC-AA-TTTTTAATGGTTGACCTCGGATCAGGT--AGAAGGTTAGTCATCCTCACGA---------T-CCCAACA---------TCATC--------ACCATCACTA-T------CACCTTGCACA-CAT---TTTCAAC----TC-GGTGCCGAAAA---------TCA-G---------TTTT------CGCGCTTG-CCCA--CATTCCCAGACACTTACCCCGCCGCGTGG---CCGCACGACCCCG-CGGTGCAAACG-AAAAATTTCTTA--TC--AGCCCCACATCGCA------CAAATA-TTTTGACAGCCATGCACTTT-TCACAA--TCCACAATGAGCAATTGCTGACCCCGCC-AAATAGGAAGCCGCCGAGCTCGGTAAGGGTTCCTTCAAGTACGCATGGGTTCTTGACAAGCTCAAGGCCGAGCGCGAGCGTGGTATCACCATCGATATCGCT-CTCTGGAAGTTCGAGACCAACGAGTACAATGTCACCGTCATT-GGTCAGTATCCCTGTCCACC--AGCTGTTTCAT-GCATCCGAACTC-GCACTAACATGGCAATATAGATGCTCCCGGTC-ACCGTGATTTCATCAAGAACA---CCCCAGACCTTCCCCTCTATTTACCATACAGACCTACCCTGGACGCGTCC-AAACTCAATGGCCCCCTG-ATTTCTACCCCACATCCTC--------TCGAGAAGGC-----AGTGTGCGCCCAA----------GAAGAGGA---AGCGGCGCCAGATTCATCCCAACTCGCGCCA--ATCCTCA-ATCTGCTATCGTG----ATGCAA----CAGGGATATCCAGCTAACC-GTATCTTTTTCCCTGTCGATAGGTTCACCTCCAGACCGGTCAATGCGTAAGT-ACAAGCCAAATCCCGCGA--TAGCGTG----CCCGAAACACCAGAGCTCACATTCACGAACAGGGTAACCAAATTGGTGCTGCCTTCTGGTATGTAGC-C-------TATCTA--CCTCGACAC-GCCTCAAT---------------------ACGACG-CCCCCC--GCAACTCGACG-----C---CGACGTTCTCAAC---TAC-TTGGTTGGATCCAAACGGAAGAC-TTGATACTGACCG---TCTCATAGGCAAACCATCTCTGGCGAGCACGGTCTCGACAGCAATGGAGTGTACGTGCCCTTTCCTTGGCTACTTGCTTTCCCACGAACATACTAGCTAACCCTCG-TGGTTGTTCAGCTACAACGGTACCTCCGAGCTCCAGCTCGAGCGCATGAGCGTCTACTTCAACGAGGCTTCTGGCAACAAGTACGTTCCTCGTGCCGTCCTTGTCGATCTCGAGCCCGGAACCATGGATGCCGTCCGCGCCGGTCCTTTCGGTCAGCTCTTCCGCCCTGACAACTTCGTCTTCGG-CCAGTCCGGTGCC---GGAAACAACTGG-----
>Pestalotiopsis_spathuliappendiculata_CBS_144035_
CATTATAGAGTTTTCT------AAACTCCCAA-CCCATGTGAACTTACCATT--GTTGCCTCGGCAGAG-GCTACCCGGT----ACCTACCCT-GGAACGGCCTACCCTGTAGCGCCTTACCCGGGAACGGACTACCCTGTAGC-GGCTGCCGGTGGACTACTCAACTCTTGTTATTTTATTGTTATCTGAGCGTCTTATTTTAATAAGTCAAAACTTTCAACAACGGATCTCTTGGTTCTGGCATCGATGAAGAACGCAGCGAAATGCGATAAGTAATGTGAATTGCAGAATTCAGTGAATCATCGAATCTTTGAACGCACATTGCGCCCATTAGTATTCTAGTGGGCATGCCTGTTCGAGCGTCATTTCAACCCTTAAGCCTAGCTTAGTGTTGGGAGCCTACTG--CTTTTACTAGCTGTAGCTCCTGAAATACAACGGCGGATCTGCGATATCCTCTGAGCGTAGTAA------TTTT-TTTCTCGCTTTT-GACTGGAGTT-GCAGCGTCTTTAGCCGCTAAACCCCCC-AA-TTTTTAATGGT---------------------AGGTTAGTCATCCTCACAA---------T-GCCATCA---------TCATC--------CCCATCATCACT---------CCCCCAAA-CAT--CT-TCACC----TC-GGTGTCGAAAA---------TCGAG----------TTT------CGCACCTG-CCCA--CATCCTCCGACACTTACCCCGCCGCGTGG---CCGCACGACCCCG-CGGTGCAAACG-AAAAATTTCTTA--TCACAGCCCCACCTCGCA------CAAACA-TTTTGGT--------------TCATGA--CCCACAATGATCAAATGCTGACCCCGCC-AAACAGGAAGCCGCCGAGCTCGGTAAGGGTTCCTTCAAGTACGCCTGGGTTCTTGACAAGCTCAAGGCCGAGCGTGAGCGTGGTATCACCATCGATATCGCT-CTCTGGAAGTTCGAGACCAACGAGTACAATGTCACCGTCATT-GGTTAGTATCCCTGTCCACATCCCAAGCGTCAT-GCGTCCGATCTC-AGACTAACTTGGCAA------------------------------------------------------------------------------------------------------------------TCCTACCCCACCTCCTTGGGAAAGC---------------TGTGTGCGCCCAA----------GAAGAGGAAGCACCGGCAG--ATTCATTGCCAACTCGCGCCC--ATCGTCG-ATCTGCTATCGTG----TTACGA----CAAGGCTATCTTGCTAACCTGTCTCTTTT-CCCTGTCGATAGGTTCACCTCCAGACCGGTCAATGCGTAAGT-ACATGCCAAATCCCGCGA--TAGCGTG----CCCAAAACACCAGAGCTCACATTCACGAACAGGGTAACCAAATTGGTGCTGCCTTCTGGTATGTAGC-C-------CATCTA--CCTCGACAC-GCCTCGA--------------------------------------------TACG-----A---CGACGGTCCCAAC---TAC-TTGGTCGGAACCAAACCAAAGAC-TTGACACTGACCAGTCTTCGATAGGCAAACCATCTCTGGCGAGCACGGTCTCGACAGCAATGGAGTGTACGTACCCTTTCCTTGGCTCCCTGCTTTCCCGTGAACGTCTAGGCTAACACTCG-CGGCTGTTCAGCTACAACGGTACCTCCGAGCTCCAGCTCGAGCGCATGAGCGTCTACTTCAACGAGGCTTCCGGCAACAAGTACGTTCCTCGTGCCGTCCTCGTCGATCTCGAGCCCGGTACCATGGATGCCGTCCGCGCCGGTCCTTTCGGTCAGCTCTTCCGCCCTGACAACTTCGTCTTCGG-TCAATCCGGTGC---------------------
>Pestalotiopsis_telopeae_CBS_114137_
CATTATAGAGTTTTCT------AAACTCCCAA-CCCATGTGAACTTACCATT--GTTGCCTCGGCAGAA-GCTGCTCGGT-GCACCCTACCTT-GGAACGGCCTACCCTGTAGCGCCTTACCCTGGAACGGCTTACCCTGTAAC-GGCTGCCGGTGGACTACCAAACTCTTGTTATTTTATTGTAATCTGAGCGTCTTATTTTAATAAGTCAAAACTTTCAACAACGGATCTCTTGGTTCTGGCATCGATGAAGAACGCAGCGAAATGCGATAAGTAATGTGAATTGCAGAATTCAGTGAATCATCGAATCTTTGAACGCACATTGCGCCCATTAGTATTCTAGTGGGCATGCCTGTTCGAGCGTCATTTCAACCCTTAAGCCTAGCTTAGTGTTGGGAGCCTACTG--CTTTTGCTAGCTGTAGCTCCTGAAATACAACGGCGGATCTGCGATATCCTCTGAGCGTAGTAA-----ATTTT-TATCTCGCTTTT-GACTGGAGTT-GCAGCGTCTTTGGCCGCTAAATCCCCC-AA-TTTTTAATGGTTGACCTCGGATCAGGT---------TAGTCATCCTCGCAA---------TCCCCATCA--T-CC---TCATC--------CTCATTATCA-C------CACCTCGCAAA-CAT---TTCCACA----CC-GGTGCCGAAAA---------TCTGG---------TTTT------CGCACCTG-CCCA--TTTTCCCAGACACTTACCCC--------G---CCGCACGACCCCG-CGGTGCAAACG-AAAAATTTCTTA--TCACAGCCCCACATCACA------CAAACA-TTTTGGCAGCCACGCACTTT-GCATGA--CCCACAATGAACAATTGCTGACCCCGCC-AAATAGGAAGCCGCCGAGCTCGGAAAGGGTTCCTTCAAGTACGCATGGGTTCTTGACAAGCTCAAGGCCGAGCGTGAGCGTGGTATCACCATTGATATCGCT-CTCTGGAAGTTCGAGACCAACGAGTACAATGTCACCGTCATT-GGTTAGTATCCCTGTCCACA--ACATGTGTCAT-GTCTCTGAACTCAAGACTAACCTTGCAATACAGACGCTCCCGGTC-ACCGTGATTTCATCAAGA--------------------------------------------------------------------------------------------------------------------------------------------------------------------------------------------------------------------------------------------------------------------------------------------------------------------------------------------------------------------------------GGTGCTGCTTTCTGGTATGTAGC-C-------CATCTA--CCTCGACGC-GCCTCAAT---------------------ACGACACCCCCCG--GCAACTCGACA-----A---CGACATTCTTAAC---TGC-TTGTTTGGAACCATACAAAAGAC-TTGATACTGACCGGTCTATGATAGGCAAACCATCTCTGGCGAGCACGGTCTCGACAGCAATGGAGTGTATGTACCCTTTCCCTGGCTATTCGCTTTCTCGTGAACATGTCAGCTAACAGTCG-TGCTTGTTCAGCTACAACGGTACCTCCGAGCTCCAGCTCGAGCGCATGAGCGTCTACTTCAACGAGGCTTCCGGCAACAAGTACGTTCCTCGTGCCGTCCTCGTCGATCTCGAGCCCGGTACCATGGATGCCGTCCGCGCCGGTCCTTTCGGTCAGCTCTTCCGCCCTGACAACTTCGTCTTCGG-TCAGTCCGGTGCC---GGAAACAACTGG-----
>Pestalotiopsis_telopeae_CBS_114161_
CATTATAGAGTTTTCT------AAACTCCCAA-CCCATGTGAACTTACCATT--GTTGCCTCGGCAGAA-GCTGCTCGGT-GCACCCTACCTT-GGAACGGCCTACCCTGTAGCGCCTTACCCTGGAACGGCTTACCCTGTAAC-GGCTGCCGGTGGACTACCAAACTCTTGTTATTTTATTGTAATCTGAGCGTCTTATTTTAATAAGTCAAAACTTTCAACAACGGATCTCTTGGTTCTGGCATCGATGAAGAACGCAGCGAAATGCGATAAGTAATGTGAATTGCAGAATTCAGTGAATCATCGAATCTTTGAACGCACATTGCGCCCATTAGTATTCTAGTGGGCATGCCTGTTCGAGCGTCATTTCAACCCTTAAGCCTAGCTTAGTGTTGGGAGCCTACTG--CTTTTGCTAGCTGTAGCTCCTGAAATACAACGGCGGATCTGCGATATCCTCTGAGCGTAGTAA-----ATTTT-TATCTCGCTTTT-GACTGGAGTT-GCAGCGTCTTTGGCCGCTAAATCCCCC-AA-TTTTTAATGGTTGACCTCGGATCAGGT-----AGGTTAGTCATCCTCGCAA---------TCCCCATCA--T-CC---TCATC--------CTCATTATCA-C------CACCTCGCAAA-CAT---TTCCACA----CC-GGTGCCGAAAA---------TCTGG---------TTTT------CGCACCTG-CCCA--TTTTCCCAGACACTTACCCC--------G---CCGCACGACCCCG-CGGTGCAAACG-AAAAATTTCTTA--TCACAGCCCCACATCACA------CAAACA-TTTTGGCAGCCACGCACTTT-GCATGA--CCCACAATGAACAATTGCTGACCCCGCC-AAATAGGAAGCCGCCGAGCTCGGAAAGGGTTCCTTCAAGTACGCATGGGTTCTTGACAAGCTCAAGGCCGAGCGTGAGCGTGGTATCACCATTGATATCGCT-CTCTGGAAGTTCGAGACCAACGAGTACAATGTCACCGTCATT-GGTTAGTATCCCTGTCCACA--ACATGTGTCAT-GTCTCTGAACTCAAGACTAACCTTGCAATACAGACGCTCCCGGTC-ACCGTGATTTCATCAAGAACATGACCCCAGGCCTTCCCCTCTATTTACTATAGAGACCTACCCTGGACGCGTCC-AAACTCAATGGCCCCCTG-ATTTCTACCCCACATCCTC--------GAGAGAAAGC-----TGTGTGCGCCCAA----------GAAGAGGA---AGCAGCAGCAGACTCATCCCAACTCGCGCCC--GTCCTCG-ATCTGCCATCGTG----ATGCAA----CAGGGATATCTAGCTAACCCGTCTCTTTT-CCCTGTCGATAGGTTCACCTCCAGACCGGTCAATGCGTAAGT-ACACGCCAAATCCCGCGA--TAGCGTG----CCCAAAACACCAGAGCTCACATTCACGAACAGGGTAACCAAATTGGTGCTGCCTTCTGGTATGTAGC-C-------CATCTA--CCTCGACGC-GCCTCAAT---------------------ACGACACCCCCCG--GCAACTCGACA-----A---CGACATTCTTAAC---TGC-TTGTTTGGAACCATACAAAAGAC-TTGATACTGACCGGTCTATGATAGGCAAACCATCTCTGGCGAGCACGGTCTCGACAGCAATGGAGTGTATGTACCCTTTCCCTGGCTATTCGCTTTCTCGTGAACATGTCAGCTAACAGTCG-TGCTTGTTCAGCTACAACGGTACCTCCGAGCTCCAGCTCGAGCGCATGAGCGTCTACTTCAACGAGGCTTCCGGCAACAAGTACGTTCCTCGTGCCGTCCTCGTCGATCTCGAGCCCGGTACCATGGATGCCGTCCGCGCCGGTCCTTTCGGTCAGCTCTTCCGCCCTGACAACTTCGTCTTCGG----------------------------------
>Pestalotiopsis_telopeae_CBS_113606_
CATTATAGAGTTTTCT------AAACTCCCAA-CCCATGTGAACTTACCATT--GTTGCCTCGGCAGAA-GCTGCTCGGT-GCACCCTACCTT-GGAACGGCCTACCCTGTAGCGCCTTACCCTGGAACGGCTTACCCTGTAAC-GGCTGCCGGTGGACTACCAAACTCTTGTTATTTTATTGTAATCTGAGCGTCTTATTTTAATAAGTCAAAACTTTCAACAACGGATCTCTTGGTTCTGGCATCGATGAAGAACGCAGCGAAATGCGATAAGTAATGTGAATTGCAGAATTCAGTGAATCATCGAATCTTTGAACGCACATTGCGCCCATTAGTATTCTAGTGGGCATGCCTGTTCGAGCGTCATTTCAACCCTTAAGCCTAGCTTAGTGTTGGGAGCCTACTG--CTTTTGCTAGCTGTAGCTCCTGAAATACAACGGCGGATCTGCGATATCCTCTGAGCGTAGTAA-----ATTTT-TATCTCGCTTTT-GACTGGAGTT-GCAGCGTCTTTGGCCGCTAAATCCCCC-AA-TTTTTAATGGTTGACCTCGGATCAGGTCGAGAAGGTTAGTCATCCTCGCAA---------TCCCCATCA--T-CC---TCATC--------CTCATTATCA-C------CACCTCGCAAA-CAT---TTCCACA----CC-GGTGCCGAAAA---------TCTGG---------TTTT------CGCACCTG-CCCA--TTTTCCCAGACACTTACCCC--------G---CCGCACGACCCCG-CGGTGCAAACG-AAAAATTTCTTA--TCACAGCCCCACATCACA------CAAACA-TTTTGGCAGCCACGCACTTT-GCATGA--CCCACAATGAACAATTGCTGACCCCGCC-AAATAGGAAGCCGCCGAGCTCGGAAAGGGTTCCTTCAAGTACGCATGGGTTCTTGACAAGCTCAAGGCCGAGCGTGAGCGTGGTATCACCATTGATATCGCT-CTCTGGAAGTTCGAGACCAACGAGTACAATGTCACCGTCATT-GGTTAGTATCCCTGTCCACA--ACATGTGTCAT-GTCTCTGAACTCAAGACTAACCTTGCAATACAGACGCTCCCGGTC-ACCGTGATTTCATCAAGAACAT--CCCCAGGCCTTCCCCTCTATTTACTATAGAGACCTACCCTGGACGCGTCC-AAACTCAATGGCCCCCTG-ATTTCTACCCCACATCCTC--------GAGAGAAAGC-----TGTGTGCGCCCAA----------GAAGAGGA---AGCAGCAGCAGACTCATCCCAACTCGCGCCC--GTCCTCG-ATCTGCCATCGTG----ATGCAA----CAGGGATATCTAGCTAACCCGTCTCTTTT-CCCTGTCGATAGGTTCACCTCCAGACCGGTCAATGCGTAAGT-ACACGCCAAATCCCGCGA--TAGCGTG----CCCAAAACACCAGAGCTCACATTCACGAACAGGGTAACCAAATTGGTGCTGCCTTCTGGTATGTAGC-C-------CATCTA--CCTCGACGC-GCCTCAAT---------------------ACGACACCCCCCG--GCAACTCGACA-----A---CGACATTCTTAAC---TGC-TTGTTTGGAACCATACAAAAGAC-TTGATACTGACCGGTCTATGATAGGCAAACCATCTCTGGCGAGCACGGTCTCGACAGCAATGGAGTGTATGTACCCTTTCCCTGGCTATTCGCTTTCTCGTGAACATGTCAGCTAACAGTCG-TGCTTGTTCAGCTACAACGGTACCTCCGAGCTCCAGCTCGAGCGCATGAGCGTCTACTTCAACGAGGCTTCCGGCAACAAGTACGTTCCTCGTGCCGTCCTCGTCGATCTCGAGCCCGGTACCATGGATGCCGTCCGCGCCGGTCCTTTCGGTCAGCTCTTCCGCCCTGACAACTTCGTCTTCGG-TCAGTCCGGTGCC---GGAAACAACTGGGCCAA
>Pestalotiopsis_terricola_CBS_141_69_
CATTATAGAGTTTTCT------AAACTCCCAA-CCCATGTGAACTTACCATT--GTTGCCTCGGCAGAA-GCTGCTCGGT-ACACCCTACCTT-GGAACGGCCTACCCTGTAGCGCCTTACCCTGGAACGGCTTACCCTGTAGC-GGCTGCCGGTGGACTACCAAACTCTTGTTATTTTATTGTAATCTGAGCGTCTTATTTTAATAAGTCAAAACTTTCAACAACGGATCTCTTGGTTCTGGCATCGATGAAGAACGCAGCGAAATGCGATAAGTAATGTGAATTGCAGAATTCAGTGAATCATCGAATCTTTGAACGCACATTGCGCCCATTAGTATTCTAGTGGGCATGCCTGTTCGAGCGTCATTTCAACCCTTAAGCCTAGCTTAGTGTTGGGAGCCTACTG--TTTTTGCTAGCTGTAGCTCCTGAAATACAACGGCGGATCTGCGATATCCTCTGAGCGTAGTAA------TTTT-TATCTCGCTTTT-GACTGGAGTT-GCAGCGTCTTTAGCCGCTAAATCCCCC-AA-TTTTTAATGGTTGACCTC--------------AGGTTAGTCATCTCCGCGA---------T-CCCATCA--T-CC---TCATC--------CTCATCATCA-TCATCATCACCTCGCAAA-CAT---TTCCACA----CC-GGTGTCGAAAA---------TCTGG---------TTTT------CGCACCTG-CCCA--TTTTCCCAGGCATTTACCCC--------G---CCGCACGACCCCG-CGGTGCAAACG-AAAAATTTCTTA--TCACAGCCCCACATCACA--------AACA-TTTTGGCAGCCACGCACTTT-GCATGA--CCCACAATGAACAATTGCTGACCCCGCC-AAATAGGAAGCCGCCGAGCTCGGAAAGGGTTCCTTCAAGTACGCATGGGTTCTTGACAAGCTCAAGGCCGAGCGTGAGCGTGGTATCACCATTGATATTGCT-CTCTGGAAGTTCGAGACCAACGAGTACAATGTCACCGTCATT-GGTTAGTATCCCTGTCCACG--ACATGCATCAT-GTCTCCGAACTCTAGACTAACCTTGCAACACAGACGCTCCCGGTC-ACCGTGATTTCATCAAGAACA---------------------------------------------------------------------------TTCTACCCCACATCCTC--------GAGAGAAAGC-----TGTGTGCGCCCGA----------GAAGAGGA---AGCAGCAGCAGATTCATCCCAACTCGCGCCC--GTCCTCG-ATCTGCCATCGTG----ATGCAA----CAGGGATATCTAGCTAACCCGTCTCTTTT-CCCTGTCGATAGGTTCACCTCCAGACCGGTCAATGCGTAAGT-ACATGCCAAATCCCGCGA--TAGCGTG----CCCAAAACACCAGAGCTCACATTCACGAACAGGGTAACCAAATTGGTGCTGCCTTCTGGTATGTAGC-C-------CATCTA--CCTCGACGC-GCCTCAAT---------------------TCGACA-CCCCCG--GCAACTCGACA-----A---CGACATTCTCAAC---TGC-TTGTTTGGAACCATACGAAAGAC-TTGATACTGACCGGTCTACGATAGGCAAACCATCTCTGGCGAGCACGGTCTCGACAGCAATGGAGTGTACGTACCCTTTCCCTGGCTACTCGCTTTCTCGTGAACATGTCAGCTAACAGTCG-TGCTTGTTCAGCTACAACGGTACCTCCGAGCTCCAGCTCGAGCGCATGAGCGTCTACTTTAACGAGGCTTCCGGCAACAAGTACGTTCCTCGTGCCGTCCTCGTCGATCTCGAGCCCGGTACCATGGATGCCGTCCGCGCCGGTCCTTTCGGTCAGCTCTTCCGCCCTGACAACTTCGTCTTCGG-TCAGTCCGGTGC---------------------
>Pestalotiopsis_thailandica_MFLUCC_17_1617_
CATTATAGAGTTTTCT------AAACTCCCAA-CCCATGTGAACTTACCATT--GTTGCCTCGGCAGAA-GCTGCTCGGT-GCACCTTACCTT-GGAACGGCCTACCCTGTAGCGCCTTACCCTGGAACGGCTTACCCTGCAAC-GGCTGCCGGTGGACTACCAAACTCTTGTTATTTTATTGTAATCTGAGCGTCTTATTTTAATAAGTCAAAACTTTCAACAACGGATCTCTTGGTTCTGGCATCGATGAAGAACGCAGCGAAATGCGATAAGTAATGTGAATTGCAGAATTCAGTGAATCATCGAATCTTTGAACGCACATTGCGCCCATTAGTATTCTAGTGGGCATGCCTGTTCGAGCGTCATTTCAACCCTTAAGCCTAGCTTAGTGTTGGGAGCCTACTG--CTTTTACTAGCTGTAGCTCCTGAAATACAACGGCGGATCTGCGATATCCTCTGAGCGTAGTAA-----ATTTT-TATCTCGCTTTT-GACTGGAGTT-GCAGCGTCTTTAGCCGCTAAATCCCCC-AA-TTTTTAATGGTTGACCTCGGATCAGGT--------TTAGTCATCCTCGCAA---------T-CCCATCA--T-CC---TCATC--------TTCATCACCA-T------CACCTCGCAAA-CAT---TTCCACA----CC-GGTGCCGAAAA---------TCT-G---------TTTT------CGCACCTG-CCCA--TTTTCCCAGACACTTACCCC--------G---CCGCACGACCCCG-CGGTGCAAACG-AAAAATTTCTTA--TCATAGCCCCACATCACA--------AACA-TTTTGGCAGCCACGCACTCT-GCATGA--CCCACAATGAACAATTGCTGACCCCGCC-AAATAGGAAGCCGCCGAGCTCGGAAAGGGTTCCTTCAAGTACGCATGGGTTCTTGACAAGCTCAAGGCCGAGCGTGAGCGTGGTATCACCATTGATATCGCT-CTCTGGAAGTTCGAGACCAACGAGTACAATGTCACCGTCATT-GGTTAGTATCCCTGCCCACA--ACATGTGTCAT-GTCTCCGAACTCGAGACTAACCTTACAATACAGACGCTCCCGGTC-ACCGTGATTTCATCAAG-------CCCCAGGCCTTCCCCTCTATTTACTATACCGACCTACCCTGGACGCGTCC-AAACTCAATGGCCCCCTG-ATTTCTACCCCACATCCTC--------GAGAGAAAGC-----TGTGTGCGCCCGA----------GAAGAGGAAGAAGCAGCAGCAGATTCATCCCAACTCGCGCCC--GTCCTCG-ATCTGCCATCGTG----ATGCAA----CAGGGATATCTAGCTAACCCGTCTCTTTT-CCCTGTCGATAGGTTCACCTCCAGACCGGTCAATGCGTAAGT-ACATGCCAAATCCCGCGA--TAGCGTG----CCCAAAACACCAGAGCTCACATTCACGAACAGGGTAACCAAATTGGTGCTGCCTTCTGGTATGTAGC-C-------CATCTA--CCCCGACGC-GTCTCAAT---------------------ACGACA-CCCCCG--GCAACTCGACA-----A---CGACGTTCTCAAC---TGC-TTGGTTGAAACCAAATGAAAGAC-TTGATACTGACCGGTCTCTGATAGGCAAACCATCTCTGGCGAGCACGGTCTCGACAGCAATGGAGTGTACGTACCCTTTCCCTGGCTACTCGCTTTCTCGTGAACATGTCAGCTAACACTCG-TGCTTGTTCAGCTACAACGGTACCTCCGAGCTCCAGCTCGAGCGCATGAGCGTCTACTTCAACGAGGCTTCCGGCAACAAGTACGTTCCTCGTGCCGTCCTCGTCGATCTCGAGCCCGGTACCATGGATGCCGTCCGCGCCGGTCCTTTCGGTCAGCTCTTCCGCCCTGACAACTTCGTCTTCGG-TCAGTCCGGTGCC---GGAAACAACTGG-----
>Pestalotiopsis_trachycarpicola_OP068_
CATTATGGAGTTTTCT------AAACTCCCAA-CCCATGTGAACTTACCATT--GTTGCCTCGGCAGAA-GCTGCTCGGT-GCACCCTACCTT-GGAACGGCCTACCCTGTAGCGCCTTACCCTGGAACGGCTTACCCTGTAAC-GGCTGCCGGTGGACTACCAAACTCTTGTTATTTTATTGTAATCTGAGCGTCTTATTTTAATAAGTCAAAACTTTCAACAACGGATCTCTTGGTTCTGGCATCGATGAAGAACGCAGCGAAATGCGATAAGTAATGTGAATTGCAGAATTCAGTGAATCATCGAATCTTTGAACGCACATTGCGCCCATTAGTATTCTAGTGGGCATGCCTGTTCGAGCGTCATTTCAACCCTTAAGCCTAGCTTAGTGTTGGGAGCCTACTG--CTTTTGCTAGCTGTAGCTCCTGAAATACAACGGCGGATCTGCGATATCCTCTGAGCGTAGTAA-----ATTTT-TATCTCGCTTTT-GACTGGAGTT-GCAGCGTCTTTGGCCGCTAAATCCCCC-AA-TTTTTAATGGTTGACCTCGGATCAGGTCGAGAAGGTTAGTCATCCTCGCAA---------T-CCCATCA--T-CC---TCATC--------CTCATCATCA-T------CACTTCGCAAA-CAT--TTCCCACA----CC-GGTGTCGAAAA---------TCTGG---------TTTT------CGCACCTG-CCCA--TTTTCTCAGACACTTACCCC--------G---CCGCACGACCCCG-CGGTGCAAACG-AAAAATTTCTTA--TCACAGCCCCACATCACA------CAAACA-TTTTGGCAGCCACGCACCTT-GCATGA--CCCACAATGAACAATTGCTGACCCCGCC-AAATAGGAAGCCGCCGAGCTCGGAAAGGGTTCCTTCAAGTACGCATGGGTTCTTGACAAGCTCAAGGCCGAGCGTGAGCGTGGTATCACCATTGATATCGCT-CTCTGGAAGTTCGAGACCAACGAGTACAATGTCACCGTCATT-GGTTAGTATCCCTGCCCACA--ATATGTGTCAT-GTCTCTGAACTCAAGACTAACCTTGCAATACAGACGCTCCCGGTC-ACCGTGATTTCATCAAGAACATGA-------------------------------------------------------------------------------------------------------------------------------------------------------------------------------------------------------------------------------------------------------------------------------------------------------------------------------------------------------------------------CGGTGCTGCTTTCTGGTATGTAGC-C-------CATCTA--CCTCGACGC-GCCTCAAT---------------------ACGACA-CCCCCG--GCAACTCGACC-----A---CGATAATCTCAAC---TGC-TTGGTTGGAACCATACGAAAGAC-TCGATACTGACCGGTCTATGATAGGCAAACCATCTCTGGCGAGCACGGTCTCGACAGCAATGGAGTGTACGTACCCTTTCCCTGGCTGTTCGCTTTCTCGTGAACATGTCAGCTAACAGTCG-TGCTTGTTCAGCTACAACGGTACCTCCGAGCTCCAGCTCGAGCGCATGAGCGTCTACTTCAACGAGGCTTCCGGCAACAAGTACGTTCCTCGTGCCGTCCTCGTCGATCTCGAGCCCGGTACCATGGATGCCGTCCGCGCCGGTCCTTTCGGTCAGCTCTTCCGCCCTGACAACTTCGTCTTCGG-TCAGTCCGGTGCC---GGAAACAACTGGGCCAA
>Pestalotiopsis_trachicarpicola_IFRDCC_2403_
CATTATAGAGTTTTCT------AAACTCCCAA-CCCATGTGAACTTACCATT--GTTGCCTCGGCAGAA-GCTGCTCGGT-GCACCCTACCTT-GGAACGGCCTACCCTGTAGCGCCTTACCCTGGAACGGCTTACCCTGTAAC-GGCTGCCGGTGGACTACCAAACTCTTGTTATTTTATTGTAATCTGAGCGTCTTATTTTAATAAGTCAAAACTTTCAACAACGGATCTCTTGGTTCTGGCATCGATGAAGAACGCAGCGAAATGCGATAAGTAATGTGAATTGCAGAATTCAGTGAATCATCGAATCTTTGAACGCACATTGCGCCCATTAGTATTCTAGTGGGCATGCCTGTTCGAGCGTCATTTCAACCCTTAAGCCTAGCTTAGTGTTGGGAGCCTACTG--CTTTTGCTAGCTGTAGCTCCTGAAATACAACGGCGGATCTGCGATATCCTCTGAGCGTAGTAA-----ATTTT-TATCTCGCTTTT-GACTGGAGTT-GCAGCGTCTTTGGCCGCTAAATCCCCC-AA-TTTTTAATGGCTGACCTCGGATCAGGTCGAGAAGGTTAGTCATCCTCGCAA---------T-CCCATCA--T-CC---TCATC--------CTCATCATCA-T------CACTTCGCAAA-CAT--TTCCCACA----CC-GGTGTCGAAAA---------TCTGG---------TTTT------CGCACCTG-CCCA--TTTTCTCAGACACTCACCCC--------G---CCGCACGACCCCG-CGGTGCAAACG-AAAAATTTCTTA--TCACAGCCCCACATCACA------CAAACA-TTTTGGCAGCCACGCACCTT-GCATGA--CCCACAATGAACAATTGCTGACCCCGCC-AAATAGGAAGCCGCCGAGCTCGGAAAGGGTTCCTTCAAGTACGCATGGGTTCTTGACAAGCTCAAGGCCGAGCGTGAGCGTGGTATCACCATTGATATCGCT-CTCTGGAAGTTCGAGACCAACGAGTACAATGTCACCGTCATT-GGTTAGTATCCCTGCCCACA--ATATGTGTCAT-GTCTCTGAACTCAAGACTAACCTTGCAATACAGACGCTCCCGGTC-ACCGTGATTTCATCAAGAACATGA-------------------------------------------------------------------------------------------------------------------------------------------------------------------------------------------------------------------------------------------------------------------------------------------------------------------------------------------------------------------------CGGTGCTGCTTTCTGGTATGTAGC-C-------CATCTA--CCTCGACGC-GCCTCAAT---------------------ACGACA-CCCCCG--GCAACTCGACC-----A---CGATAATCTCAAC---TGC-TTGGTTGGAACCATACGAAAGAC-TCGATACTGACCGGTCTATGATAGGCAAACCATCTCTGGCGAGCACGGTCTCGACAGCAATGGAGTGTACGTACCCTTTCCCTGGCTGTTCGCTTTCTCGTGAACATGTCAGCTAACAGTCG-TGCTTGTTCAGCTACAACGGTACCTCCGAGCTCCAGCTCGAGCGCATGAGCGTCTACTTCAACGAGGCTTCCGGCAACAAGTACGTTCCTCGTGCCGTCCTCGTCGATCTCGAGCCCGGTACCATGGATGCCGTCCGCGCCGGTCCTTTCGGTCAGCTCTTCCGCCCTGACAACTTCGTCTTCGG-TCAGTCCGGTGCC---GGAAACAACTGGGCCAA
>Pestalotiopsis_trachycarpicola_LC4523_
-------------------------------A-CCCATGTGAACTTACCATT--GTTGCCTCGGCAGAA-GCTGCTCGGT-GCACCCTACCTT-GGAACGGCCTACCCTGTAGCGCCTTACCCTGGAACGGCTTACCCTGTAAC-GGCTGCCGGTGGACTACCAAACTCTTGTTATTTTATTGTAATCTGAGCGTCTTATTTTAATAAGTCAAAACTTTCAACAACGGATCTCTTGGTTCTGGCATCGATGAAGAACGCAGCGAAATGCGATAAGTAATGTGAATTGCAGAATTCAGTGAATCATCGAATCTTTGAACGCACATTGCGCCCATTAGTATTCTAGTGGGCATGCCTGTTCGAGCGTCATTTCAACCCTTAAGCCTAGCTTAGTGTTGGGAGCCTACTG--CTTTTGCTAGCTGTAGCTCCTGAAATACAACGGCGGATCTGCGATATCCTCTGAGCGTAGTAA-----ATTTT-TATCTCGCTTTT-GACTGGAGTT-GCAGCGTCTTTGGCCGCTAAATCCCCC-AA-TTTTTAATGGTTGACCTC------------------------------------------C-----------------TCATC--------CTCATCATCA-T------CACTTCGCAAA-CAT--TTCCCACA----CC-GGTGTCGAAAA---------TCTGG---------TTTT------CGCACCTG-CCCA--TTTTCTCAGACACTTACCCC--------G---CCGCACGACCCCG-CGGTGCAAACG-AAAAATTTCTTA--TCACAGCCCCACATCACA------CAAACA-TTTTGGCAGCCACGCACCTT-GCATGA--CCCACAATGAACAATTGCTGACCCCGCC-AAATAGGAAGCCGCCGAGCTCGGAAAGGGTTCCTTCAAGTACGCATGGGTTCTTGACAAGCTCAAGGCCGAGCGTGAGCGTGGTATCACCATTGATATCGCT-CTCTGGAAGTTCGAGACCAACGAGTACAATGTCACCGTCATT-GGTTAGTATCCCTGCCCACA--ATATGTGTCAT-GTCTCTGAACTCAAGACTAACCTTGCAATACAGACGCTCCCGGTC-ACCGTGATTTCATCAAGAACATGA---------------------------------------------------------------------------------------------------------------------------------------------------------------------------------------------------------------------------------------------------------------------------------------------------------------------------------------------------------------------------GTGCTGCTTTCTGGTATGTAGC-C-------CATCTA--CCTCGACGC-GCCTCAAT---------------------ACGACA-CCCCCG--GCAACTCGACC-----A---CGATAATCTCAAC---TGC-TTGGTTGGAACCATACGAAAGAC-TCGATACTGACCGGTCTATGATAGGCAAACCATCTCTGGCGAGCACGGTCTCGACAGCAATGGAGTGTACGTACCCTTTCCCTGGCTGTTCGCTTTCTCGTGAACATGTCAGCTAACAGTCG-TGCTTGTTCAGCTACAACGGTACCTCCGAGCTCCAGCTCGAGCGCATGAGCGTCTACTTCAACGAGGCTTCCGGCAACAAGTACGTTCCTCGTGCCGTCCTCGTCGATCTCGAGCCCGGTACCATGGATGCCGTCCGCGCCGGTCCTTTCGGTCAGCTCTTCCGCCCTGACAACTTCGTCTTCGG-TCAGTCCGGTGCC---GGAAACAACTGGGCCAA
>Pestalotiopsis_unicolor_MFLUCC12_0276_
CATTATAGAGTTTTCT------AAACTCCCAA-CCCATGTGAACTTACCATT--GTTGCCTCGGCAGAA-GCTACCTGGT--TACCTTACCTT-GGAACGGCCTACCCTGTAGCGCCTTACCCTGGAACGGCCTACCCTGTAAC-GGCTGCCGGTGGACTACCAAACTCTTGTTATTTTATTGTAATCTGAGCGTCTTATTTTAATAAGTCAAAACTTTCAACAACGGATCTCTTGGTTCTGGCATCGATGAAGAACGCAGCGAAATGCGATAAGTAATGTGAATTGCAGAATTCAGTGAATCATCGAATCTTTGAACGCACATTGCGCCCATTAGTATTCTAGTGGGCATGCCTGTTCGAGCGTCATTTCAACCCTTAAGCCTAGCTTAGTGTTGGGAGCCTACTG--CTTTTGCTAGCGGTAGCTCCTGAAATACAACGGCGGATCTGCGATATCCTCTGAGCGTAGTAA------TTTT-TATCTCGCTTTT-GACTGGAGTT-GCAGCGTCTTTAGCCGCTAAACCCCCC-AAATTTTTAATGGTTGACCTCGGATCAGGT---------------------------------------------------------------------------------------------------------------------------------------------------------------------------------------------------------------------------------------------------------------------------------------------------------------------------------------------------------------------------------------------------------------------------------------------------------------------------------------------------------------------------------------------------------------------------------------------------------------------------------------------------------------------------------------------------------------------------------------------------------------------------------------------------------------------------------------------------------------------------------------------------------------------------------------------------------------------------------CGGTGCTGCTTTCTGGTATGTAGC-C-------CATCTA--CCTCGACAC-GCCTCAAT---------------------ACGACAACCCCCC--GCAACTCGACA-----A---CGACGTTCTCAACAAGTGC-TTGGTTGGAAACAAGGGAAAGAC-TTGATACTGACCGGTCCCTGATAGGCAAACCATCTCTGGCGAGCACGGTCTCGACAGCAATGGAGTGTACGTACCCTTTCCTTGGCTACTTGCTTTCCCACGAACATCTCAGCTAACACTCG-TGGTTTTTCAGCTACAACGGTACCTCCGAGCTCCAGCTCGAGCGCATGAGCGTCTACTTCAACGAGGCTTCCGGCAACAAGTACGTTCCTCGTGCCGTCCTCGTCGATCTCGAGCCCGGTACCATGGATGCCGTCCGCGCCGGTCCTTTCGGTCAGCTCTTCCGCCCTGACAACTTCGTCTTCGG-TCAGTCCGGTGCC---GGAAACAACTGGGCCAA
>Pestalotiopsis_unicolor_MFLUCC12_0275_
CATTATAGAGTTTTCT------AAACTCCCAA-CCCATGTGAACTTACCATT--GTTGCCTCGGCAGAA-GCTACCTGGT--TACCTTACCTT-GGAACGGCCTACCCTGTAGCGCCTTACCCTGGAACGGCCTACCCTGTAAC-GGCTGCCGGTGGACTACCAAACTCTTGTTATTTTATTGTAATCTGAGCGTCTTATTTTAATAAGTCAAAACTTTCAACAACGGATCTCTTGGTTCTGGCATCGATGAAGAACGCAGCGAAATGCGATAAGTAATGTGAATTGCAGAATTCAGTGAATCATCGAATCTTTGAACGCACATTGCGCCCATTAGTATTCTAGTGGGCATGCCTGTTCGAGCGTCATTTCAACCCTTAAGCCTAGCTTAGTGTTGGGAGCCTACTG--CTTTTGCTAGCGGTAGCTCCTGAAATACAACGGCGGATCTGCGATATCCTCTGAGCGTAGTAA------TTTT-TATCTCGCTTTT-GACTGGAGTT-GCAGCGTCTTTAGCCGCTAAACCCCCC-AA-TTTTTAATGGTTGACCTCGGATCAGGTCGAGAAGGTTAGTCATCCTCACAA---------T-CCCATCA--T-TC---CCATC--------CTCATCATCG-T------CGCCTCGCGAA-CAT--TTTTCAAC----C--GGTGCCGAGAA---------TCT-G---------TTTT------CGCACCTG-CCCA--TTTTCCCAGACACTTACCCC--------G---CCGCACGACCCCG-CGGTGCAAACG-AAAAAGTTCTTA--TCACAGCCCCACATCGCA------CAAACA-TTTTGGCAGCCATGCACCTT-CCAAGA--CCCAC-ATGAACAATTGCTGACCCCGCC-AAATAGGAAGCCGCCGAGCTCGGAAAGGGTTCCTTCAAGTACGCATGGGTTCTTGACAAGCTCAAGGCCGAGCGTGAGCGTGGTATCACCATCGATATCGCT-CTCTGGAAGTTCGAGACCAACGAGTACAATGTCACCGTCATT-GGTTAGTAACCTTGTCCATA--CGATGTACCAT-GCAACTGAATGT-ATACTAACACGGCAAAACAGATGCTCCCGGTC-ACCGTGATTTCATCAAGAACATGA-------------------------------------------------------------------------------------------------------------------------------------------------------------------------------------------------------------------------------------------------------------------------------------------------------------------------------------------------------------------------CGGTGCTGCTTTCTGGTATGTAGC-C-------CATCTA--CCTCGACAC-GCCTCAAT---------------------ACGACAACCCCCC--GCAACTCGACA-----A---CGACGTTCTCAACAAGTGC-TTGGTTGGAAACAAGGGAAAGAC-TTGATACTGACCGGTCCCTGATAGGCAAACCATCTCTGGCGAGCACGGTCTCGACAGCAATGGAGTGTACGTACCCTTTCCTTGGCTACTTGCTTTCCCACGAACATCTCAGCTAACACTCG-TGGTTTTTCAGCTACAACGGTACCTCCGAGCTCCAGCTCGAGCGCATGAGCGTCTACTTCAACGAGGCTTCCGGCAACAAGTACGTTCCTCGTGCCGTCCTCGTCGATCTCGAGCCCGGTACCATGGATGCCGTCCGCGCCGGTCCTTTCGGTCAGCTCTTCCGCCCTGACAACTTCGTCTTCGG-TCAGTCCGGTGCC---GGAAACAACTGGGCCAA
>Pestalotiopsis_verruculosa_MFLUCC12_0274_
CATTATAGAGTTTTCT------AAACTCCCAA-CCCATGTGAACTTACCATT--GTTGCCTCGGCAGAA-GCTACCTGGT--TACCCTACCTT-GGAACGGCCTACCCTGTAGCGCCTTACCCTGGAACGGCCTACCCTGTAAC-GGCTGCCGGTGGACTACCAAACTCTTGTTATTTTATTGTAATCTGAGCGTCTTATTTTAATAAGTCAAAACTTTCAACAACGGATCTCTTGGTTCTGGCATCGATGAAGAACGCAGCGAAATGCGATAAGTAATGTGAATTGCAGAATTCAGTGAATCATCGAATCTTTGAACGCACATTGCGCCCATTAGTATTCTAGT-GGCATGCCTGTTCGAGCGTCATTTCAACCCTTAAGCCTAGCTTAGTGTTGGGAGCCTACCG--CTTTTGCTAGCGGTAGCTCCTGAAATACAACGGCGGATCTGCGATATCCTCTGAGCGTAGTAA------TTTT-TATCTCGCTTTT-GACTGGAGTT-GCAGCGTCTTTAGCCGCTAAACCCCCCAAATTTTTTAATGGTTGACCTCGGATCAGGTCGAGAAGGTTAGTCATCCACACAA---------T-CCCATCA--T-TC---CCATCATTCCCACCTTATCATCA-T------CGCCT--CAAA-CAT--CTTCCAAC----C--GGTGCCGAAAA---------TCT-G---------TTTT------CGCGCCTG-CCCA--TTTTCCCAGGCACTTACCCC--------G---CCGCACGACCCCG-CGGTGCAAACG-AAAAATTTCTTA--TCACAGCCCCACATCGCA------CAAACA-TTTTGGCAGCCATGCACTTT-CCAAGA--CCCACAATGAACAATTGCTGACCCCGCC-AAATAGGAAGCCGCCGAGCTCGGAAAGGGTTCCTTCAAGTACGCATGGGTTCTTGACAAGCTCAAGGCCGAGCGTGAGCGTGGTATCACCATTGATATCGCT-CTCTGGAAGTTCGAGACCAACGAGTACAATGTCACCGTCATT-GGTTAGTATCCCTGCCCACA--CGATGTATCAT-GTATCCGACCTT-GTGCTAACATGGCAACACAGATGCTCCCGGTC-ACCGTGA-TTCATCAAGAACATGA----------------------------------------------------------------------------------------------------------------------------------------------------------------------------------------------------------------------------------------------------------------------------------------------------------------------------------------------------------------------------------------------------------------------------------------------------------------------------------------------------------------------------------------------------------------------------------------------------------------------------------------------------------------------------------------------------------------------------------------------------------------------------------------------------------------------------------------------------------------------------------------------
>Pestalotiopsis_yanglingensis_LC4553_
-------------------------------A-CCCATGTGAACTTACCATT--GTTGCCTCGGCAGAA-GCTACCCGGT---ACCTTACCTT-GGAACGGCCTACCCTGTAGCGCCTTACCCTGGAACGGCTTACCCTGCAGC-GGCTGCCGGTGGACTACCAAACTCTTGTTATTTTTATGTTATCTGAGCGTCTTATTTTAATAAGTCAAAACTTTCAACAACGGATCTCTTGGTTCTGGCATCGATGAAGAACGCAGCGAAATGCGATAAGTAATGTGAATTGCAGAATTCAGTGAATCATCGAATCTTTGAACGCACATTGCGCCCATTAGTATTCTAGTGGGCATGCCTGTTCGAGCGTCATTTCAACCCTTAAGCCTAGCTTAGTGTTGGGAGCCTACTG--CTTTTGTTAGCTGTAGCTCCTGAAATACAACGGCGGATCTGCGATATCCTCTGAGCGTAGTAA-----TTTTT-TTCCTCGCTTTT-GACTGGAGTT-GCAGCGTCTTTAGCCGCTAAACCCCCC-AA-TTTTTAATGGTTGACCTC------------------------------CAA---------C-CCCATCA----TC----------------CTCACTATCA-T------TACCTCGCAAA-CAT---TTCCAAA----CC-GGTGTCGAAAA---------TCTGG-TGTTTCTTTTTT------CGCGCCTG-CCCA--CATTCCCAGACACTTACCCC--------G---CCGCACGACCCCG-CGGTGCAAACG-AAAAATTTCTTA--TCACAGCCCCACATCGCA------CAAACA-TTTTGGCAGCCATGCACTTT-TCATAA--CCCAC-ACGAGCATTTGCTGACCCCGCC-AAACAGGAAGCCGCCGAGCTCGGAAAGGGTTCCTTCAAGTACGCATGGGTTCTTGACAAGCTCAAGGCCGAGCGTGAGCGTGGTATCACCATCGATATCGCT-CTCTGGAAGTTCGAGACCAACGAGTACAATGTCACCGTCATT-GGTTAGTATCCCTGTCCACA--ACATCCATCAT-GCATCCGAAATC-AGACTAACACGGCACCACAGATGCTCCCGGTC-ACCGTGATTTTATCAAGAACATGA----------------------------------------------------------------------------------------------------------------------------------------------------------------------------------------------------------------------------------------------------------------------------------------------------------------------------------------------------------------------------TGCTGCTTTCTGGTATGTAGC-T-------CATCTA--CCTCGACGC-GCCTCAGC---------------------GCGACG-CCTCTC--GCAACTCGACA-----A---CGACGTTATCAAC---TAC-TTGGTTGAAACCAAGCGAAAGAC-TTGATACTGACAGGCCTCTGATAGGCAAACCATCTCTGGCGAGCACGGTCTCGACAGCAATGGAGTGTACGTACCGTACCCTTGGCTACCTACTT-CCCACGAACATGTCAGCTAACACTTG----TGGTTCAGCTACAACGGTACCTCCGAGCTCCAGCTCGAGCGCATGAGCGTCTACTTCAACGAGGCTTCCGGCAACAAGTACGTTCCTCGTGCCGTCCTCGTCGATCTCGAGCCCGGTACCATGGATGCCGTCCGCGCCGGTCCTTTCGGTCAGCTCTTCCGCCCTGACAACTTCGTCTTCGG-TCAGTCCGGTGCC---GGAAACAACTGGGCCAA
>Pestalotiopsis_yanglingensis_LC3412_
-------------------------------A-CCCATGTGAACTTACCATT--GTTGCCTCGGCAGAA-GCTACCCGGT---ACCTTACCTT-GGAACGGCCTACCCTGTAGCGCCTTACCCTGGAACGGCTTACCCTGCAGC-GGCTGCCGGTGGACTACCAAACTCTTGTTATTTTTATGTTATCTGAGCGTCTTATTTTAATAAGTCAAAACTTTCAACAACGGATCTCTTGGTTCTGGCATCGATGAAGAACGCAGCGAAATGCGATAAGTAATGTGAATTGCAGAATTCAGTGAATCATCGAATCTTTGAACGCACATTGCGCCCATTAGTATTCTAGTGGGCATGCCTGTTCGAGCGTCATTTCAACCCTTAAGCCTAGCTTAGTGTTGGGAGCCTACTG--CTTTTGTTAGCTGTAGCTCCTGAAATACAACGGCGGATCTGCGATATCCTCTGAGCGTAGTAA-----TTTTT-TTCCTCGCTTTT-GACTGGAGTT-GCAGCGTCTTTAGCCGCTAAACCCCCC-AA-TTTTTAATGGTTGACCTC--------------------------------------------------A---------TCATC--------CTCACTATCA-T------TACCTCGCA-A-CAT---TTCCAAA----CC-GGTGTCGAAAA---------TCTGGTGTTTCTTTTTTT------CGCGCCTG-CCCA--CATTCCCAGACACTTACCCC--------G---CCGCACGACCCCG-CGGTGCAAACG-AAAAATTTCTTA--TCACAGCCCCACATCGCA------CAAACA-TTTTGGCAGCCATGCACTTT-TCATAA--CCCAC-ACGAGCATTTGCTGACCCCGCC-AAACAGGAAGCCGCCGAGCTCGGAAAGGGTTCCTTCAAGTACGCATGGGTTCTTGACAAGCTCAAGGCCGAGCGTGAGCGTGGTATCACCATCGATATCGCT-CTCTGGAAGTTCGAGACCAACGAGTACAATGTCACCGTCATT-GGTTAGTATCCCTGTCCACA--ACATCCATCAT-GCATCCGAAATC-AGACTAACACGGCACCACAGATGCTCCCGGTC-ACCGTGATTTCATCAAGAACATGACCCAGGCCCTTCCCCTCTATTTACTATACGGACCTACCCTGGACGCGTCCAAAACTCAATGGCCCCCTG-ATTTCTACCCCACATCCTC--------TCGAGAAAGC---TGTGTGCGCGCCAGA----------GAAGAGGA---AGCAGCAGCAGATTCATCCCAACTCGCGCCC--GTCCTCG-ATCTGCCATCGTG----ATTCAA----CAAGGATATTTAGCTAACCCGTCTCTTTTCCCCTGTCGATAGGTTCACCTCCAGACCGGTCAATGCGTAAGT-ACATACCAAATCCCGCGA--TAGCGTG----CCCGAAACACTAGAGCTCACATTCACGAACAGGGTAACCAAATTGGTGCTGCCTTCTGGTATGTAGC-T-------CATCTA--CCTCGACGC-GCCTCAGC---------------------GCGACG-CCTCTC--GCAACTCGACA-----A---CGACGTTATCAAC---TAC-TTGGTTGAAACCAAGCGAAAGAC-TTGATACTGACAGGCCTCTGATAGGCAAACCATCTCTGGCGAGCACGGTCTCGACAGCAATGGAGTGTACGTACCGTACCCTTGGCTACCTACTT-CCCACGAACATGTCAGCTAACACTTG----TGGTTCAGCTACAACGGTACCTCCGAGCTCCAGCTCGAGCGCATGAGCGTCTACTTCAACGAGGCTTCCGGCAACAAGTACGTTCCTCGTGCCGTCCTCGTCGATCTCGAGCCCGGTACCATGGATGCCGTCCGCGCCGGTCCTTTCGGTCAGCTCTTCCGCCCTGACAACTTCGTCTTCGG-TCAGTCCGGTGCC---GGAAACAACTGGGCCAA
>Pestalotiopsis_yunnanensis_HMAS_96359
CATTATCGAGTTTTAT------AAACTCCCAA-CCCATGTGAACTTACCATT--GTTGCCTCGGCAGAA-GCTACCTGGT--TACCCTACCTT-GGAACGGCCTACCCTGTAGCGCCTTACCCTGGAACGGCCTACCCTGTAAC-GACTGCCGGTGGACTACCAAACTCTTGTTATTTTATTGTAATCTGAGCGTCTTATTTTAATAAGTCAAAACTTTCAACAACGGATCTCTTGGTTCTGGCATCGATGAAGAACGCAGCGAAATGCGATAAGTAATGTGAATTGCAGAATTCAGTGAATCATCGAATCTTTGAACGCACATTGCGCCCATTAGTATTCTAGTGGGCATGCCTGTTCGAGCGTCATTTCAACCCTTAAGCCTAGCTTAGTGTTGGGAGCCTACTA--CTTTTGCTAGCGGTAGCTCCTGAAATACAACGGCGGATCTGCGATATCCTCTGAGCGTAGTAA------TTTT-TATCTCGCTTTT-GACTGGAGTT-GCAGCGTCTTTAGCCGTTAACCCCCC--AATTTTTTAATGGGTG-CCTCGGATCAGT-------------------------------------------------------------------------------------------------------------------------------------------------------------------------------------------------------------------------------------------------------------------------------------------------------------------------------------------------------------------------------------------------------------------------------------------------------------------------------------------------------------------------------------------------------------------------------------------------------------------------------------------------------------------------------------------------------------------------------------------------------------------------------------------------------------------------------------------------------------------------------------------------------------------------------------------------------------------------------------------------------------------------------------------------------------------------------------------------------------------------------------------------------------------------------------------------------------------------------------------------------------------------------------------------------------------------------------------------------------------------------------------------------------------------------------------------------------------------------------------------------
>Pestalotiopsis phoebes WZ0093
CATTATAGAGTTTTCT------AAACTCCCAA-CCCATGTGAACTTACCATT--GTTGCCTCGGCAGAA-GCTGCTCGGT-GCACCTTACCCT-GGAACGGCCTACCCTGTAGCGCCTTACCCTGGAACGGCTTACCCTGTAGC-GGCTGCCGGTGGACTACCAAACTCTTGTTATTTTATTGTAATCTGAGCGTCTTATTTTAATAAGTCAAAACTTTCAACAACGGATCTCTTGGTTCTGGCATCGATGAAGAACGCAGCGAAATGCGATAAGTAATGTGAATTGCAGAATTCAGTGAATCATCGAATCTTTGAACGCACATTGCGCCCATTAGTATTCTAGTGGGCATGCCTGTTCGAGCGTCATTTCAACCCTTAAGCCTAGCTTAGTGTTGGGAGCCTACTG--CTTTTGCTAGCAGTAGCTCCTGAAATACAACGGCGGATCTGCGATATCCTCTGAGCGTAGTAA-----ATTTT-TATCTCGCTTTT-GACTGGAGTT-GCAGCGTCTTTAGCCGCTAAATCCCCC-AA-TTTTTAATGGTTGACCTCGGATCAGGT----AAGGTTAGTCATTCTCACAA---------T-CCCATCA--T-TC---CCATC--------CTCATCATCA-T------CGCCTCGCAAA-CAT--TTTCCAAC----C--GGCGCCGAAAA---------TCC-G---------TTTT------CGCACCTG-CCCA--TTTTCCCAGACACTTACCCC--------G---CCGCACGACCCCG-CGGTGCAAACG-AAAAATTTCTTA--TCACAGCCCCACATCGCA------CAAACA-TTTTGACAGCCATGCACTTT-CCATGA--CCCACAATGAACAATTGCTGACCCCGCC-AAATAGGAAGCCGCCGAGCTCGG-----------------------------------------------------------------------------------------------------------------------------------------------------------------------------------------------------------------------------------CCCCAGACCTTCCCCTCTATTTACTATAGAGACCTACCCTGGACGCGTCC-AAACTCAATGG-CCCCTG-ATTTCTACCCCACATCTTC-AACAACAGAGAGAAAGC-----TGTGTGCGCCCGA----------GAAGAGGA---AGCAGCAGCAGATTCATCCCAACTCGCGCCC--GTCCTCG-ATCTGCCATCGTG----ATTCAA----CAGGGATATCTAGCTAACCCGTCTCTTTT-CCCTGTCGATAGGTTCACCTCCAGACCGGTCAATGCGTAAGT-ACATGCCAAATCCCGCGA--TAGCGTG----CCCAAAACACCAGAGCTCACATTCACAAACAGGGTAACCAAATCGGTGCTGCCTTCTGGTACGTGGT-C-------CATCTA--CCTCGACAC-GCCTCAAT---------------------ACGACAACCCTCC--GCAACTCGACA-----A---CGACGTTCTCAACAACTGC-TTGGTTGGAACCAAAGAAAAGAC-TTGATACTGACCGGTCTCTGATAGGCAAACCATCTCTGGCGAGCACGGTCTCGACAGCAATGGAGTGTACGTACCCTTTCCTTGGCTACTTGCTTTCCCACGAACATGTCAGCTAACACTCG-TGCTTGTTCAGCTACAACGGTACCTCCGAGCTCCAGCTCGAGCGCATGAGCGTCTACTTCAACGAGGCTTCCGGCAACAAGTACGTTCCTCGTGCCGTCCTCGTCGATCTCGAGCCCGGTACCATGGATGCCGTCCGCGCCGGTCCTTTCGGTCAGCTCTTCCGCCCTGACAACTTCGTCTTCGG-TCAGTCCGGTGCC---GGAAAC-----------
>Pestalotiopsis phoebes WZ0092
CATTATAGAGTTTTCT------AAACTCCCAA-CCCATGTGAACTTACCATT--GTTGCCTCGGCAGAA-GCTGCTCGGT-GCACCTTACCCT-GGAACGGCCTACCCTGTAGCGCCTTACCCTGGAACGGCTTACCCTGTAGC-GGCTGCCGGTGGACTACCAAACTCTTGTTATTTTATTGTAATCTGAGCGTCTTATTTTAATAAGTCAAAACTTTCAACAACGGATCTCTTGGTTCTGGCATCGATGAAGAACGCAGCGAAATGCGATAAGTAATGTGAATTGCAGAATTCAGTGAATCATCGAATCTTTGAACGCACATTGCGCCCATTAGTATTCTAGTGGGCATGCCTGTTCGAGCGTCATTTCAACCCTTAAGCCTAGCTTAGTGTTGGGAGCCTACTG--CTTTTGCTAGCAGTAGCTCCTGAAATACAACGGCGGATCTGCGATATCCTCTGAGCGTAGTAA-----ATTTT-TATCTCGCTTTT-GACTGGAGTT-GCAGCGTCTTTAGCCGCTAAATCCCCC-AA-TTTTTAATGGTTGACCTCGGATCAGGT----AAGGTTAGTCATTCTCACAA---------T-CCCATCA--T-TC---CCATC--------CTCATCATCA-T------CGCCTCGCAAA-CAT--TTTCCAAC----C--GGCGCCGAAAA---------TCC-G---------TTTT------CGCACCTG-CCCA--TTTTCCCAGACACTTACCCC--------G---CCGCACGACCCCG-CGGTGCAAACG-AAAAATTTCTTA--TCACAGCCCCACATCGCA------CAAACA-TTTTGACAGCCATGCACTTT-CCATGA--CCCACAATGAACAATTGCTGACCCCGCC-AAATAGGAAGCCGCCGAGCTCGG-----------------------------------------------------------------------------------------------------------------------------------------------------------------------------------------------------------------------------------CCCCAGACCTTCCCCTCTATTTACTATAGAGACCTACCCTGGACGCGTCC-AAACTCAATGG-CCCCTG-ATTTCTACCCCACATCTTC-AACAACAGAGAGAAAGC-----TGTGTGCGCCCGA----------GAAGAGGA---AGCAGCAGCAGATTCATCCCAACTCGCGCCC--GTCCTCG-ATCTGCCATCGTG----ATTCAA----CAGGGATATCTAGCTAACCCGTCTCTTTT-CCCTGTCGATAGGTTCACCTCCAGACCGGTCAATGCGTAAGT-ACATGCCAAATCCCGCGA--TAGCGTG----CCCAAAACACCAGAGCTCACATTCACAAACAGGGTAACCAAATCGGTGCTGCCTTCTGGTACGTGGT-C-------CATCTA--CCTCGACAC-GCCTCAAT---------------------ACGACAACCCTCC--GCAACTCGACA-----A---CGACGTTCTCAACAACTGC-TTGGTTGGAACCAAAGAAAAGAC-TTGATACTGACCGGTCTCTGATAGGCAAACCATCTCTGGCGAGCACGGTCTCGACAGCAATGGAGTGTACGTACCCTTTCCTTGGCTACTTGCTTTCCCACGAACATGTCAGCTAACACTCG-TGCTTGTTCAGCTACAACGGTACCTCCGAGCTCCAGCTCGAGCGCATGAGCGTCTACTTCAACGAGGCTTCCGGCAACAAGTACGTTCCTCGTGCCGTCCTCGTCGATCTCGAGCCCGGTACCATGGATGCCGTCCGCGCCGGTCCTTTCGGTCAGCTCTTCCGCCCTGACAACTTCGTCTTCGG-TCAGTCCGGTGCC---GGAAAC-----------
>Pestalotiopsis phoebes WZ0094
CATTATAGAGTTTTCT------AAACTCCCAA-CCCATGTGAACTTACCATT--GTTGCCTCGGCAGAA-GCTGCTCGGT-GCACCTTACCCT-GGAACGGCCTACCCTGTAGCGCCTTACCCTGGAACGGCTTACCCTGTAGC-GGCTGCCGGTGGACTACCAAACTCTTGTTATTTTATTGTAATCTGAGCGTCTTATTTTAATAAGTCAAAACTTTCAACAACGGATCTCTTGGTTCTGGCATCGATGAAGAACGCAGCGAAATGCGATAAGTAATGTGAATTGCAGAATTCAGTGAATCATCGAATCTTTGAACGCACATTGCGCCCATTAGTATTCTAGTGGGCATGCCTGTTCGAGCGTCATTTCAACCCTTAAGCCTAGCTTAGTGTTGGGAGCCTACTG--CTTTTGCTAGCAGTAGCTCCTGAAATACAACGGCGGATCTGCGATATCCTCTGAGCGTAGTAA-----ATTTT-TATCTCGCTTTT-GACTGGAGTT-GCAGCGTCTTTAGCCGCTAAATCCCCC-AA-TTTTTAATGGTTGACCTCGGATCAGGT----AAGGTTAGTCATTCTCACAA---------T-CCCATCA--T-TC---CCATC--------CTCATCATCA-T------CGCCTCGCAAA-CAT--TTTCCAAC----C--GGCGCCGAAAA---------TCC-G---------TTTT------CGCACCTG-CCCA--TTTTCCCAGACACTTACCCC--------G---CCGCACGACCCCG-CGGTGCAAACG-AAAAATTTCTTA--TCACAGCCCCACATCGCA------CAAACA-TTTTGACAGCCATGCACTTT-CCATGA--CCCACAATGAACAATTGCTGACCCCGCC-AAATAGGAAGCCGCCGAGCTCGG-----------------------------------------------------------------------------------------------------------------------------------------------------------------------------------------------------------------------------------CCCCAGACCTTCCCCTCTATTTACTATAGAGACCTACCCTGGACGCGTCC-AAACTCAATGG-CCCCTG-ATTTCTACCCCACATCTTC-AACAACAGAGAGAAAGC-----TGTGTGCGCCCGA----------GAAGAGGA---AGCAGCAGCAGATTCATCCCAACTCGCGCCC--GTCCTCG-ATCTGCCATCGTG----ATTCAA----CAGGGATATCTAGCTAACCCGTCTCTTTT-CCCTGTCGATAGGTTCACCTCCAGACCGGTCAATGCGTAAGT-ACATGCCAAATCCCGCGA--TAGCGTG----CCCAAAACACCAGAGCTCACATTCACAAACAGGGTAACCAAATCGGTGCTGCCTTCTGGTACGTGGT-C-------CATCTA--CCTCGACAC-GCCTCAAT---------------------ACGACAACCCTCC--GCAACTCGACA-----A---CGACGTTCTCAACAACTGC-TTGGTTGGAACCAAAGAAAAGAC-TTGATACTGACCGGTCTCTGATAGGCAAACCATCTCTGGCGAGCACGGTCTCGACAGCAATGGAGTGTACGTACCCTTTCCTTGGCTACTTGCTTTCCCACGAACATGTCAGCTAACACTCG-TGCTTGTTCAGCTACAACGGTACCTCCGAGCTCCAGCTCGAGCGCATGAGCGTCTACTTCAACGAGGCTTCCGGCAACAAGTACGTTCCTCGTGCCGTCCTCGTCGATCTCGAGCCCGGTACCATGGATGCCGTCCGCGCCGGTCCTTTCGGTCAGCTCTTCCGCCCTGACAACTTCGTCTTCGG-TCAGTCCGGTGCC---GGAAAC-----------
>Pestalotiopsis spatholobi BW1203
CATTATAGAGTTTTCT------AAACTCCCAA-CCCATGTGAACTTACCATT--GTTGCCTCGGCAGAA-GCTGCCCGGT-GCACCTTACCTT-GGAACGGCCTACCCTGTAGCGCCTTACCCTGGAACGGCTTACCCTGCAAC-GGCTGCCGGTGGACTACCAAACTCTTGTTATTTTATGGTTATCTGAGCGTCTTATTTTAATAAGTCAAAACTTTCAACAACGGATCTCTTGGTTCTGGCATCGATGAAGAACGCAGCGAAATGCGATAAGTAATGTGAATTGCAGAATTCAGTGAATCATCGAATCTTTGAACGCACATTGCGCCCATTAGTATTCTAGTGGGCATGCCTGTTCGAGCGTCATTTCAACCCTTAAGCCTAGCTTAGTGTTGGGAGCCTACTG--CTTTTGCTAGCTGTAGCTCCTGAAATACAACGGCGGATCTGCGATATCCTCTGAGCGTAGTAA------TTTT-TATCTCGCTTTT-GACTGGAGTT-GCAGCGTCTTTAGCCGCTAAACCCCCC-AA-TTTTTAATGGTTGACCTCGGATCAGGT--AGAAGGTTAGTCATGCTCACAG---------T-CCCATCA---------TCCTC--------ATCATCATCA-T------TGCCTCGCAAA-CAT--TTTCCAAC----C--GGTGCCGAAAT---------TCT-G---------TTTT------CGCATCTG-CCCA--TTTTCCCAGACACTTACCCC--------G---CCGCACGACCCCG-CGGTGCAAACG-AAAAATTTCTTA--TCACAGCCCCACTTCACA-------TAACA-TTTTGGCAGCCACGCAATTT-GCATGA--TCCACAATGAACGATTGCTGACCCCACC-AAATAGGAAGCCGCCGAGCTCGGT----------------------------------------------------------------------------------------------------------------------------------------------------------------------------------------------------------------------------------CCCCAGACCTTCCCCTCTATTTACTATACCGACCTACCCTGGACGCGTCCCAAACTCAATGGCCCCCTG-ATTTCTACCCCACATCCTC--------GCGAGAAAGC-----TGTGTGCGCCCGA----------GAAGAGGA---AGCAGCAGCAGATTCATCCCAACTCGCGCCC--GTTTTCG-ATCTGCCATCGTG----ATGCTA----CAGGGATATCTAGCTAACCCTTCTCTTTT-CCCTGTCGATAGGTTCACCTCCAGACCGGTCAATGCGTAAGT-ACATGCCAAATCCCGCGA--TAGCGTG----CCCAAAACACCAAAGCTCACATTCACGAACAGGGTAACCAAATTGGTGCTGCCTTCTGGTATGTAGT-C-------CATCTA--CCTCGACAC-GCCTCAAT---------------------ACGACA-CCCTCC--GCAACTCGACG-----A---CGGCATTCTCGGC---TAC-TTGGTTGGAACCAAACGAAAGAC-TTGATACTGACCGGTCTCTGATAGGCAAACCATCTCTGGCGAGCACGGTCTCGACAGCAATGGAGTGTACGTACCGTTTCCTTGGCTACTTGCTTTCCCACGAACATGTTAGCTAACACTCG-TGCTTGCTCAGCTACAACGGCACCTCCGAGCTCCAGCTCGAGCGCATGAGCGTCTACTTCAACGAGGCTTCCGGCAACAAGTACGTTCCTCGTGCTGTCCTCGTCGATCTCGAGCCCGGTACCATGGACGCCGTCCGCGCCGGTCCTTTCGGCCAGCTCTTCCGCCCTGACAACTTCGTCTTCGG-TCAGTCCGGTGCC---GGAAA------------
>Pestalotiopsis spatholobi BW1201
CATTATAGAGTTTTCT------AAACTCCCAA-CCCATGTGAACTTACCATT--GTTGCCTCGGCAGAA-GCTGCCCGGT-GCACCTTACCTT-GGAACGGCCTACCCTGTAGCGCCTTACCCTGGAACGGCTTACCCTGCAAC-GGCTGCCGGTGGACTACCAAACTCTTGTTATTTTATGGTTATCTGAGCGTCTTATTTTAATAAGTCAAAACTTTCAACAACGGATCTCTTGGTTCTGGCATCGATGAAGAACGCAGCGAAATGCGATAAGTAATGTGAATTGCAGAATTCAGTGAATCATCGAATCTTTGAACGCACATTGCGCCCATTAGTATTCTAGTGGGCATGCCTGTTCGAGCGTCATTTCAACCCTTAAGCCTAGCTTAGTGTTGGGAGCCTACTG--CTTTTGCTAGCTGTAGCTCCTGAAATACAACGGCGGATCTGCGATATCCTCTGAGCGTAGTAA------TTTT-TATCTCGCTTTT-GACTGGAGTT-GCAGCGTCTTTAGCCGCTAAACCCCCC-AA-TTTTTAATGGTTGACCTCGGATCAGGT--AGAAGGTTAGTCATGCTCACAG---------T-CCCATCA---------TCCTC--------ATCATCATCA-T------TGCCTCGCAAA-CAT--TTTCCAAC----C--GGTGCCGAAAT---------TCT-G---------TTTT------CGCATCTG-CCCA--TTTTCCCAGACACTTACCCC--------G---CCGCACGACCCCG-CGGTGCAAACG-AAAAATTTCTTA--TCACAGCCCCACTTCACA-------TAACA-TTTTGGCAGCCACGCAATTT-GCATGA--TCCACAATGAACGATTGCTGACCCCACC-AAATAGGAAGCCGCCGAGCTCGGT----------------------------------------------------------------------------------------------------------------------------------------------------------------------------------------------------------------------------------CCCCAGACCTTCCCCTCTATTTACTATACCGACCTACCCTGGACGCGTCCCAAACTCAATGGCCCCCTG-ATTTCTACCCCACATCCTC--------GCGAGAAAGC-----TGTGTGCGCCCGA----------GAAGAGGA---AGCAGCAGCAGATTCATCCCAACTCGCGCCC--GTTTTCG-ATCTGCCATCGTG----ATGCTA----CAGGGATATCTAGCTAACCCTTCTCTTTT-CCCTGTCGATAGGTTCACCTCCAGACCGGTCAATGCGTAAGT-ACATGCCAAATCCCGCGA--TAGCGTG----CCCAAAACACCAAAGCTCACATTCACGAACAGGGTAACCAAATTGGTGCTGCCTTCTGGTATGTAGT-C-------CATCTA--CCTCGACAC-GCCTCAAT---------------------ACGACA-CCCTCC--GCAACTCGACG-----A---CGGCATTCTCGGC---TAC-TTGGTTGGAACCAAACGAAAGAC-TTGATACTGACCGGTCTCTGATAGGCAAACCATCTCTGGCGAGCACGGTCTCGACAGCAATGGAGTGTACGTACCGTTTCCTTGGCTACTTGCTTTCCCACGAACATGTTAGCTAACACTCG-TGCTTGCTCAGCTACAACGGCACCTCCGAGCTCCAGCTCGAGCGCATGAGCGTCTACTTCAACGAGGCTTCCGGCAACAAGTACGTTCCTCGTGCTGTCCTCGTCGATCTCGAGCCCGGTACCATGGACGCCGTCCGCGCCGGTCCTTTCGGCCAGCTCTTCCGCCCTGACAACTTCGTCTTCGG-TCAGTCCGGTGCC---GGAAA------------
>Pestalotiopsis spatholobi BW1204
CATTATAGAGTTTTCT------AAACTCCCAA-CCCATGTGAACTTACCATT--GTTGCCTCGGCAGAA-GCTGCCCGGT-GCACCTTACCTT-GGAACGGCCTACCCTGTAGCGCCTTACCCTGGAACGGCTTACCCTGCAAC-GGCTGCCGGTGGACTACCAAACTCTTGTTATTTTATGGTTATCTGAGCGTCTTATTTTAATAAGTCAAAACTTTCAACAACGGATCTCTTGGTTCTGGCATCGATGAAGAACGCAGCGAAATGCGATAAGTAATGTGAATTGCAGAATTCAGTGAATCATCGAATCTTTGAACGCACATTGCGCCCATTAGTATTCTAGTGGGCATGCCTGTTCGAGCGTCATTTCAACCCTTAAGCCTAGCTTAGTGTTGGGAGCCTACTG--CTTTTGCTAGCTGTAGCTCCTGAAATACAACGGCGGATCTGCGATATCCTCTGAGCGTAGTAA------TTTT-TATCTCGCTTTT-GACTGGAGTT-GCAGCGTCTTTAGCCGCTAAACCCCCC-AA-TTTTTAATGGTTGACCTCGGATCAGGT--AGAAGGTTAGTCATGCTCACAG---------T-CCCATCA---------TCCTC--------ATCATCATCA-T------TGCCTCGCAAA-CAT--TTTCCAAC----C--GGTGCCGAAAT---------TCT-G---------TTTT------CGCATCTG-CCCA--TTTTCCCAGACACTTACCCC--------G---CCGCACGACCCCG-CGGTGCAAACG-AAAAATTTCTTA--TCACAGCCCCACTTCACA-------TAACA-TTTTGGCAGCCACGCAATTT-GCATGA--TCCACAATGAACGATTGCTGACCCCACC-AAATAGGAAGCCGCCGAGCTCGGT----------------------------------------------------------------------------------------------------------------------------------------------------------------------------------------------------------------------------------CCCCAGACCTTCCCCTCTATTTACTATACCGACCTACCCTGGACGCGTCCCAAACTCAATGGCCCCCTG-ATTTCTACCCCACATCCTC--------GCGAGAAAGC-----TGTGTGCGCCCGA----------GAAGAGGA---AGCAGCAGCAGATTCATCCCAACTCGCGCCC--GTTTTCG-ATCTGCCATCGTG----ATGCTA----CAGGGATATCTAGCTAACCCTTCTCTTTT-CCCTGTCGATAGGTTCACCTCCAGACCGGTCAATGCGTAAGT-ACATGCCAAATCCCGCGA--TAGCGTG----CCCAAAACACCAAAGCTCACATTCACGAACAGGGTAACCAAATTGGTGCTGCCTTCTGGTATGTAGT-C-------CATCTA--CCTCGACAC-GCCTCAAT---------------------ACGACA-CCCTCC--GCAACTCGACG-----A---CGGCATTCTCGGC---TAC-TTGGTTGGAACCAAACGAAAGAC-TTGATACTGACCGGTCTCTGATAGGCAAACCATCTCTGGCGAGCACGGTCTCGACAGCAATGGAGTGTACGTACCGTTTCCTTGGCTACTTGCTTTCCCACGAACATGTTAGCTAACACTCG-TGCTTGCTCAGCTACAACGGCACCTCCGAGCTCCAGCTCGAGCGCATGAGCGTCTACTTCAACGAGGCTTCCGGCAACAAGTACGTTCCTCGTGCTGTCCTCGTCGATCTCGAGCCCGGTACCATGGACGCCGTCCGCGCCGGTCCTTTCGGCCAGCTCTTCCGCCCTGACAACTTCGTCTTCGG-TCAGTCCGGTGCC---GGAAA------------
>Pestalotiopsis spatholobi BW1213
CATTATAGAGTTTTCT------AAACTCCCAA-CCCATGTGAACTTACCATT--GTTGCCTCGGCAGAA-GCTGCCCGGT-GCACCTTACCTT-GGAACGGCCTACCCTGTAGCGCCTTACCCTGGAACGGCTTACCCTGCAAC-GGCTGCCGGTGGACTACCAAACTCTTGTTATTTTATGGTTATCTGAGCGTCTTATTTTAATAAGTCAAAACTTTCAACAACGGATCTCTTGGTTCTGGCATCGATGAAGAACGCAGCGAAATGCGATAAGTAATGTGAATTGCAGAATTCAGTGAATCATCGAATCTTTGAACGCACATTGCGCCCATTAGTATTCTAGTGGGCATGCCTGTTCGAGCGTCATTTCAACCCTTAAGCCTAGCTTAGTGTTGGGAGCCTACTG--CTTTTGCTAGCTGTAGCTCCTGAAATACAACGGCGGATCTGCGATATCCTCTGAGCGTAGTAA------TTTT-TATCTCGCTTTT-GACTGGAGTT-GCAGCGTCTTTAGCCGCTAAACCCCCC-AA-TTTTTAATGGTTGACCTCGGATCAGGT--AGAAGGTTAGTCATGCTCACAG---------T-CCCATCA---------TCCTC--------ATCATCATCA-T------TGCCTCGCAAA-CAT--TTTCCAAC----C--GGTGCCGAAAT---------TCT-G---------TTTT------CGCATCTG-CCCA--TTTTCCCAGACACTTACCCC--------G---CCGCACGACCCCG-CGGTGCAAACG-AAAAATTTCTTA--TCACAGCCCCACTTCACA-------TAACA-TTTTGGCAGCCACGCAATTT-GCATGA--TCCACAATGAACGATTGCTGACCCCACC-AAATAGGAAGCCGCCGAGCTCGGT----------------------------------------------------------------------------------------------------------------------------------------------------------------------------------------------------------------------------------CCCCAGACCTTCCCCTCTATTTACTATACCGACCTACCCTGGACGCGTCCCAAACTCAATGGCCCCCTG-ATTTCTACCCCACATCCTC--------GCGAGAAAGC-----TGTGTGCGCCCGA----------GAAGAGGA---AGCAGCAGCAGATTCATCCCAACTCGCGCCC--GTTTTCG-ATCTGCCATCGTG----ATGCTA----CAGGGATATCTAGCTAACCCTTCTCTTTT-CCCTGTCGATAGGTTCACCTCCAGACCGGTCAATGCGTAAGT-ACATGCCAAATCCCGCGA--TAGCGTG----CCCAAAACACCAAAGCTCACATTCACGAACAGGGTAACCAAATTGGTGCTGCCTTCTGGTATGTAGT-C-------CATCTA--CCTCGACAC-GCCTCAAT---------------------ACGACA-CCCTCC--GCAACTCGACG-----A---CGGCATTCTCGGC---TAC-TTGGTTGGAACCAAACGAAAGAC-TTGATACTGACCGGTCTCTGATAGGCAAACCATCTCTGGCGAGCACGGTCTCGACAGCAATGGAGTGTACGTACCGTTTCCTTGGCTACTTGCTTTCCCACGAACATGTTAGCTAACACTCG-TGCTTGCTCAGCTACAACGGCACCTCCGAGCTCCAGCTCGAGCGCATGAGCGTCTACTTCAACGAGGCTTCCGGCAACAAGTACGTTCCTCGTGCTGTCCTCGTCGATCTCGAGCCCGGTACCATGGACGCCGTCCGCGCCGGTCCTTTCGGCCAGCTCTTCCGCCCTGACAACTTCGTCTTCGG-TCAGTCCGGTGCC---GGAAA------------
>Pestalotiopsis ficicola BW0046
CATTATAGAGTTTTCT------AAACTCCCAA-CCCATGTGAACTTACCATT--GTTGCCTCGGCAGAA-GCTGCTCGGT-GCACCTTACCTT-GGAACGGCCTACCCTGTAGCGCCTTACCCTGGAACGGCTTACCCTGTAGC-GGCTGCCGGTGGACTACCAAACTCTTGTTATTTTATTGTAATCTGAGCGTCTTATTTTAATAAGTCAAAACTTTCAACAACGGATCTCTTGGTTCTGGCATCGATGAAGAACGCAGCGAAATGCGATAAGTAATGTGAATTGCAGAATTCAGTGAATCATCGAATCTTTGAACGCACATTGCGCCCATTAGTATTCTAGTGGGCATGCCTGTTCGAGCGTCATTTCAACCCTTAAGCCTAGCTTAGTGTTGGGAGCCTACTG--CTTTTACTAGCTGTATCTCCTGAAATACAACGGCGGATCTGCGATATCCTCTGAGCGTAGTAA------TTTT-TATCTCGCTTTT-GACTGGAGTT-GCAGCGTCCTTAGCCGCTAAATCCCCC-AATTTTTTAATGGTTGACCTCGGATCAGGT---GAAGGTTAGTCATCCTCGCAA---------T-CCCATCA--T-CC---TCATC--------TTCATCATCA-T------CACCTCGCAAA-GAT---TTCCACA----CC-GGTGCCGAAAA---------TCT-G---------TTTT------CGCACCTG-CCCA--TTTTCCCAGACACTTACCCC--------G---CCGCACGACCCCG-CGGTGCAAACG-AAAAATTTCTTA--TCATAGCCCCACATCACA--------AACA-TTTTGGCAGCCACGCACTCT-GCATGA--CCCACAATGAACAATTGCTGACCCCGCC-AAATAGGAAGCCGCTGAGCTCGG----------------------------------------------------------------------------------------------------------------------------------------------------------------------------------------------------------------------------------------GGCCTTCCCCTCTATTTACTATACCGACCTACCCTGGACGCGTCC-AAACTCAATGGCCCCCTG-ATTTCTACCCCACATCCTC--------GAGAGAAAGC-----TGTGTGCGCCCGA----------GAAGAGGAAGAAGCAGCAGCAGATTCATCCCAACTCGCGCCC--GTCCTCG-ATCTGCCATCGTG----ATGCAA----CAGGGATATCTAGCTAACCTGTCTCTTTT-CCCTGTCGATAGGTTCACCTCCAGACCGGTCAATGCGTAAGT-ACATGCCAAATCCCGCGA--TAGCGTG----CCCAAAACACCAGAGCTCACATTCACGAATAGGGTAACCAAATTGGTGCTGCCTTCTGGTATGTAGC-C-------CATCTA--CCCCGACGC-GTCTCAAT---------------------ACGACA-CCCCCG--GCAACTCGACA-----A---CGACGTTCTCAAC---TGC-TTGGTTGAAACCAAATGAAAGAC-TTGATACTGATCGGTCTCTGATAGGCAAACCATCTCTGGCGAGCACGGTCTCGACAGCAATGGAGTGTACGTACCCTTTCCCTGGCTACTCGCTTTCTCGTGAACATGTCAGCTAACACTCG-TGCTTGTTCAGCTACAACGGTACCTCCGAGCTCCAGCTCGAGCGCATGAGCGTCTACTTCAACGAGGCTTCCGGCAACAAGTACGTTCCTCGTGCCGTCCTCGTCGATCTCGAGCCCGGTACCATGGATGCCGTCCGCGCCGGTCCTTTCGGTCAGCTCTTCCGCCCTGACAACTTCGTCTTCGG-TCAGTCCGGTGCC---GG---------------
>Pestalotiopsis ficicola BW0042
CATTATAGAGTTTTCT------AAACTCCCAA-CCCATGTGAACTTACCATT--GTTGCCTCGGCAGAA-GCTGCTCGGT-GCACCTTACCTT-GGAACGGCCTACCCTGTAGCGCCTTACCCTGGAACGGCTTACCCTGTAGC-GGCTGCCGGTGGACTACCAAACTCTTGTTATTTTATTGTAATCTGAGCGTCTTATTTTAATAAGTCAAAACTTTCAACAACGGATCTCTTGGTTCTGGCATCGATGAAGAACGCAGCGAAATGCGATAAGTAATGTGAATTGCAGAATTCAGTGAATCATCGAATCTTTGAACGCACATTGCGCCCATTAGTATTCTAGTGGGCATGCCTGTTCGAGCGTCATTTCAACCCTTAAGCCTAGCTTAGTGTTGGGAGCCTACTG--CTTTTACTAGCTGTATCTCCTGAAATACAACGGCGGATCTGCGATATCCTCTGAGCGTAGTAA------TTTT-TATCTCGCTTTT-GACTGGAGTT-GCAGCGTCCTTAGCCGCTAAATCCCCC-AATTTTTTAATGGTTGACCTCGGATCAGGT---GAAGGTTAGTCATCCTCGCAA---------T-CCCATCA--T-CC---TCATC--------TTCATCATCA-T------CACCTCGCAAA-GAT---TTCCACA----CC-GGTGCCGAAAA---------TCT-G---------TTTT------CGCACCTG-CCCA--TTTTCCCAGACACTTACCCC--------G---CCGCACGACCCCG-CGGTGCAAACG-AAAAATTTCTTA--TCATAGCCCCACATCACA--------AACA-TTTTGGCAGCCACGCACTCT-GCATGA--CCCACAATGAACAATTGCTGACCCCGCC-AAATAGGAAGCCGCTGAGCTCGG----------------------------------------------------------------------------------------------------------------------------------------------------------------------------------------------------------------------------------------GGCCTTCCCCTCTATTTACTATACCGACCTACCCTGGACGCGTCC-AAACTCAATGGCCCCCTG-ATTTCTACCCCACATCCTC--------GAGAGAAAGC-----TGTGTGCGCCCGA----------GAAGAGGAAGAAGCAGCAGCAGATTCATCCCAACTCGCGCCC--GTCCTCG-ATCTGCCATCGTG----ATGCAA----CAGGGATATCTAGCTAACCTGTCTCTTTT-CCCTGTCGATAGGTTCACCTCCAGACCGGTCAATGCGTAAGT-ACATGCCAAATCCCGCGA--TAGCGTG----CCCAAAACACCAGAGCTCACATTCACGAATAGGGTAACCAAATTGGTGCTGCCTTCTGGTATGTAGC-C-------CATCTA--CCCCGACGC-GTCTCAAT---------------------ACGACA-CCCCCG--GCAACTCGACA-----A---CGACGTTCTCAAC---TGC-TTGGTTGAAACCAAATGAAAGAC-TTGATACTGATCGGTCTCTGATAGGCAAACCATCTCTGGCGAGCACGGTCTCGACAGCAATGGAGTGTACGTACCCTTTCCCTGGCTACTCGCTTTCTCGTGAACATGTCAGCTAACACTCG-TGCTTGTTCAGCTACAACGGTACCTCCGAGCTCCAGCTCGAGCGCATGAGCGTCTACTTCAACGAGGCTTCCGGCAACAAGTACGTTCCTCGTGCCGTCCTCGTCGATCTCGAGCCCGGTACCATGGATGCCGTCCGCGCCGGTCCTTTCGGTCAGCTCTTCCGCCCTGACAACTTCGTCTTCGG-TCAGTCCGGTGCC---GG---------------
>Pestalotiopsis ficicola BW0043
CATTATAGAGTTTTCT------AAACTCCCAA-CCCATGTGAACTTACCATT--GTTGCCTCGGCAGAA-GCTGCTCGGT-GCACCTTACCTT-GGAACGGCCTACCCTGTAGCGCCTTACCCTGGAACGGCTTACCCTGTAGC-GGCTGCCGGTGGACTACCAAACTCTTGTTATTTTATTGTAATCTGAGCGTCTTATTTTAATAAGTCAAAACTTTCAACAACGGATCTCTTGGTTCTGGCATCGATGAAGAACGCAGCGAAATGCGATAAGTAATGTGAATTGCAGAATTCAGTGAATCATCGAATCTTTGAACGCACATTGCGCCCATTAGTATTCTAGTGGGCATGCCTGTTCGAGCGTCATTTCAACCCTTAAGCCTAGCTTAGTGTTGGGAGCCTACTG--CTTTTACTAGCTGTATCTCCTGAAATACAACGGCGGATCTGCGATATCCTCTGAGCGTAGTAA------TTTT-TATCTCGCTTTT-GACTGGAGTT-GCAGCGTCCTTAGCCGCTAAATCCCCC-AATTTTTTAATGGTTGACCTCGGATCAGGT---GAAGGTTAGTCATCCTCGCAA---------T-CCCATCA--T-CC---TCATC--------TTCATCATCA-T------CACCTCGCAAA-GAT---TTCCACA----CC-GGTGCCGAAAA---------TCT-G---------TTTT------CGCACCTG-CCCA--TTTTCCCAGACACTTACCCC--------G---CCGCACGACCCCG-CGGTGCAAACG-AAAAATTTCTTA--TCATAGCCCCACATCACA--------AACA-TTTTGGCAGCCACGCACTCT-GCATGA--CCCACAATGAACAATTGCTGACCCCGCC-AAATAGGAAGCCGCTGAGCTCGG----------------------------------------------------------------------------------------------------------------------------------------------------------------------------------------------------------------------------------------GGCCTTCCCCTCTATTTACTATACCGACCTACCCTGGACGCGTCC-AAACTCAATGGCCCCCTG-ATTTCTACCCCACATCCTC--------GAGAGAAAGC-----TGTGTGCGCCCGA----------GAAGAGGAAGAAGCAGCAGCAGATTCATCCCAACTCGCGCCC--GTCCTCG-ATCTGCCATCGTG----ATGCAA----CAGGGATATCTAGCTAACCTGTCTCTTTT-CCCTGTCGATAGGTTCACCTCCAGACCGGTCAATGCGTAAGT-ACATGCCAAATCCCGCGA--TAGCGTG----CCCAAAACACCAGAGCTCACATTCACGAATAGGGTAACCAAATTGGTGCTGCCTTCTGGTATGTAGC-C-------CATCTA--CCCCGACGC-GTCTCAAT---------------------ACGACA-CCCCCG--GCAACTCGACA-----A---CGACGTTCTCAAC---TGC-TTGGTTGAAACCAAATGAAAGAC-TTGATACTGATCGGTCTCTGATAGGCAAACCATCTCTGGCGAGCACGGTCTCGACAGCAATGGAGTGTACGTACCCTTTCCCTGGCTACTCGCTTTCTCGTGAACATGTCAGCTAACACTCG-TGCTTGTTCAGCTACAACGGTACCTCCGAGCTCCAGCTCGAGCGCATGAGCGTCTACTTCAACGAGGCTTCCGGCAACAAGTACGTTCCTCGTGCCGTCCTCGTCGATCTCGAGCCCGGTACCATGGATGCCGTCCGCGCCGGTCCTTTCGGTCAGCTCTTCCGCCCTGACAACTTCGTCTTCGG-TCAGTCCGGTGCC---GG---------------
